# Supplementary material for: Exploration of Hydrazide-Based HDAC8 PROTACs for the Treatment of Hematological Malignancies and Solid Tumors
Source: J Med Chem. 2024 Aug 1;67(16):14016–39. doi: 10.1021/acs.jmedchem.4c00836 (PMC11345830; doi:10.1021/acs.jmedchem.4c00836)
Supplement: Supplementary file 2 — jm4c00836_si_002.pdb [file jm4c00836_si_002.pdb]

ATOM      1  N   GLY A  12     -10.393 -26.860  -7.953  1.00 33.70           N1+
ATOM      2  N   GLY A  12     -10.393 -26.860  -7.953  1.00 33.70           N1+
ATOM      3  CA  GLY A  12     -11.161 -26.080  -6.979  1.00 32.90           C  
ATOM      4  CA  GLY A  12     -11.161 -26.080  -6.979  1.00 32.90           C  
ATOM      5  C   GLY A  12     -10.234 -25.377  -5.957  1.00 32.58           C  
ATOM      6  C   GLY A  12     -10.234 -25.377  -5.957  1.00 32.58           C  
ATOM      7  O   GLY A  12      -9.014 -25.419  -6.130  1.00 31.29           O  
ATOM      8  O   GLY A  12      -9.014 -25.419  -6.130  1.00 31.29           O  
ATOM      9  H1  GLY A  12     -11.026 -27.304  -8.603  1.00  0.00           H  
ATOM     10  H1  GLY A  12     -11.026 -27.304  -8.603  1.00  0.00           H  
ATOM     11  H2  GLY A  12      -9.768 -26.248  -8.457  1.00  0.00           H  
ATOM     12  H2  GLY A  12      -9.768 -26.248  -8.457  1.00  0.00           H  
ATOM     13  H3  GLY A  12      -9.856 -27.566  -7.471  1.00  0.00           H  
ATOM     14  H3  GLY A  12      -9.856 -27.566  -7.471  1.00  0.00           H  
ATOM     15  N   LYS A  13     -10.803 -24.771  -4.870  1.00 26.06           N  
ATOM     16  N   LYS A  13     -10.803 -24.771  -4.870  1.00 26.06           N  
ATOM     17  CA  LYS A  13     -10.001 -24.155  -3.800  1.00 24.98           C  
ATOM     18  CA  LYS A  13     -10.001 -24.155  -3.800  1.00 24.98           C  
ATOM     19  C   LYS A  13      -9.439 -25.281  -2.954  1.00 29.46           C  
ATOM     20  C   LYS A  13      -9.439 -25.281  -2.954  1.00 29.46           C  
ATOM     21  O   LYS A  13     -10.083 -26.327  -2.821  1.00 28.77           O  
ATOM     22  O   LYS A  13     -10.083 -26.327  -2.821  1.00 28.77           O  
ATOM     23  CB  LYS A  13     -10.810 -23.166  -2.949  1.00 26.83           C  
ATOM     24  CB  LYS A  13     -10.810 -23.166  -2.949  1.00 26.83           C  
ATOM     25  CG  LYS A  13     -11.153 -21.890  -3.722  1.00 30.45           C  
ATOM     26  CG  LYS A  13     -11.153 -21.890  -3.722  1.00 30.45           C  
ATOM     27  CD  LYS A  13     -11.590 -20.761  -2.824  1.00 36.34           C  
ATOM     28  CD  LYS A  13     -11.590 -20.761  -2.824  1.00 36.34           C  
ATOM     29  CE  LYS A  13     -11.741 -19.506  -3.638  1.00 41.74           C  
ATOM     30  CE  LYS A  13     -11.741 -19.506  -3.638  1.00 41.74           C  
ATOM     31  NZ  LYS A  13     -12.060 -18.329  -2.793  1.00 51.57           N1+
ATOM     32  NZ  LYS A  13     -12.060 -18.329  -2.793  1.00 51.57           N1+
ATOM     33  H   LYS A  13     -11.808 -24.735  -4.781  1.00  0.00           H  
ATOM     34  H   LYS A  13     -11.808 -24.735  -4.781  1.00  0.00           H  
ATOM     35  HZ1 LYS A  13     -12.153 -17.510  -3.377  1.00  0.00           H  
ATOM     36  HZ1 LYS A  13     -12.153 -17.510  -3.377  1.00  0.00           H  
ATOM     37  HZ2 LYS A  13     -12.927 -18.492  -2.302  1.00  0.00           H  
ATOM     38  HZ2 LYS A  13     -12.927 -18.492  -2.302  1.00  0.00           H  
ATOM     39  HZ3 LYS A  13     -11.317 -18.183  -2.124  1.00  0.00           H  
ATOM     40  HZ3 LYS A  13     -11.317 -18.183  -2.124  1.00  0.00           H  
ATOM     41  N   LYS A  14      -8.229 -25.096  -2.406  1.00 24.38           N  
ATOM     42  N   LYS A  14      -8.229 -25.096  -2.406  1.00 24.38           N  
ATOM     43  CA  LYS A  14      -7.588 -26.199  -1.699  1.00 23.58           C  
ATOM     44  CA  LYS A  14      -7.588 -26.199  -1.699  1.00 23.58           C  
ATOM     45  C   LYS A  14      -7.378 -26.010  -0.202  1.00 23.99           C  
ATOM     46  C   LYS A  14      -7.378 -26.010  -0.202  1.00 23.99           C  
ATOM     47  O   LYS A  14      -7.395 -24.878   0.297  1.00 22.53           O  
ATOM     48  O   LYS A  14      -7.395 -24.878   0.297  1.00 22.53           O  
ATOM     49  CB  LYS A  14      -6.260 -26.544  -2.399  1.00 26.67           C  
ATOM     50  CB  LYS A  14      -6.260 -26.544  -2.399  1.00 26.67           C  
ATOM     51  CG  LYS A  14      -6.357 -26.901  -3.897  1.00 40.37           C  
ATOM     52  CG  LYS A  14      -6.357 -26.901  -3.897  1.00 40.37           C  
ATOM     53  CD  LYS A  14      -7.210 -28.158  -4.182  1.00 48.89           C  
ATOM     54  CD  LYS A  14      -7.210 -28.158  -4.182  1.00 48.89           C  
ATOM     55  CE  LYS A  14      -7.053 -28.711  -5.583  1.00 53.79           C  
ATOM     56  CE  LYS A  14      -7.053 -28.711  -5.583  1.00 53.79           C  
ATOM     57  NZ  LYS A  14      -7.422 -27.726  -6.635  1.00 63.69           N1+
ATOM     58  NZ  LYS A  14      -7.422 -27.726  -6.635  1.00 63.69           N1+
ATOM     59  H   LYS A  14      -7.771 -24.200  -2.485  1.00  0.00           H  
ATOM     60  H   LYS A  14      -7.771 -24.200  -2.485  1.00  0.00           H  
ATOM     61  HZ1 LYS A  14      -7.300 -28.144  -7.546  1.00  0.00           H  
ATOM     62  HZ1 LYS A  14      -7.300 -28.144  -7.546  1.00  0.00           H  
ATOM     63  HZ2 LYS A  14      -8.387 -27.453  -6.517  1.00  0.00           H  
ATOM     64  HZ2 LYS A  14      -8.387 -27.453  -6.517  1.00  0.00           H  
ATOM     65  HZ3 LYS A  14      -6.830 -26.911  -6.557  1.00  0.00           H  
ATOM     66  HZ3 LYS A  14      -6.830 -26.911  -6.557  1.00  0.00           H  
ATOM     67  N   LYS A  15      -7.200 -27.141   0.512  1.00 17.57           N  
ATOM     68  N   LYS A  15      -7.200 -27.141   0.512  1.00 17.57           N  
ATOM     69  CA  LYS A  15      -6.907 -27.146   1.939  1.00 15.67           C  
ATOM     70  CA  LYS A  15      -6.907 -27.146   1.939  1.00 15.67           C  
ATOM     71  C   LYS A  15      -5.404 -26.900   2.054  1.00 17.29           C  
ATOM     72  C   LYS A  15      -5.404 -26.900   2.054  1.00 17.29           C  
ATOM     73  O   LYS A  15      -4.592 -27.644   1.482  1.00 16.08           O  
ATOM     74  O   LYS A  15      -4.592 -27.644   1.482  1.00 16.08           O  
ATOM     75  CB  LYS A  15      -7.266 -28.489   2.588  1.00 16.84           C  
ATOM     76  CB  LYS A  15      -7.266 -28.489   2.588  1.00 16.84           C  
ATOM     77  CG  LYS A  15      -6.901 -28.543   4.075  1.00 21.72           C  
ATOM     78  CG  LYS A  15      -6.901 -28.543   4.075  1.00 21.72           C  
ATOM     79  CD  LYS A  15      -7.706 -29.583   4.844  1.00 29.12           C  
ATOM     80  CD  LYS A  15      -7.706 -29.583   4.844  1.00 29.12           C  
ATOM     81  CE  LYS A  15      -7.332 -29.583   6.304  1.00 37.63           C  
ATOM     82  CE  LYS A  15      -7.332 -29.583   6.304  1.00 37.63           C  
ATOM     83  NZ  LYS A  15      -7.621 -30.897   6.944  1.00 42.76           N1+
ATOM     84  NZ  LYS A  15      -7.621 -30.897   6.944  1.00 42.76           N1+
ATOM     85  H   LYS A  15      -7.268 -28.041   0.058  1.00  0.00           H  
ATOM     86  H   LYS A  15      -7.268 -28.041   0.058  1.00  0.00           H  
ATOM     87  HZ1 LYS A  15      -7.359 -30.862   7.919  1.00  0.00           H  
ATOM     88  HZ1 LYS A  15      -7.359 -30.862   7.919  1.00  0.00           H  
ATOM     89  HZ2 LYS A  15      -8.608 -31.099   6.868  1.00  0.00           H  
ATOM     90  HZ2 LYS A  15      -8.608 -31.099   6.868  1.00  0.00           H  
ATOM     91  HZ3 LYS A  15      -7.092 -31.622   6.480  1.00  0.00           H  
ATOM     92  HZ3 LYS A  15      -7.092 -31.622   6.480  1.00  0.00           H  
ATOM     93  N   VAL A  16      -5.055 -25.886   2.828  1.00 12.25           N  
ATOM     94  N   VAL A  16      -5.055 -25.886   2.828  1.00 12.25           N  
ATOM     95  CA  VAL A  16      -3.676 -25.445   3.053  1.00 12.16           C  
ATOM     96  CA  VAL A  16      -3.676 -25.445   3.053  1.00 12.16           C  
ATOM     97  C   VAL A  16      -3.372 -25.548   4.543  1.00 14.47           C  
ATOM     98  C   VAL A  16      -3.372 -25.548   4.543  1.00 14.47           C  
ATOM     99  O   VAL A  16      -4.115 -24.995   5.366  1.00 14.82           O  
ATOM    100  O   VAL A  16      -4.115 -24.995   5.366  1.00 14.82           O  
ATOM    101  CB  VAL A  16      -3.496 -23.961   2.574  1.00 15.64           C  
ATOM    102  CB  VAL A  16      -3.496 -23.961   2.574  1.00 15.64           C  
ATOM    103  CG1 VAL A  16      -2.094 -23.426   2.886  1.00 15.54           C  
ATOM    104  CG1 VAL A  16      -2.094 -23.426   2.886  1.00 15.54           C  
ATOM    105  CG2 VAL A  16      -3.811 -23.789   1.081  1.00 16.59           C  
ATOM    106  CG2 VAL A  16      -3.811 -23.789   1.081  1.00 16.59           C  
ATOM    107  H   VAL A  16      -5.763 -25.355   3.314  1.00  0.00           H  
ATOM    108  H   VAL A  16      -5.763 -25.355   3.314  1.00  0.00           H  
ATOM    109  N   CYS A  17      -2.266 -26.214   4.884  1.00 11.06           N  
ATOM    110  N   CYS A  17      -2.266 -26.214   4.884  1.00 11.06           N  
ATOM    111  CA  CYS A  17      -1.757 -26.318   6.251  1.00 11.02           C  
ATOM    112  CA  CYS A  17      -1.757 -26.318   6.251  1.00 11.02           C  
ATOM    113  C   CYS A  17      -0.441 -25.580   6.244  1.00 14.06           C  
ATOM    114  C   CYS A  17      -0.441 -25.580   6.244  1.00 14.06           C  
ATOM    115  O   CYS A  17       0.395 -25.774   5.344  1.00 13.61           O  
ATOM    116  O   CYS A  17       0.395 -25.774   5.344  1.00 13.61           O  
ATOM    117  CB  CYS A  17      -1.601 -27.772   6.680  1.00 12.20           C  
ATOM    118  CB  CYS A  17      -1.601 -27.772   6.680  1.00 12.20           C  
ATOM    119  SG  CYS A  17      -3.185 -28.604   6.933  1.00 15.73           S  
ATOM    120  SG  CYS A  17      -3.185 -28.604   6.933  1.00 15.73           S  
ATOM    121  H   CYS A  17      -1.723 -26.687   4.176  1.00  0.00           H  
ATOM    122  H   CYS A  17      -1.723 -26.687   4.176  1.00  0.00           H  
ATOM    123  HG  CYS A  17      -2.970 -29.869   7.306  1.00  0.00           H  
ATOM    124  HG  CYS A  17      -2.970 -29.869   7.306  1.00  0.00           H  
ATOM    125  N   TYR A  18      -0.300 -24.668   7.194  1.00 10.32           N  
ATOM    126  N   TYR A  18      -0.300 -24.668   7.194  1.00 10.32           N  
ATOM    127  CA  TYR A  18       0.817 -23.740   7.271  1.00  9.45           C  
ATOM    128  CA  TYR A  18       0.817 -23.740   7.271  1.00  9.45           C  
ATOM    129  C   TYR A  18       1.581 -23.937   8.572  1.00 12.75           C  
ATOM    130  C   TYR A  18       1.581 -23.937   8.572  1.00 12.75           C  
ATOM    131  O   TYR A  18       0.969 -24.038   9.646  1.00 13.57           O  
ATOM    132  O   TYR A  18       0.969 -24.038   9.646  1.00 13.57           O  
ATOM    133  CB  TYR A  18       0.231 -22.320   7.088  1.00 10.04           C  
ATOM    134  CB  TYR A  18       0.231 -22.320   7.088  1.00 10.04           C  
ATOM    135  CG  TYR A  18       1.117 -21.161   7.482  1.00 11.69           C  
ATOM    136  CG  TYR A  18       1.117 -21.161   7.482  1.00 11.69           C  
ATOM    137  CD1 TYR A  18       1.210 -20.752   8.813  1.00 13.32           C  
ATOM    138  CD1 TYR A  18       1.210 -20.752   8.813  1.00 13.32           C  
ATOM    139  CD2 TYR A  18       1.746 -20.379   6.514  1.00 12.86           C  
ATOM    140  CD2 TYR A  18       1.746 -20.379   6.514  1.00 12.86           C  
ATOM    141  CE1 TYR A  18       1.953 -19.630   9.176  1.00 11.39           C  
ATOM    142  CE1 TYR A  18       1.953 -19.630   9.176  1.00 11.39           C  
ATOM    143  CE2 TYR A  18       2.484 -19.241   6.867  1.00 13.62           C  
ATOM    144  CE2 TYR A  18       2.484 -19.241   6.867  1.00 13.62           C  
ATOM    145  CZ  TYR A  18       2.581 -18.874   8.199  1.00 15.34           C  
ATOM    146  CZ  TYR A  18       2.581 -18.874   8.199  1.00 15.34           C  
ATOM    147  OH  TYR A  18       3.297 -17.768   8.569  1.00 12.11           O  
ATOM    148  OH  TYR A  18       3.297 -17.768   8.569  1.00 12.11           O  
ATOM    149  H   TYR A  18      -0.994 -24.587   7.924  1.00  0.00           H  
ATOM    150  H   TYR A  18      -0.994 -24.587   7.924  1.00  0.00           H  
ATOM    151  HH  TYR A  18       3.670 -17.352   7.788  1.00  0.00           H  
ATOM    152  HH  TYR A  18       3.670 -17.352   7.788  1.00  0.00           H  
ATOM    153  N   TYR A  19       2.922 -23.979   8.476  1.00  8.81           N  
ATOM    154  N   TYR A  19       2.922 -23.979   8.476  1.00  8.81           N  
ATOM    155  CA  TYR A  19       3.781 -24.269   9.617  1.00  8.93           C  
ATOM    156  CA  TYR A  19       3.781 -24.269   9.617  1.00  8.93           C  
ATOM    157  C   TYR A  19       4.607 -23.081  10.049  1.00 12.93           C  
ATOM    158  C   TYR A  19       4.607 -23.081  10.049  1.00 12.93           C  
ATOM    159  O   TYR A  19       5.331 -22.481   9.245  1.00 12.57           O  
ATOM    160  O   TYR A  19       5.331 -22.481   9.245  1.00 12.57           O  
ATOM    161  CB  TYR A  19       4.686 -25.489   9.322  1.00 11.05           C  
ATOM    162  CB  TYR A  19       4.686 -25.489   9.322  1.00 11.05           C  
ATOM    163  CG  TYR A  19       3.879 -26.744   9.121  1.00 10.81           C  
ATOM    164  CG  TYR A  19       3.879 -26.744   9.121  1.00 10.81           C  
ATOM    165  CD1 TYR A  19       3.319 -27.045   7.881  1.00 11.47           C  
ATOM    166  CD1 TYR A  19       3.319 -27.045   7.881  1.00 11.47           C  
ATOM    167  CD2 TYR A  19       3.618 -27.603  10.183  1.00 11.69           C  
ATOM    168  CD2 TYR A  19       3.618 -27.603  10.183  1.00 11.69           C  
ATOM    169  CE1 TYR A  19       2.487 -28.148   7.716  1.00 12.79           C  
ATOM    170  CE1 TYR A  19       2.487 -28.148   7.716  1.00 12.79           C  
ATOM    171  CE2 TYR A  19       2.819 -28.736  10.016  1.00 12.01           C  
ATOM    172  CE2 TYR A  19       2.819 -28.736  10.016  1.00 12.01           C  
ATOM    173  CZ  TYR A  19       2.244 -28.991   8.785  1.00 16.32           C  
ATOM    174  CZ  TYR A  19       2.244 -28.991   8.785  1.00 16.32           C  
ATOM    175  OH  TYR A  19       1.412 -30.062   8.616  1.00 14.87           O  
ATOM    176  OH  TYR A  19       1.412 -30.062   8.616  1.00 14.87           O  
ATOM    177  H   TYR A  19       3.370 -23.806   7.588  1.00  0.00           H  
ATOM    178  H   TYR A  19       3.370 -23.806   7.588  1.00  0.00           H  
ATOM    179  HH  TYR A  19       1.344 -30.548   9.441  1.00  0.00           H  
ATOM    180  HH  TYR A  19       1.344 -30.548   9.441  1.00  0.00           H  
ATOM    181  N   TYR A  20       4.534 -22.772  11.340  1.00  8.37           N  
ATOM    182  N   TYR A  20       4.534 -22.772  11.340  1.00  8.37           N  
ATOM    183  CA  TYR A  20       5.272 -21.639  11.873  1.00  8.50           C  
ATOM    184  CA  TYR A  20       5.272 -21.639  11.873  1.00  8.50           C  
ATOM    185  C   TYR A  20       5.491 -21.789  13.359  1.00 14.15           C  
ATOM    186  C   TYR A  20       5.491 -21.789  13.359  1.00 14.15           C  
ATOM    187  O   TYR A  20       4.570 -22.173  14.094  1.00 12.72           O  
ATOM    188  O   TYR A  20       4.570 -22.173  14.094  1.00 12.72           O  
ATOM    189  CB  TYR A  20       4.482 -20.346  11.600  1.00  8.97           C  
ATOM    190  CB  TYR A  20       4.482 -20.346  11.600  1.00  8.97           C  
ATOM    191  CG  TYR A  20       5.065 -19.092  12.205  1.00 10.11           C  
ATOM    192  CG  TYR A  20       5.065 -19.092  12.205  1.00 10.11           C  
ATOM    193  CD1 TYR A  20       4.531 -18.544  13.370  1.00 12.45           C  
ATOM    194  CD1 TYR A  20       4.531 -18.544  13.370  1.00 12.45           C  
ATOM    195  CD2 TYR A  20       6.156 -18.450  11.618  1.00  9.65           C  
ATOM    196  CD2 TYR A  20       6.156 -18.450  11.618  1.00  9.65           C  
ATOM    197  CE1 TYR A  20       5.057 -17.383  13.933  1.00 11.96           C  
ATOM    198  CE1 TYR A  20       5.057 -17.383  13.933  1.00 11.96           C  
ATOM    199  CE2 TYR A  20       6.710 -17.295  12.188  1.00 10.22           C  
ATOM    200  CE2 TYR A  20       6.710 -17.295  12.188  1.00 10.22           C  
ATOM    201  CZ  TYR A  20       6.146 -16.764  13.342  1.00 13.62           C  
ATOM    202  CZ  TYR A  20       6.146 -16.764  13.342  1.00 13.62           C  
ATOM    203  OH  TYR A  20       6.631 -15.608  13.899  1.00 12.29           O  
ATOM    204  OH  TYR A  20       6.631 -15.608  13.899  1.00 12.29           O  
ATOM    205  H   TYR A  20       3.962 -23.327  11.960  1.00  0.00           H  
ATOM    206  H   TYR A  20       3.962 -23.327  11.960  1.00  0.00           H  
ATOM    207  HH  TYR A  20       7.380 -15.295  13.387  1.00  0.00           H  
ATOM    208  HH  TYR A  20       7.380 -15.295  13.387  1.00  0.00           H  
ATOM    209  N   ASP A  21       6.712 -21.445  13.803  1.00 10.88           N  
ATOM    210  N   ASP A  21       6.712 -21.445  13.803  1.00 10.88           N  
ATOM    211  CA  ASP A  21       7.029 -21.418  15.222  1.00 10.32           C  
ATOM    212  CA  ASP A  21       7.029 -21.418  15.222  1.00 10.32           C  
ATOM    213  C   ASP A  21       7.366 -19.981  15.567  1.00 15.08           C  
ATOM    214  C   ASP A  21       7.366 -19.981  15.567  1.00 15.08           C  
ATOM    215  O   ASP A  21       8.284 -19.445  14.965  1.00 15.12           O  
ATOM    216  O   ASP A  21       8.284 -19.445  14.965  1.00 15.12           O  
ATOM    217  CB  ASP A  21       8.219 -22.349  15.531  1.00 11.85           C  
ATOM    218  CB  ASP A  21       8.219 -22.349  15.531  1.00 11.85           C  
ATOM    219  CG  ASP A  21       8.455 -22.501  17.028  1.00 16.97           C  
ATOM    220  CG  ASP A  21       8.455 -22.501  17.028  1.00 16.97           C  
ATOM    221  OD1 ASP A  21       8.303 -23.614  17.530  1.00 14.45           O  
ATOM    222  OD1 ASP A  21       8.303 -23.614  17.530  1.00 14.45           O  
ATOM    223  OD2 ASP A  21       8.637 -21.464  17.715  1.00 16.30           O1-
ATOM    224  OD2 ASP A  21       8.637 -21.464  17.715  1.00 16.30           O1-
ATOM    225  H   ASP A  21       7.437 -21.197  13.145  1.00  0.00           H  
ATOM    226  H   ASP A  21       7.437 -21.197  13.145  1.00  0.00           H  
ATOM    227  N   GLY A  22       6.656 -19.383  16.541  1.00 12.56           N  
ATOM    228  N   GLY A  22       6.656 -19.383  16.541  1.00 12.56           N  
ATOM    229  CA  GLY A  22       6.878 -18.007  16.994  1.00 13.67           C  
ATOM    230  CA  GLY A  22       6.878 -18.007  16.994  1.00 13.67           C  
ATOM    231  C   GLY A  22       8.290 -17.686  17.485  1.00 18.11           C  
ATOM    232  C   GLY A  22       8.290 -17.686  17.485  1.00 18.11           C  
ATOM    233  O   GLY A  22       8.646 -16.515  17.620  1.00 19.74           O  
ATOM    234  O   GLY A  22       8.646 -16.515  17.620  1.00 19.74           O  
ATOM    235  H   GLY A  22       5.917 -19.887  17.009  1.00  0.00           H  
ATOM    236  H   GLY A  22       5.917 -19.887  17.009  1.00  0.00           H  
ATOM    237  N   ASP A  23       9.108 -18.710  17.779  1.00 13.17           N  
ATOM    238  N   ASP A  23       9.108 -18.710  17.779  1.00 13.17           N  
ATOM    239  CA  ASP A  23      10.490 -18.500  18.231  1.00 13.90           C  
ATOM    240  CA  ASP A  23      10.490 -18.500  18.231  1.00 13.90           C  
ATOM    241  C   ASP A  23      11.425 -18.240  17.056  1.00 16.21           C  
ATOM    242  C   ASP A  23      11.425 -18.240  17.056  1.00 16.21           C  
ATOM    243  O   ASP A  23      12.510 -17.707  17.264  1.00 14.78           O  
ATOM    244  O   ASP A  23      12.510 -17.707  17.264  1.00 14.78           O  
ATOM    245  CB  ASP A  23      11.022 -19.751  18.945  1.00 16.60           C  
ATOM    246  CB  ASP A  23      11.022 -19.751  18.945  1.00 16.60           C  
ATOM    247  CG  ASP A  23      10.363 -20.090  20.266  1.00 24.36           C  
ATOM    248  CG  ASP A  23      10.363 -20.090  20.266  1.00 24.36           C  
ATOM    249  OD1 ASP A  23      10.590 -21.219  20.766  1.00 24.81           O  
ATOM    250  OD1 ASP A  23      10.590 -21.219  20.766  1.00 24.81           O  
ATOM    251  OD2 ASP A  23       9.633 -19.217  20.816  1.00 21.17           O1-
ATOM    252  OD2 ASP A  23       9.633 -19.217  20.816  1.00 21.17           O1-
ATOM    253  H   ASP A  23       8.778 -19.661  17.692  1.00  0.00           H  
ATOM    254  H   ASP A  23       8.778 -19.661  17.692  1.00  0.00           H  
ATOM    255  N   ILE A  24      11.030 -18.662  15.835  1.00 13.70           N  
ATOM    256  N   ILE A  24      11.030 -18.662  15.835  1.00 13.70           N  
ATOM    257  CA  ILE A  24      11.883 -18.602  14.626  1.00 13.04           C  
ATOM    258  CA  ILE A  24      11.883 -18.602  14.626  1.00 13.04           C  
ATOM    259  C   ILE A  24      12.587 -17.274  14.364  1.00 15.31           C  
ATOM    260  C   ILE A  24      12.587 -17.274  14.364  1.00 15.31           C  
ATOM    261  O   ILE A  24      13.771 -17.274  14.036  1.00 13.98           O  
ATOM    262  O   ILE A  24      13.771 -17.274  14.036  1.00 13.98           O  
ATOM    263  CB  ILE A  24      11.185 -19.197  13.352  1.00 16.01           C  
ATOM    264  CB  ILE A  24      11.185 -19.197  13.352  1.00 16.01           C  
ATOM    265  CG1 ILE A  24      12.206 -19.757  12.314  1.00 17.80           C  
ATOM    266  CG1 ILE A  24      12.206 -19.757  12.314  1.00 17.80           C  
ATOM    267  CG2 ILE A  24      10.173 -18.231  12.715  1.00 14.36           C  
ATOM    268  CG2 ILE A  24      10.173 -18.231  12.715  1.00 14.36           C  
ATOM    269  CD1 ILE A  24      12.748 -21.148  12.675  1.00 19.58           C  
ATOM    270  CD1 ILE A  24      12.748 -21.148  12.675  1.00 19.58           C  
ATOM    271  H   ILE A  24      10.104 -19.046  15.708  1.00  0.00           H  
ATOM    272  H   ILE A  24      10.104 -19.046  15.708  1.00  0.00           H  
ATOM    273  N   GLY A  25      11.860 -16.176  14.527  1.00 13.55           N  
ATOM    274  N   GLY A  25      11.860 -16.176  14.527  1.00 13.55           N  
ATOM    275  CA  GLY A  25      12.352 -14.825  14.262  1.00 14.46           C  
ATOM    276  CA  GLY A  25      12.352 -14.825  14.262  1.00 14.46           C  
ATOM    277  C   GLY A  25      13.462 -14.357  15.178  1.00 17.49           C  
ATOM    278  C   GLY A  25      13.462 -14.357  15.178  1.00 17.49           C  
ATOM    279  O   GLY A  25      14.118 -13.365  14.874  1.00 16.77           O  
ATOM    280  O   GLY A  25      14.118 -13.365  14.874  1.00 16.77           O  
ATOM    281  H   GLY A  25      10.906 -16.245  14.852  1.00  0.00           H  
ATOM    282  H   GLY A  25      10.906 -16.245  14.852  1.00  0.00           H  
ATOM    283  N   ASN A  26      13.691 -15.083  16.290  1.00 13.89           N  
ATOM    284  N   ASN A  26      13.691 -15.083  16.290  1.00 13.89           N  
ATOM    285  CA  ASN A  26      14.716 -14.733  17.282  1.00 14.72           C  
ATOM    286  CA  ASN A  26      14.716 -14.733  17.282  1.00 14.72           C  
ATOM    287  C   ASN A  26      16.088 -15.298  16.994  1.00 17.86           C  
ATOM    288  C   ASN A  26      16.088 -15.298  16.994  1.00 17.86           C  
ATOM    289  O   ASN A  26      17.059 -14.847  17.608  1.00 16.56           O  
ATOM    290  O   ASN A  26      17.059 -14.847  17.608  1.00 16.56           O  
ATOM    291  CB  ASN A  26      14.265 -15.134  18.685  1.00 15.59           C  
ATOM    292  CB  ASN A  26      14.265 -15.134  18.685  1.00 15.59           C  
ATOM    293  CG  ASN A  26      13.001 -14.419  19.097  1.00 29.82           C  
ATOM    294  CG  ASN A  26      13.001 -14.419  19.097  1.00 29.82           C  
ATOM    295  ND2 ASN A  26      12.086 -15.158  19.683  1.00 23.21           N  
ATOM    296  ND2 ASN A  26      12.086 -15.158  19.683  1.00 23.21           N  
ATOM    297  OD1 ASN A  26      12.801 -13.229  18.813  1.00 22.23           O  
ATOM    298  OD1 ASN A  26      12.801 -13.229  18.813  1.00 22.23           O  
ATOM    299  H   ASN A  26      13.145 -15.912  16.473  1.00  0.00           H  
ATOM    300  H   ASN A  26      13.145 -15.912  16.473  1.00  0.00           H  
ATOM    301 HD21 ASN A  26      12.252 -16.143  19.833  1.00  0.00           H  
ATOM    302 HD21 ASN A  26      12.252 -16.143  19.833  1.00  0.00           H  
ATOM    303 HD22 ASN A  26      11.217 -14.741  19.984  1.00  0.00           H  
ATOM    304 HD22 ASN A  26      11.217 -14.741  19.984  1.00  0.00           H  
ATOM    305  N   TYR A  27      16.188 -16.293  16.094  1.00 13.81           N  
ATOM    306  N   TYR A  27      16.188 -16.293  16.094  1.00 13.81           N  
ATOM    307  CA  TYR A  27      17.497 -16.874  15.737  1.00 13.21           C  
ATOM    308  CA  TYR A  27      17.497 -16.874  15.737  1.00 13.21           C  
ATOM    309  C   TYR A  27      18.270 -15.857  14.919  1.00 16.55           C  
ATOM    310  C   TYR A  27      18.270 -15.857  14.919  1.00 16.55           C  
ATOM    311  O   TYR A  27      17.732 -15.255  13.975  1.00 15.64           O  
ATOM    312  O   TYR A  27      17.732 -15.255  13.975  1.00 15.64           O  
ATOM    313  CB  TYR A  27      17.334 -18.222  15.015  1.00 14.07           C  
ATOM    314  CB  TYR A  27      17.334 -18.222  15.015  1.00 14.07           C  
ATOM    315  CG  TYR A  27      16.740 -19.262  15.930  1.00 14.71           C  
ATOM    316  CG  TYR A  27      16.740 -19.262  15.930  1.00 14.71           C  
ATOM    317  CD1 TYR A  27      15.381 -19.559  15.889  1.00 16.07           C  
ATOM    318  CD1 TYR A  27      15.381 -19.559  15.889  1.00 16.07           C  
ATOM    319  CD2 TYR A  27      17.516 -19.886  16.903  1.00 15.31           C  
ATOM    320  CD2 TYR A  27      17.516 -19.886  16.903  1.00 15.31           C  
ATOM    321  CE1 TYR A  27      14.807 -20.444  16.801  1.00 17.54           C  
ATOM    322  CE1 TYR A  27      14.807 -20.444  16.801  1.00 17.54           C  
ATOM    323  CE2 TYR A  27      16.955 -20.784  17.809  1.00 16.44           C  
ATOM    324  CE2 TYR A  27      16.955 -20.784  17.809  1.00 16.44           C  
ATOM    325  CZ  TYR A  27      15.602 -21.061  17.753  1.00 20.25           C  
ATOM    326  CZ  TYR A  27      15.602 -21.061  17.753  1.00 20.25           C  
ATOM    327  OH  TYR A  27      15.060 -21.962  18.629  1.00 21.92           O  
ATOM    328  OH  TYR A  27      15.060 -21.962  18.629  1.00 21.92           O  
ATOM    329  H   TYR A  27      15.358 -16.656  15.649  1.00  0.00           H  
ATOM    330  H   TYR A  27      15.358 -16.656  15.649  1.00  0.00           H  
ATOM    331  HH  TYR A  27      15.745 -22.291  19.215  1.00  0.00           H  
ATOM    332  HH  TYR A  27      15.745 -22.291  19.215  1.00  0.00           H  
ATOM    333  N   TYR A  28      19.508 -15.601  15.332  1.00 14.05           N  
ATOM    334  N   TYR A  28      19.508 -15.601  15.332  1.00 14.05           N  
ATOM    335  CA  TYR A  28      20.335 -14.540  14.754  1.00 14.39           C  
ATOM    336  CA  TYR A  28      20.335 -14.540  14.754  1.00 14.39           C  
ATOM    337  C   TYR A  28      21.663 -15.065  14.263  1.00 17.14           C  
ATOM    338  C   TYR A  28      21.663 -15.065  14.263  1.00 17.14           C  
ATOM    339  O   TYR A  28      22.457 -15.565  15.050  1.00 15.50           O  
ATOM    340  O   TYR A  28      22.457 -15.565  15.050  1.00 15.50           O  
ATOM    341  CB  TYR A  28      20.506 -13.410  15.806  1.00 16.61           C  
ATOM    342  CB  TYR A  28      20.506 -13.410  15.806  1.00 16.61           C  
ATOM    343  CG  TYR A  28      21.189 -12.151  15.314  1.00 19.64           C  
ATOM    344  CG  TYR A  28      21.189 -12.151  15.314  1.00 19.64           C  
ATOM    345  CD1 TYR A  28      20.584 -11.329  14.366  1.00 22.40           C  
ATOM    346  CD1 TYR A  28      20.584 -11.329  14.366  1.00 22.40           C  
ATOM    347  CD2 TYR A  28      22.395 -11.728  15.867  1.00 21.04           C  
ATOM    348  CD2 TYR A  28      22.395 -11.728  15.867  1.00 21.04           C  
ATOM    349  CE1 TYR A  28      21.202 -10.159  13.919  1.00 23.65           C  
ATOM    350  CE1 TYR A  28      21.202 -10.159  13.919  1.00 23.65           C  
ATOM    351  CE2 TYR A  28      23.011 -10.548  15.447  1.00 22.33           C  
ATOM    352  CE2 TYR A  28      23.011 -10.548  15.447  1.00 22.33           C  
ATOM    353  CZ  TYR A  28      22.419  -9.776  14.460  1.00 31.97           C  
ATOM    354  CZ  TYR A  28      22.419  -9.776  14.460  1.00 31.97           C  
ATOM    355  OH  TYR A  28      23.015  -8.603  14.051  1.00 33.88           O  
ATOM    356  OH  TYR A  28      23.015  -8.603  14.051  1.00 33.88           O  
ATOM    357  H   TYR A  28      19.916 -16.150  16.075  1.00  0.00           H  
ATOM    358  H   TYR A  28      19.916 -16.150  16.075  1.00  0.00           H  
ATOM    359  HH  TYR A  28      23.845  -8.485  14.518  1.00  0.00           H  
ATOM    360  HH  TYR A  28      23.845  -8.485  14.518  1.00  0.00           H  
ATOM    361  N   TYR A  29      21.897 -14.971  12.948  1.00 14.42           N  
ATOM    362  N   TYR A  29      21.897 -14.971  12.948  1.00 14.42           N  
ATOM    363  CA  TYR A  29      23.135 -15.439  12.300  1.00 14.30           C  
ATOM    364  CA  TYR A  29      23.135 -15.439  12.300  1.00 14.30           C  
ATOM    365  C   TYR A  29      24.374 -14.600  12.673  1.00 21.07           C  
ATOM    366  C   TYR A  29      24.374 -14.600  12.673  1.00 21.07           C  
ATOM    367  O   TYR A  29      25.495 -15.064  12.456  1.00 22.20           O  
ATOM    368  O   TYR A  29      25.495 -15.064  12.456  1.00 22.20           O  
ATOM    369  CB  TYR A  29      22.965 -15.426  10.773  1.00 13.45           C  
ATOM    370  CB  TYR A  29      22.965 -15.426  10.773  1.00 13.45           C  
ATOM    371  CG  TYR A  29      22.325 -16.665  10.180  1.00 13.64           C  
ATOM    372  CG  TYR A  29      22.325 -16.665  10.180  1.00 13.64           C  
ATOM    373  CD1 TYR A  29      23.026 -17.476   9.290  1.00 14.54           C  
ATOM    374  CD1 TYR A  29      23.026 -17.476   9.290  1.00 14.54           C  
ATOM    375  CD2 TYR A  29      21.001 -17.004  10.472  1.00 13.88           C  
ATOM    376  CD2 TYR A  29      21.001 -17.004  10.472  1.00 13.88           C  
ATOM    377  CE1 TYR A  29      22.426 -18.591   8.699  1.00 14.19           C  
ATOM    378  CE1 TYR A  29      22.426 -18.591   8.699  1.00 14.19           C  
ATOM    379  CE2 TYR A  29      20.416 -18.158   9.942  1.00 13.60           C  
ATOM    380  CE2 TYR A  29      20.416 -18.158   9.942  1.00 13.60           C  
ATOM    381  CZ  TYR A  29      21.121 -18.926   9.026  1.00 13.46           C  
ATOM    382  CZ  TYR A  29      21.121 -18.926   9.026  1.00 13.46           C  
ATOM    383  OH  TYR A  29      20.538 -20.028   8.450  1.00 11.76           O  
ATOM    384  OH  TYR A  29      20.538 -20.028   8.450  1.00 11.76           O  
ATOM    385  H   TYR A  29      21.203 -14.560  12.340  1.00  0.00           H  
ATOM    386  H   TYR A  29      21.203 -14.560  12.340  1.00  0.00           H  
ATOM    387  HH  TYR A  29      19.641 -20.124   8.777  1.00  0.00           H  
ATOM    388  HH  TYR A  29      19.641 -20.124   8.777  1.00  0.00           H  
ATOM    389  N   GLY A  30      24.183 -13.386  13.173  1.00 18.66           N  
ATOM    390  N   GLY A  30      24.183 -13.386  13.173  1.00 18.66           N  
ATOM    391  CA  GLY A  30      25.311 -12.527  13.546  1.00 19.04           C  
ATOM    392  CA  GLY A  30      25.311 -12.527  13.546  1.00 19.04           C  
ATOM    393  C   GLY A  30      25.349 -11.201  12.823  1.00 23.19           C  
ATOM    394  C   GLY A  30      25.349 -11.201  12.823  1.00 23.19           C  
ATOM    395  O   GLY A  30      24.684 -11.017  11.801  1.00 20.80           O  
ATOM    396  O   GLY A  30      24.684 -11.017  11.801  1.00 20.80           O  
ATOM    397  H   GLY A  30      23.245 -13.036  13.304  1.00  0.00           H  
ATOM    398  H   GLY A  30      23.245 -13.036  13.304  1.00  0.00           H  
ATOM    399  N   GLN A  31      26.111 -10.237  13.380  1.00 21.96           N  
ATOM    400  N   GLN A  31      26.111 -10.237  13.380  1.00 21.96           N  
ATOM    401  CA  GLN A  31      26.224  -8.889  12.815  1.00 22.47           C  
ATOM    402  CA  GLN A  31      26.224  -8.889  12.815  1.00 22.47           C  
ATOM    403  C   GLN A  31      26.743  -8.941  11.374  1.00 24.91           C  
ATOM    404  C   GLN A  31      26.743  -8.941  11.374  1.00 24.91           C  
ATOM    405  O   GLN A  31      27.721  -9.635  11.082  1.00 26.09           O  
ATOM    406  O   GLN A  31      27.721  -9.635  11.082  1.00 26.09           O  
ATOM    407  CB  GLN A  31      27.141  -8.010  13.694  1.00 24.28           C  
ATOM    408  CB  GLN A  31      27.141  -8.010  13.694  1.00 24.28           C  
ATOM    409  CG  GLN A  31      27.159  -6.531  13.309  1.00 38.43           C  
ATOM    410  CG  GLN A  31      27.159  -6.531  13.309  1.00 38.43           C  
ATOM    411  CD  GLN A  31      28.225  -5.726  14.034  1.00 63.67           C  
ATOM    412  CD  GLN A  31      28.225  -5.726  14.034  1.00 63.67           C  
ATOM    413  NE2 GLN A  31      28.088  -4.411  13.996  1.00 54.62           N  
ATOM    414  NE2 GLN A  31      28.088  -4.411  13.996  1.00 54.62           N  
ATOM    415  OE1 GLN A  31      29.199  -6.257  14.591  1.00 60.93           O  
ATOM    416  OE1 GLN A  31      29.199  -6.257  14.591  1.00 60.93           O  
ATOM    417  H   GLN A  31      26.634 -10.430  14.222  1.00  0.00           H  
ATOM    418  H   GLN A  31      26.634 -10.430  14.222  1.00  0.00           H  
ATOM    419 HE21 GLN A  31      27.308  -3.999  13.504  1.00  0.00           H  
ATOM    420 HE21 GLN A  31      27.308  -3.999  13.504  1.00  0.00           H  
ATOM    421 HE22 GLN A  31      28.763  -3.819  14.459  1.00  0.00           H  
ATOM    422 HE22 GLN A  31      28.763  -3.819  14.459  1.00  0.00           H  
ATOM    423  N   GLY A  32      26.049  -8.247  10.492  1.00 20.19           N  
ATOM    424  N   GLY A  32      26.049  -8.247  10.492  1.00 20.19           N  
ATOM    425  CA  GLY A  32      26.419  -8.194   9.084  1.00 19.82           C  
ATOM    426  CA  GLY A  32      26.419  -8.194   9.084  1.00 19.82           C  
ATOM    427  C   GLY A  32      25.966  -9.369   8.236  1.00 21.07           C  
ATOM    428  C   GLY A  32      25.966  -9.369   8.236  1.00 21.07           C  
ATOM    429  O   GLY A  32      26.039  -9.273   7.009  1.00 20.30           O  
ATOM    430  O   GLY A  32      26.039  -9.273   7.009  1.00 20.30           O  
ATOM    431  H   GLY A  32      25.232  -7.730  10.786  1.00  0.00           H  
ATOM    432  H   GLY A  32      25.232  -7.730  10.786  1.00  0.00           H  
ATOM    433  N   HIS A  33      25.487 -10.486   8.860  1.00 14.81           N  
ATOM    434  N   HIS A  33      25.487 -10.486   8.860  1.00 14.81           N  
ATOM    435  CA  HIS A  33      25.049 -11.657   8.084  1.00 13.05           C  
ATOM    436  CA  HIS A  33      25.049 -11.657   8.084  1.00 13.05           C  
ATOM    437  C   HIS A  33      23.691 -11.400   7.394  1.00 16.97           C  
ATOM    438  C   HIS A  33      23.691 -11.400   7.394  1.00 16.97           C  
ATOM    439  O   HIS A  33      22.705 -11.055   8.061  1.00 15.13           O  
ATOM    440  O   HIS A  33      22.705 -11.055   8.061  1.00 15.13           O  
ATOM    441  CB  HIS A  33      25.039 -12.952   8.922  1.00 12.50           C  
ATOM    442  CB  HIS A  33      25.039 -12.952   8.922  1.00 12.50           C  
ATOM    443  CG  HIS A  33      25.038 -14.183   8.070  1.00 14.62           C  
ATOM    444  CG  HIS A  33      25.038 -14.183   8.070  1.00 14.62           C  
ATOM    445  CD2 HIS A  33      25.994 -15.132   7.915  1.00 14.78           C  
ATOM    446  CD2 HIS A  33      25.994 -15.132   7.915  1.00 14.78           C  
ATOM    447  ND1 HIS A  33      23.970 -14.482   7.241  1.00 14.65           N  
ATOM    448  ND1 HIS A  33      23.970 -14.482   7.241  1.00 14.65           N  
ATOM    449  CE1 HIS A  33      24.309 -15.595   6.613  1.00 13.92           C  
ATOM    450  CE1 HIS A  33      24.309 -15.595   6.613  1.00 13.92           C  
ATOM    451  NE2 HIS A  33      25.527 -16.011   6.972  1.00 14.63           N  
ATOM    452  NE2 HIS A  33      25.527 -16.011   6.972  1.00 14.63           N  
ATOM    453  H   HIS A  33      25.430 -10.516   9.868  1.00  0.00           H  
ATOM    454  H   HIS A  33      25.430 -10.516   9.868  1.00  0.00           H  
ATOM    455  HD1 HIS A  33      23.160 -13.879   7.224  1.00  0.00           H  
ATOM    456  HD1 HIS A  33      23.160 -13.879   7.224  1.00  0.00           H  
ATOM    457  N   PRO A  34      23.621 -11.556   6.050  1.00 15.12           N  
ATOM    458  N   PRO A  34      23.621 -11.556   6.050  1.00 15.12           N  
ATOM    459  CA  PRO A  34      22.369 -11.253   5.344  1.00 14.05           C  
ATOM    460  CA  PRO A  34      22.369 -11.253   5.344  1.00 14.05           C  
ATOM    461  C   PRO A  34      21.180 -12.171   5.632  1.00 14.22           C  
ATOM    462  C   PRO A  34      21.180 -12.171   5.632  1.00 14.22           C  
ATOM    463  O   PRO A  34      20.055 -11.734   5.422  1.00 12.80           O  
ATOM    464  O   PRO A  34      20.055 -11.734   5.422  1.00 12.80           O  
ATOM    465  CB  PRO A  34      22.775 -11.279   3.867  1.00 16.50           C  
ATOM    466  CB  PRO A  34      22.775 -11.279   3.867  1.00 16.50           C  
ATOM    467  CG  PRO A  34      23.926 -12.199   3.823  1.00 20.46           C  
ATOM    468  CG  PRO A  34      23.926 -12.199   3.823  1.00 20.46           C  
ATOM    469  CD  PRO A  34      24.684 -11.933   5.098  1.00 16.68           C  
ATOM    470  CD  PRO A  34      24.684 -11.933   5.098  1.00 16.68           C  
ATOM    471  N   MET A  35      21.410 -13.410   6.081  1.00 11.71           N  
ATOM    472  N   MET A  35      21.410 -13.410   6.081  1.00 11.71           N  
ATOM    473  CA  MET A  35      20.294 -14.338   6.366  1.00  9.53           C  
ATOM    474  CA  MET A  35      20.294 -14.338   6.366  1.00  9.53           C  
ATOM    475  C   MET A  35      19.622 -13.917   7.682  1.00 14.41           C  
ATOM    476  C   MET A  35      19.622 -13.917   7.682  1.00 14.41           C  
ATOM    477  O   MET A  35      20.248 -13.946   8.752  1.00 13.44           O  
ATOM    478  O   MET A  35      20.248 -13.946   8.752  1.00 13.44           O  
ATOM    479  CB  MET A  35      20.774 -15.799   6.392  1.00 11.13           C  
ATOM    480  CB  MET A  35      20.774 -15.799   6.392  1.00 11.13           C  
ATOM    481  CG  MET A  35      19.675 -16.778   6.779  1.00 13.52           C  
ATOM    482  CG  MET A  35      19.675 -16.778   6.779  1.00 13.52           C  
ATOM    483  SD  MET A  35      18.227 -16.708   5.716  1.00 15.88           S  
ATOM    484  SD  MET A  35      18.227 -16.708   5.716  1.00 15.88           S  
ATOM    485  CE  MET A  35      18.674 -17.971   4.499  1.00 12.90           C  
ATOM    486  CE  MET A  35      18.674 -17.971   4.499  1.00 12.90           C  
ATOM    487  H   MET A  35      22.358 -13.725   6.231  1.00  0.00           H  
ATOM    488  H   MET A  35      22.358 -13.725   6.231  1.00  0.00           H  
ATOM    489  N   LYS A  36      18.347 -13.493   7.586  1.00 12.16           N  
ATOM    490  N   LYS A  36      18.347 -13.493   7.586  1.00 12.16           N  
ATOM    491  CA  LYS A  36      17.597 -12.978   8.734  1.00 12.16           C  
ATOM    492  CA  LYS A  36      17.597 -12.978   8.734  1.00 12.16           C  
ATOM    493  C   LYS A  36      16.322 -13.779   9.019  1.00 14.45           C  
ATOM    494  C   LYS A  36      16.322 -13.779   9.019  1.00 14.45           C  
ATOM    495  O   LYS A  36      15.288 -13.491   8.444  1.00 13.07           O  
ATOM    496  O   LYS A  36      15.288 -13.491   8.444  1.00 13.07           O  
ATOM    497  CB  LYS A  36      17.344 -11.464   8.552  1.00 12.47           C  
ATOM    498  CB  LYS A  36      17.344 -11.464   8.552  1.00 12.47           C  
ATOM    499  CG  LYS A  36      18.664 -10.709   8.824  1.00 22.67           C  
ATOM    500  CG  LYS A  36      18.664 -10.709   8.824  1.00 22.67           C  
ATOM    501  CD  LYS A  36      18.682  -9.264   8.454  1.00 30.25           C  
ATOM    502  CD  LYS A  36      18.682  -9.264   8.454  1.00 30.25           C  
ATOM    503  CE  LYS A  36      20.125  -8.786   8.326  1.00 35.09           C  
ATOM    504  CE  LYS A  36      20.125  -8.786   8.326  1.00 35.09           C  
ATOM    505  NZ  LYS A  36      20.867  -8.768   9.634  1.00 33.82           N1+
ATOM    506  NZ  LYS A  36      20.867  -8.768   9.634  1.00 33.82           N1+
ATOM    507  H   LYS A  36      17.871 -13.523   6.696  1.00  0.00           H  
ATOM    508  H   LYS A  36      17.871 -13.523   6.696  1.00  0.00           H  
ATOM    509  HZ1 LYS A  36      21.811  -8.444   9.481  1.00  0.00           H  
ATOM    510  HZ1 LYS A  36      21.811  -8.444   9.481  1.00  0.00           H  
ATOM    511  HZ2 LYS A  36      20.399  -8.148  10.279  1.00  0.00           H  
ATOM    512  HZ2 LYS A  36      20.399  -8.148  10.279  1.00  0.00           H  
ATOM    513  HZ3 LYS A  36      20.890  -9.700  10.021  1.00  0.00           H  
ATOM    514  HZ3 LYS A  36      20.890  -9.700  10.021  1.00  0.00           H  
ATOM    515  N   PRO A  37      16.359 -14.749   9.953  1.00 11.29           N  
ATOM    516  N   PRO A  37      16.359 -14.749   9.953  1.00 11.29           N  
ATOM    517  CA  PRO A  37      15.143 -15.523  10.272  1.00 10.94           C  
ATOM    518  CA  PRO A  37      15.143 -15.523  10.272  1.00 10.94           C  
ATOM    519  C   PRO A  37      13.945 -14.659  10.676  1.00 15.98           C  
ATOM    520  C   PRO A  37      13.945 -14.659  10.676  1.00 15.98           C  
ATOM    521  O   PRO A  37      12.811 -15.079  10.506  1.00 15.72           O  
ATOM    522  O   PRO A  37      12.811 -15.079  10.506  1.00 15.72           O  
ATOM    523  CB  PRO A  37      15.622 -16.464  11.387  1.00 12.18           C  
ATOM    524  CB  PRO A  37      15.622 -16.464  11.387  1.00 12.18           C  
ATOM    525  CG  PRO A  37      17.094 -16.672  11.040  1.00 14.90           C  
ATOM    526  CG  PRO A  37      17.094 -16.672  11.040  1.00 14.90           C  
ATOM    527  CD  PRO A  37      17.522 -15.265  10.703  1.00 11.67           C  
ATOM    528  CD  PRO A  37      17.522 -15.265  10.703  1.00 11.67           C  
ATOM    529  N   HIS A  38      14.202 -13.403  11.094  1.00 13.37           N  
ATOM    530  N   HIS A  38      14.202 -13.403  11.094  1.00 13.37           N  
ATOM    531  CA  HIS A  38      13.196 -12.400  11.431  1.00 12.27           C  
ATOM    532  CA  HIS A  38      13.196 -12.400  11.431  1.00 12.27           C  
ATOM    533  C   HIS A  38      12.240 -12.167  10.253  1.00 14.17           C  
ATOM    534  C   HIS A  38      12.240 -12.167  10.253  1.00 14.17           C  
ATOM    535  O   HIS A  38      11.056 -11.913  10.487  1.00 12.92           O  
ATOM    536  O   HIS A  38      11.056 -11.913  10.487  1.00 12.92           O  
ATOM    537  CB  HIS A  38      13.890 -11.087  11.862  1.00 12.73           C  
ATOM    538  CB  HIS A  38      13.890 -11.087  11.862  1.00 12.73           C  
ATOM    539  CG  HIS A  38      12.944  -9.973  12.185  1.00 16.45           C  
ATOM    540  CG  HIS A  38      12.944  -9.973  12.185  1.00 16.45           C  
ATOM    541  CD2 HIS A  38      12.841  -8.737  11.630  1.00 18.30           C  
ATOM    542  CD2 HIS A  38      12.841  -8.737  11.630  1.00 18.30           C  
ATOM    543  ND1 HIS A  38      12.023 -10.087  13.211  1.00 18.70           N  
ATOM    544  ND1 HIS A  38      12.023 -10.087  13.211  1.00 18.70           N  
ATOM    545  CE1 HIS A  38      11.379  -8.924  13.249  1.00 18.10           C  
ATOM    546  CE1 HIS A  38      11.379  -8.924  13.249  1.00 18.10           C  
ATOM    547  NE2 HIS A  38      11.831  -8.081  12.310  1.00 18.36           N  
ATOM    548  NE2 HIS A  38      11.831  -8.081  12.310  1.00 18.36           N  
ATOM    549  H   HIS A  38      15.157 -13.090  11.196  1.00  0.00           H  
ATOM    550  H   HIS A  38      15.157 -13.090  11.196  1.00  0.00           H  
ATOM    551  HD1 HIS A  38      11.963 -10.944  13.743  1.00  0.00           H  
ATOM    552  HD1 HIS A  38      11.963 -10.944  13.743  1.00  0.00           H  
ATOM    553  N   ARG A  39      12.719 -12.316   8.975  1.00  9.99           N  
ATOM    554  N   ARG A  39      12.719 -12.316   8.975  1.00  9.99           N  
ATOM    555  CA  ARG A  39      11.831 -12.166   7.798  1.00  9.98           C  
ATOM    556  CA  ARG A  39      11.831 -12.166   7.798  1.00  9.98           C  
ATOM    557  C   ARG A  39      10.634 -13.169   7.807  1.00 12.57           C  
ATOM    558  C   ARG A  39      10.634 -13.169   7.807  1.00 12.57           C  
ATOM    559  O   ARG A  39       9.595 -12.892   7.200  1.00 11.43           O  
ATOM    560  O   ARG A  39       9.595 -12.892   7.200  1.00 11.43           O  
ATOM    561  CB  ARG A  39      12.629 -12.326   6.475  1.00 10.08           C  
ATOM    562  CB  ARG A  39      12.629 -12.326   6.475  1.00 10.08           C  
ATOM    563  CG  ARG A  39      13.057 -13.781   6.193  1.00  8.68           C  
ATOM    564  CG  ARG A  39      13.057 -13.781   6.193  1.00  8.68           C  
ATOM    565  CD  ARG A  39      14.403 -13.949   5.443  1.00  8.31           C  
ATOM    566  CD  ARG A  39      14.403 -13.949   5.443  1.00  8.31           C  
ATOM    567  NE  ARG A  39      14.750 -15.364   5.525  1.00  9.69           N  
ATOM    568  NE  ARG A  39      14.750 -15.364   5.525  1.00  9.69           N  
ATOM    569  CZ  ARG A  39      14.840 -16.202   4.494  1.00 13.70           C  
ATOM    570  CZ  ARG A  39      14.840 -16.202   4.494  1.00 13.70           C  
ATOM    571  NH1 ARG A  39      14.904 -15.737   3.255  1.00  7.95           N1+
ATOM    572  NH1 ARG A  39      14.904 -15.737   3.255  1.00  7.95           N1+
ATOM    573  NH2 ARG A  39      14.974 -17.504   4.702  1.00  9.19           N1+
ATOM    574  NH2 ARG A  39      14.974 -17.504   4.702  1.00  9.19           N1+
ATOM    575  H   ARG A  39      13.694 -12.532   8.823  1.00  0.00           H  
ATOM    576  H   ARG A  39      13.694 -12.532   8.823  1.00  0.00           H  
ATOM    577  HE  ARG A  39      14.929 -15.695   6.462  1.00  0.00           H  
ATOM    578  HE  ARG A  39      14.929 -15.695   6.462  1.00  0.00           H  
ATOM    579 HH11 ARG A  39      14.885 -14.741   3.088  1.00  0.00           H  
ATOM    580 HH11 ARG A  39      14.885 -14.741   3.088  1.00  0.00           H  
ATOM    581 HH12 ARG A  39      14.972 -16.378   2.478  1.00  0.00           H  
ATOM    582 HH12 ARG A  39      14.972 -16.378   2.478  1.00  0.00           H  
ATOM    583 HH21 ARG A  39      15.008 -17.864   5.645  1.00  0.00           H  
ATOM    584 HH21 ARG A  39      15.008 -17.864   5.645  1.00  0.00           H  
ATOM    585 HH22 ARG A  39      15.042 -18.136   3.917  1.00  0.00           H  
ATOM    586 HH22 ARG A  39      15.042 -18.136   3.917  1.00  0.00           H  
ATOM    587  N   ILE A  40      10.809 -14.339   8.459  1.00  9.42           N  
ATOM    588  N   ILE A  40      10.809 -14.339   8.459  1.00  9.42           N  
ATOM    589  CA  ILE A  40       9.758 -15.357   8.568  1.00  9.57           C  
ATOM    590  CA  ILE A  40       9.758 -15.357   8.568  1.00  9.57           C  
ATOM    591  C   ILE A  40       8.666 -14.838   9.511  1.00 12.37           C  
ATOM    592  C   ILE A  40       8.666 -14.838   9.511  1.00 12.37           C  
ATOM    593  O   ILE A  40       7.483 -15.000   9.217  1.00 10.22           O  
ATOM    594  O   ILE A  40       7.483 -15.000   9.217  1.00 10.22           O  
ATOM    595  CB  ILE A  40      10.297 -16.753   8.983  1.00 12.54           C  
ATOM    596  CB  ILE A  40      10.297 -16.753   8.983  1.00 12.54           C  
ATOM    597  CG1 ILE A  40      11.399 -17.239   8.001  1.00 12.76           C  
ATOM    598  CG1 ILE A  40      11.399 -17.239   8.001  1.00 12.76           C  
ATOM    599  CG2 ILE A  40       9.133 -17.795   9.067  1.00 13.09           C  
ATOM    600  CG2 ILE A  40       9.133 -17.795   9.067  1.00 13.09           C  
ATOM    601  CD1 ILE A  40      12.430 -18.223   8.665  1.00 16.14           C  
ATOM    602  CD1 ILE A  40      12.430 -18.223   8.665  1.00 16.14           C  
ATOM    603  H   ILE A  40      11.695 -14.544   8.899  1.00  0.00           H  
ATOM    604  H   ILE A  40      11.695 -14.544   8.899  1.00  0.00           H  
ATOM    605  N   ARG A  41       9.068 -14.186  10.614  1.00  9.82           N  
ATOM    606  N   ARG A  41       9.068 -14.186  10.614  1.00  9.82           N  
ATOM    607  CA  ARG A  41       8.132 -13.541  11.557  1.00  9.65           C  
ATOM    608  CA  ARG A  41       8.132 -13.541  11.557  1.00  9.65           C  
ATOM    609  C   ARG A  41       7.412 -12.382  10.877  1.00 12.67           C  
ATOM    610  C   ARG A  41       7.412 -12.382  10.877  1.00 12.67           C  
ATOM    611  O   ARG A  41       6.207 -12.204  11.081  1.00 11.86           O  
ATOM    612  O   ARG A  41       6.207 -12.204  11.081  1.00 11.86           O  
ATOM    613  CB  ARG A  41       8.887 -13.033  12.798  1.00 12.05           C  
ATOM    614  CB  ARG A  41       8.887 -13.033  12.798  1.00 12.05           C  
ATOM    615  CG  ARG A  41       7.982 -12.310  13.794  1.00 17.84           C  
ATOM    616  CG  ARG A  41       7.982 -12.310  13.794  1.00 17.84           C  
ATOM    617  CD  ARG A  41       8.605 -12.166  15.159  1.00 14.34           C  
ATOM    618  CD  ARG A  41       8.605 -12.166  15.159  1.00 14.34           C  
ATOM    619  NE  ARG A  41       9.958 -11.627  15.102  1.00 17.38           N  
ATOM    620  NE  ARG A  41       9.958 -11.627  15.102  1.00 17.38           N  
ATOM    621  CZ  ARG A  41      10.858 -11.816  16.053  1.00 33.05           C  
ATOM    622  CZ  ARG A  41      10.858 -11.816  16.053  1.00 33.05           C  
ATOM    623  NH1 ARG A  41      10.547 -12.516  17.140  1.00 22.20           N1+
ATOM    624  NH1 ARG A  41      10.547 -12.516  17.140  1.00 22.20           N1+
ATOM    625  NH2 ARG A  41      12.079 -11.307  15.929  1.00 20.76           N1+
ATOM    626  NH2 ARG A  41      12.079 -11.307  15.929  1.00 20.76           N1+
ATOM    627  H   ARG A  41      10.052 -14.120  10.831  1.00  0.00           H  
ATOM    628  H   ARG A  41      10.052 -14.120  10.831  1.00  0.00           H  
ATOM    629  HE  ARG A  41      10.195 -11.085  14.283  1.00  0.00           H  
ATOM    630  HE  ARG A  41      10.195 -11.085  14.283  1.00  0.00           H  
ATOM    631 HH11 ARG A  41       9.621 -12.906  17.242  1.00  0.00           H  
ATOM    632 HH11 ARG A  41       9.621 -12.906  17.242  1.00  0.00           H  
ATOM    633 HH12 ARG A  41      11.237 -12.658  17.864  1.00  0.00           H  
ATOM    634 HH12 ARG A  41      11.237 -12.658  17.864  1.00  0.00           H  
ATOM    635 HH21 ARG A  41      12.323 -10.774  15.107  1.00  0.00           H  
ATOM    636 HH21 ARG A  41      12.323 -10.774  15.107  1.00  0.00           H  
ATOM    637 HH22 ARG A  41      12.763 -11.453  16.657  1.00  0.00           H  
ATOM    638 HH22 ARG A  41      12.763 -11.453  16.657  1.00  0.00           H  
ATOM    639  N   MET A  42       8.151 -11.562  10.081  1.00  9.34           N  
ATOM    640  N   MET A  42       8.151 -11.562  10.081  1.00  9.34           N  
ATOM    641  CA  MET A  42       7.525 -10.458   9.341  1.00  8.98           C  
ATOM    642  CA  MET A  42       7.525 -10.458   9.341  1.00  8.98           C  
ATOM    643  C   MET A  42       6.461 -11.001   8.390  1.00 11.36           C  
ATOM    644  C   MET A  42       6.461 -11.001   8.390  1.00 11.36           C  
ATOM    645  O   MET A  42       5.378 -10.420   8.281  1.00 10.74           O  
ATOM    646  O   MET A  42       5.378 -10.420   8.281  1.00 10.74           O  
ATOM    647  CB  MET A  42       8.557  -9.694   8.512  1.00 10.06           C  
ATOM    648  CB  MET A  42       8.557  -9.694   8.512  1.00 10.06           C  
ATOM    649  CG  MET A  42       9.494  -8.842   9.346  1.00 13.15           C  
ATOM    650  CG  MET A  42       9.494  -8.842   9.346  1.00 13.15           C  
ATOM    651  SD  MET A  42      10.814  -8.244   8.281  1.00 16.57           S  
ATOM    652  SD  MET A  42      10.814  -8.244   8.281  1.00 16.57           S  
ATOM    653  CE  MET A  42       9.835  -7.222   7.151  1.00 13.47           C  
ATOM    654  CE  MET A  42       9.835  -7.222   7.151  1.00 13.47           C  
ATOM    655  H   MET A  42       9.146 -11.708   9.992  1.00  0.00           H  
ATOM    656  H   MET A  42       9.146 -11.708   9.992  1.00  0.00           H  
ATOM    657  N   THR A  43       6.785 -12.100   7.681  1.00  8.52           N  
ATOM    658  N   THR A  43       6.785 -12.100   7.681  1.00  8.52           N  
ATOM    659  CA  THR A  43       5.862 -12.766   6.750  1.00  6.95           C  
ATOM    660  CA  THR A  43       5.862 -12.766   6.750  1.00  6.95           C  
ATOM    661  C   THR A  43       4.605 -13.182   7.534  1.00 10.46           C  
ATOM    662  C   THR A  43       4.605 -13.182   7.534  1.00 10.46           C  
ATOM    663  O   THR A  43       3.496 -12.882   7.125  1.00 10.50           O  
ATOM    664  O   THR A  43       3.496 -12.882   7.125  1.00 10.50           O  
ATOM    665  CB  THR A  43       6.544 -14.010   6.149  1.00 10.72           C  
ATOM    666  CB  THR A  43       6.544 -14.010   6.149  1.00 10.72           C  
ATOM    667  CG2 THR A  43       5.567 -14.856   5.321  1.00 10.52           C  
ATOM    668  CG2 THR A  43       5.567 -14.856   5.321  1.00 10.52           C  
ATOM    669  OG1 THR A  43       7.655 -13.610   5.345  1.00 11.77           O  
ATOM    670  OG1 THR A  43       7.655 -13.610   5.345  1.00 11.77           O  
ATOM    671  H   THR A  43       7.704 -12.509   7.775  1.00  0.00           H  
ATOM    672  H   THR A  43       7.704 -12.509   7.775  1.00  0.00           H  
ATOM    673  HG1 THR A  43       8.077 -14.387   4.972  1.00  0.00           H  
ATOM    674  HG1 THR A  43       8.077 -14.387   4.972  1.00  0.00           H  
ATOM    675  N   HIS A  44       4.794 -13.899   8.657  1.00  9.66           N  
ATOM    676  N   HIS A  44       4.794 -13.899   8.657  1.00  9.66           N  
ATOM    677  CA  HIS A  44       3.684 -14.377   9.484  1.00  9.72           C  
ATOM    678  CA  HIS A  44       3.684 -14.377   9.484  1.00  9.72           C  
ATOM    679  C   HIS A  44       2.782 -13.231   9.926  1.00 13.08           C  
ATOM    680  C   HIS A  44       2.782 -13.231   9.926  1.00 13.08           C  
ATOM    681  O   HIS A  44       1.577 -13.287   9.734  1.00 12.07           O  
ATOM    682  O   HIS A  44       1.577 -13.287   9.734  1.00 12.07           O  
ATOM    683  CB  HIS A  44       4.231 -15.110  10.712  1.00 10.46           C  
ATOM    684  CB  HIS A  44       4.231 -15.110  10.712  1.00 10.46           C  
ATOM    685  CG  HIS A  44       3.153 -15.775  11.510  1.00 13.76           C  
ATOM    686  CG  HIS A  44       3.153 -15.775  11.510  1.00 13.76           C  
ATOM    687  CD2 HIS A  44       2.655 -15.455  12.723  1.00 15.42           C  
ATOM    688  CD2 HIS A  44       2.655 -15.455  12.723  1.00 15.42           C  
ATOM    689  ND1 HIS A  44       2.509 -16.911  11.047  1.00 14.58           N  
ATOM    690  ND1 HIS A  44       2.509 -16.911  11.047  1.00 14.58           N  
ATOM    691  CE1 HIS A  44       1.640 -17.233  11.984  1.00 14.17           C  
ATOM    692  CE1 HIS A  44       1.640 -17.233  11.984  1.00 14.17           C  
ATOM    693  NE2 HIS A  44       1.697 -16.394  13.011  1.00 14.72           N  
ATOM    694  NE2 HIS A  44       1.697 -16.394  13.011  1.00 14.72           N  
ATOM    695  H   HIS A  44       5.730 -14.127   8.959  1.00  0.00           H  
ATOM    696  H   HIS A  44       5.730 -14.127   8.959  1.00  0.00           H  
ATOM    697  HD1 HIS A  44       2.759 -17.304  10.151  1.00  0.00           H  
ATOM    698  HD1 HIS A  44       2.759 -17.304  10.151  1.00  0.00           H  
ATOM    699  N   ASN A  45       3.368 -12.206  10.524  1.00 11.99           N  
ATOM    700  N   ASN A  45       3.368 -12.206  10.524  1.00 11.99           N  
ATOM    701  CA  ASN A  45       2.609 -11.063  11.039  1.00 11.20           C  
ATOM    702  CA  ASN A  45       2.609 -11.063  11.039  1.00 11.20           C  
ATOM    703  C   ASN A  45       1.840 -10.340   9.934  1.00 13.44           C  
ATOM    704  C   ASN A  45       1.840 -10.340   9.934  1.00 13.44           C  
ATOM    705  O   ASN A  45       0.693  -9.923  10.149  1.00 11.69           O  
ATOM    706  O   ASN A  45       0.693  -9.923  10.149  1.00 11.69           O  
ATOM    707  CB  ASN A  45       3.524 -10.142  11.842  1.00 12.77           C  
ATOM    708  CB  ASN A  45       3.524 -10.142  11.842  1.00 12.77           C  
ATOM    709  CG  ASN A  45       2.765  -9.063  12.544  1.00 19.42           C  
ATOM    710  CG  ASN A  45       2.765  -9.063  12.544  1.00 19.42           C  
ATOM    711  ND2 ASN A  45       2.050  -9.424  13.593  1.00 14.08           N  
ATOM    712  ND2 ASN A  45       2.050  -9.424  13.593  1.00 14.08           N  
ATOM    713  OD1 ASN A  45       2.754  -7.917  12.103  1.00 14.86           O  
ATOM    714  OD1 ASN A  45       2.754  -7.917  12.103  1.00 14.86           O  
ATOM    715  H   ASN A  45       4.371 -12.194  10.638  1.00  0.00           H  
ATOM    716  H   ASN A  45       4.371 -12.194  10.638  1.00  0.00           H  
ATOM    717 HD21 ASN A  45       2.035 -10.391  13.885  1.00  0.00           H  
ATOM    718 HD21 ASN A  45       2.035 -10.391  13.885  1.00  0.00           H  
ATOM    719 HD22 ASN A  45       1.518  -8.734  14.103  1.00  0.00           H  
ATOM    720 HD22 ASN A  45       1.518  -8.734  14.103  1.00  0.00           H  
ATOM    721  N   LEU A  46       2.436 -10.247   8.729  1.00 10.48           N  
ATOM    722  N   LEU A  46       2.436 -10.247   8.729  1.00 10.48           N  
ATOM    723  CA  LEU A  46       1.751  -9.618   7.616  1.00 10.00           C  
ATOM    724  CA  LEU A  46       1.751  -9.618   7.616  1.00 10.00           C  
ATOM    725  C   LEU A  46       0.578 -10.474   7.160  1.00 13.15           C  
ATOM    726  C   LEU A  46       0.578 -10.474   7.160  1.00 13.15           C  
ATOM    727  O   LEU A  46      -0.527  -9.964   7.012  1.00 11.21           O  
ATOM    728  O   LEU A  46      -0.527  -9.964   7.012  1.00 11.21           O  
ATOM    729  CB  LEU A  46       2.706  -9.298   6.464  1.00 10.42           C  
ATOM    730  CB  LEU A  46       2.706  -9.298   6.464  1.00 10.42           C  
ATOM    731  CG  LEU A  46       2.106  -8.523   5.297  1.00 14.79           C  
ATOM    732  CG  LEU A  46       2.106  -8.523   5.297  1.00 14.79           C  
ATOM    733  CD1 LEU A  46       1.493  -7.202   5.769  1.00 14.24           C  
ATOM    734  CD1 LEU A  46       1.493  -7.202   5.769  1.00 14.24           C  
ATOM    735  CD2 LEU A  46       3.160  -8.269   4.206  1.00 14.64           C  
ATOM    736  CD2 LEU A  46       3.160  -8.269   4.206  1.00 14.64           C  
ATOM    737  H   LEU A  46       3.366 -10.617   8.596  1.00  0.00           H  
ATOM    738  H   LEU A  46       3.366 -10.617   8.596  1.00  0.00           H  
ATOM    739  N   LEU A  47       0.792 -11.776   6.967  1.00 12.73           N  
ATOM    740  N   LEU A  47       0.792 -11.776   6.967  1.00 12.73           N  
ATOM    741  CA  LEU A  47      -0.338 -12.597   6.544  1.00 13.14           C  
ATOM    742  CA  LEU A  47      -0.338 -12.597   6.544  1.00 13.14           C  
ATOM    743  C   LEU A  47      -1.455 -12.690   7.599  1.00 16.32           C  
ATOM    744  C   LEU A  47      -1.455 -12.690   7.599  1.00 16.32           C  
ATOM    745  O   LEU A  47      -2.644 -12.730   7.222  1.00 14.53           O  
ATOM    746  O   LEU A  47      -2.644 -12.730   7.222  1.00 14.53           O  
ATOM    747  CB  LEU A  47       0.093 -13.936   5.903  1.00 13.89           C  
ATOM    748  CB  LEU A  47       0.093 -13.936   5.903  1.00 13.89           C  
ATOM    749  CG  LEU A  47       0.792 -14.929   6.790  1.00 18.32           C  
ATOM    750  CG  LEU A  47       0.792 -14.929   6.790  1.00 18.32           C  
ATOM    751  CD1 LEU A  47      -0.221 -15.771   7.545  1.00 20.07           C  
ATOM    752  CD1 LEU A  47      -0.221 -15.771   7.545  1.00 20.07           C  
ATOM    753  CD2 LEU A  47       1.728 -15.840   5.956  1.00 14.94           C  
ATOM    754  CD2 LEU A  47       1.728 -15.840   5.956  1.00 14.94           C  
ATOM    755  H   LEU A  47       1.713 -12.164   7.114  1.00  0.00           H  
ATOM    756  H   LEU A  47       1.713 -12.164   7.114  1.00  0.00           H  
ATOM    757  N   LEU A  48      -1.090 -12.645   8.924  1.00 11.75           N  
ATOM    758  N   LEU A  48      -1.090 -12.645   8.924  1.00 11.75           N  
ATOM    759  CA  LEU A  48      -2.102 -12.617   9.988  1.00 11.77           C  
ATOM    760  CA  LEU A  48      -2.102 -12.617   9.988  1.00 11.77           C  
ATOM    761  C   LEU A  48      -2.938 -11.349   9.844  1.00 15.96           C  
ATOM    762  C   LEU A  48      -2.938 -11.349   9.844  1.00 15.96           C  
ATOM    763  O   LEU A  48      -4.160 -11.413   9.939  1.00 14.73           O  
ATOM    764  O   LEU A  48      -4.160 -11.413   9.939  1.00 14.73           O  
ATOM    765  CB  LEU A  48      -1.468 -12.609  11.396  1.00 12.04           C  
ATOM    766  CB  LEU A  48      -1.468 -12.609  11.396  1.00 12.04           C  
ATOM    767  CG  LEU A  48      -0.942 -13.933  11.940  1.00 16.34           C  
ATOM    768  CG  LEU A  48      -0.942 -13.933  11.940  1.00 16.34           C  
ATOM    769  CD1 LEU A  48      -0.489 -13.752  13.399  1.00 15.78           C  
ATOM    770  CD1 LEU A  48      -0.489 -13.752  13.399  1.00 15.78           C  
ATOM    771  CD2 LEU A  48      -1.978 -15.042  11.825  1.00 17.56           C  
ATOM    772  CD2 LEU A  48      -1.978 -15.042  11.825  1.00 17.56           C  
ATOM    773  H   LEU A  48      -0.113 -12.631   9.178  1.00  0.00           H  
ATOM    774  H   LEU A  48      -0.113 -12.631   9.178  1.00  0.00           H  
ATOM    775  N   ASN A  49      -2.265 -10.196   9.587  1.00 13.25           N  
ATOM    776  N   ASN A  49      -2.265 -10.196   9.587  1.00 13.25           N  
ATOM    777  CA  ASN A  49      -2.946  -8.912   9.433  1.00 13.39           C  
ATOM    778  CA  ASN A  49      -2.946  -8.912   9.433  1.00 13.39           C  
ATOM    779  C   ASN A  49      -3.817  -8.807   8.213  1.00 16.58           C  
ATOM    780  C   ASN A  49      -3.817  -8.807   8.213  1.00 16.58           C  
ATOM    781  O   ASN A  49      -4.748  -8.006   8.213  1.00 16.35           O  
ATOM    782  O   ASN A  49      -4.748  -8.006   8.213  1.00 16.35           O  
ATOM    783  CB  ASN A  49      -1.996  -7.749   9.575  1.00 11.53           C  
ATOM    784  CB  ASN A  49      -1.996  -7.749   9.575  1.00 11.53           C  
ATOM    785  CG  ASN A  49      -1.779  -7.472  11.042  1.00 17.81           C  
ATOM    786  CG  ASN A  49      -1.779  -7.472  11.042  1.00 17.81           C  
ATOM    787  ND2 ASN A  49      -0.608  -7.798  11.543  1.00  8.03           N  
ATOM    788  ND2 ASN A  49      -0.608  -7.798  11.543  1.00  8.03           N  
ATOM    789  OD1 ASN A  49      -2.700  -7.052  11.759  1.00 13.92           O  
ATOM    790  OD1 ASN A  49      -2.700  -7.052  11.759  1.00 13.92           O  
ATOM    791  H   ASN A  49      -1.259 -10.208   9.496  1.00  0.00           H  
ATOM    792  H   ASN A  49      -1.259 -10.208   9.496  1.00  0.00           H  
ATOM    793 HD21 ASN A  49       0.097  -8.214  10.951  1.00  0.00           H  
ATOM    794 HD21 ASN A  49       0.097  -8.214  10.951  1.00  0.00           H  
ATOM    795 HD22 ASN A  49      -0.413  -7.633  12.520  1.00  0.00           H  
ATOM    796 HD22 ASN A  49      -0.413  -7.633  12.520  1.00  0.00           H  
ATOM    797  N   TYR A  50      -3.575  -9.662   7.201  1.00 11.59           N  
ATOM    798  N   TYR A  50      -3.575  -9.662   7.201  1.00 11.59           N  
ATOM    799  CA  TYR A  50      -4.440  -9.713   6.020  1.00 10.28           C  
ATOM    800  CA  TYR A  50      -4.440  -9.713   6.020  1.00 10.28           C  
ATOM    801  C   TYR A  50      -5.657 -10.627   6.302  1.00 16.29           C  
ATOM    802  C   TYR A  50      -5.657 -10.627   6.302  1.00 16.29           C  
ATOM    803  O   TYR A  50      -6.547 -10.762   5.444  1.00 17.73           O  
ATOM    804  O   TYR A  50      -6.547 -10.762   5.444  1.00 17.73           O  
ATOM    805  CB  TYR A  50      -3.652 -10.257   4.822  1.00 10.06           C  
ATOM    806  CB  TYR A  50      -3.652 -10.257   4.822  1.00 10.06           C  
ATOM    807  CG  TYR A  50      -3.065  -9.196   3.927  1.00 11.85           C  
ATOM    808  CG  TYR A  50      -3.065  -9.196   3.927  1.00 11.85           C  
ATOM    809  CD1 TYR A  50      -3.884  -8.368   3.165  1.00 12.92           C  
ATOM    810  CD1 TYR A  50      -3.884  -8.368   3.165  1.00 12.92           C  
ATOM    811  CD2 TYR A  50      -1.683  -9.056   3.791  1.00 11.48           C  
ATOM    812  CD2 TYR A  50      -1.683  -9.056   3.791  1.00 11.48           C  
ATOM    813  CE1 TYR A  50      -3.350  -7.441   2.282  1.00 14.39           C  
ATOM    814  CE1 TYR A  50      -3.350  -7.441   2.282  1.00 14.39           C  
ATOM    815  CE2 TYR A  50      -1.137  -8.148   2.884  1.00 11.06           C  
ATOM    816  CE2 TYR A  50      -1.137  -8.148   2.884  1.00 11.06           C  
ATOM    817  CZ  TYR A  50      -1.978  -7.337   2.142  1.00 13.38           C  
ATOM    818  CZ  TYR A  50      -1.978  -7.337   2.142  1.00 13.38           C  
ATOM    819  OH  TYR A  50      -1.482  -6.438   1.253  1.00 14.67           O  
ATOM    820  OH  TYR A  50      -1.482  -6.438   1.253  1.00 14.67           O  
ATOM    821  H   TYR A  50      -2.783 -10.287   7.246  1.00  0.00           H  
ATOM    822  H   TYR A  50      -2.783 -10.287   7.246  1.00  0.00           H  
ATOM    823  HH  TYR A  50      -0.523  -6.475   1.262  1.00  0.00           H  
ATOM    824  HH  TYR A  50      -0.523  -6.475   1.262  1.00  0.00           H  
ATOM    825  N   GLY A  51      -5.650 -11.303   7.454  1.00 13.85           N  
ATOM    826  N   GLY A  51      -5.650 -11.303   7.454  1.00 13.85           N  
ATOM    827  CA  GLY A  51      -6.730 -12.205   7.847  1.00 13.68           C  
ATOM    828  CA  GLY A  51      -6.730 -12.205   7.847  1.00 13.68           C  
ATOM    829  C   GLY A  51      -6.650 -13.593   7.232  1.00 18.51           C  
ATOM    830  C   GLY A  51      -6.650 -13.593   7.232  1.00 18.51           C  
ATOM    831  O   GLY A  51      -7.624 -14.346   7.298  1.00 18.97           O  
ATOM    832  O   GLY A  51      -7.624 -14.346   7.298  1.00 18.97           O  
ATOM    833  H   GLY A  51      -4.876 -11.201   8.095  1.00  0.00           H  
ATOM    834  H   GLY A  51      -4.876 -11.201   8.095  1.00  0.00           H  
ATOM    835  N   LEU A  52      -5.488 -13.964   6.647  1.00 15.44           N  
ATOM    836  N   LEU A  52      -5.488 -13.964   6.647  1.00 15.44           N  
ATOM    837  CA  LEU A  52      -5.293 -15.270   6.003  1.00 14.92           C  
ATOM    838  CA  LEU A  52      -5.293 -15.270   6.003  1.00 14.92           C  
ATOM    839  C   LEU A  52      -5.396 -16.484   6.940  1.00 18.64           C  
ATOM    840  C   LEU A  52      -5.396 -16.484   6.940  1.00 18.64           C  
ATOM    841  O   LEU A  52      -5.647 -17.596   6.468  1.00 17.78           O  
ATOM    842  O   LEU A  52      -5.647 -17.596   6.468  1.00 17.78           O  
ATOM    843  CB  LEU A  52      -4.022 -15.304   5.133  1.00 15.20           C  
ATOM    844  CB  LEU A  52      -4.022 -15.304   5.133  1.00 15.20           C  
ATOM    845  CG  LEU A  52      -4.001 -14.314   3.948  1.00 20.69           C  
ATOM    846  CG  LEU A  52      -4.001 -14.314   3.948  1.00 20.69           C  
ATOM    847  CD1 LEU A  52      -2.686 -14.395   3.206  1.00 21.98           C  
ATOM    848  CD1 LEU A  52      -2.686 -14.395   3.206  1.00 21.98           C  
ATOM    849  CD2 LEU A  52      -5.127 -14.588   2.945  1.00 21.70           C  
ATOM    850  CD2 LEU A  52      -5.127 -14.588   2.945  1.00 21.70           C  
ATOM    851  H   LEU A  52      -4.702 -13.330   6.639  1.00  0.00           H  
ATOM    852  H   LEU A  52      -4.702 -13.330   6.639  1.00  0.00           H  
ATOM    853  N   TYR A  53      -5.261 -16.271   8.265  1.00 15.13           N  
ATOM    854  N   TYR A  53      -5.261 -16.271   8.265  1.00 15.13           N  
ATOM    855  CA  TYR A  53      -5.421 -17.349   9.252  1.00 16.36           C  
ATOM    856  CA  TYR A  53      -5.421 -17.349   9.252  1.00 16.36           C  
ATOM    857  C   TYR A  53      -6.863 -17.890   9.252  1.00 21.78           C  
ATOM    858  C   TYR A  53      -6.863 -17.890   9.252  1.00 21.78           C  
ATOM    859  O   TYR A  53      -7.089 -18.996   9.725  1.00 22.43           O  
ATOM    860  O   TYR A  53      -7.089 -18.996   9.725  1.00 22.43           O  
ATOM    861  CB  TYR A  53      -5.060 -16.869  10.669  1.00 18.42           C  
ATOM    862  CB  TYR A  53      -5.060 -16.869  10.669  1.00 18.42           C  
ATOM    863  CG  TYR A  53      -5.956 -15.768  11.198  1.00 20.65           C  
ATOM    864  CG  TYR A  53      -5.956 -15.768  11.198  1.00 20.65           C  
ATOM    865  CD1 TYR A  53      -7.100 -16.066  11.935  1.00 23.03           C  
ATOM    866  CD1 TYR A  53      -7.100 -16.066  11.935  1.00 23.03           C  
ATOM    867  CD2 TYR A  53      -5.664 -14.428  10.956  1.00 20.84           C  
ATOM    868  CD2 TYR A  53      -5.664 -14.428  10.956  1.00 20.84           C  
ATOM    869  CE1 TYR A  53      -7.946 -15.055  12.396  1.00 24.82           C  
ATOM    870  CE1 TYR A  53      -7.946 -15.055  12.396  1.00 24.82           C  
ATOM    871  CE2 TYR A  53      -6.501 -13.410  11.415  1.00 21.79           C  
ATOM    872  CE2 TYR A  53      -6.501 -13.410  11.415  1.00 21.79           C  
ATOM    873  CZ  TYR A  53      -7.632 -13.730  12.147  1.00 29.81           C  
ATOM    874  CZ  TYR A  53      -7.632 -13.730  12.147  1.00 29.81           C  
ATOM    875  OH  TYR A  53      -8.447 -12.735  12.616  1.00 32.75           O  
ATOM    876  OH  TYR A  53      -8.447 -12.735  12.616  1.00 32.75           O  
ATOM    877  H   TYR A  53      -5.043 -15.346   8.608  1.00  0.00           H  
ATOM    878  H   TYR A  53      -5.043 -15.346   8.608  1.00  0.00           H  
ATOM    879  HH  TYR A  53      -8.091 -11.881  12.359  1.00  0.00           H  
ATOM    880  HH  TYR A  53      -8.091 -11.881  12.359  1.00  0.00           H  
ATOM    881  N   ARG A  54      -7.844 -17.102   8.759  1.00 19.33           N  
ATOM    882  N   ARG A  54      -7.844 -17.102   8.759  1.00 19.33           N  
ATOM    883  CA  ARG A  54      -9.248 -17.547   8.753  1.00 19.30           C  
ATOM    884  CA  ARG A  54      -9.248 -17.547   8.753  1.00 19.30           C  
ATOM    885  C   ARG A  54      -9.489 -18.633   7.714  1.00 24.41           C  
ATOM    886  C   ARG A  54      -9.489 -18.633   7.714  1.00 24.41           C  
ATOM    887  O   ARG A  54     -10.512 -19.300   7.772  1.00 25.57           O  
ATOM    888  O   ARG A  54     -10.512 -19.300   7.772  1.00 25.57           O  
ATOM    889  CB  ARG A  54     -10.207 -16.366   8.469  1.00 20.35           C  
ATOM    890  CB  ARG A  54     -10.207 -16.366   8.469  1.00 20.35           C  
ATOM    891  CG  ARG A  54     -10.103 -15.198   9.464  0.73 25.70           C  
ATOM    892  CG  ARG A  54     -10.103 -15.198   9.464  0.73 25.70           C  
ATOM    893  CD  ARG A  54     -11.035 -14.049   9.105  0.73 40.93           C  
ATOM    894  CD  ARG A  54     -11.035 -14.049   9.105  0.73 40.93           C  
ATOM    895  NE  ARG A  54     -10.656 -13.390   7.852  0.73 53.87           N  
ATOM    896  NE  ARG A  54     -10.656 -13.390   7.852  0.73 53.87           N  
ATOM    897  CZ  ARG A  54     -11.275 -13.565   6.686  0.73 68.73           C  
ATOM    898  CZ  ARG A  54     -11.275 -13.565   6.686  0.73 68.73           C  
ATOM    899  NH1 ARG A  54     -12.318 -14.383   6.593  0.73 58.64           N1+
ATOM    900  NH1 ARG A  54     -12.318 -14.383   6.593  0.73 58.64           N1+
ATOM    901  NH2 ARG A  54     -10.849 -12.931   5.602  0.73 48.41           N1+
ATOM    902  NH2 ARG A  54     -10.849 -12.931   5.602  0.73 48.41           N1+
ATOM    903  H   ARG A  54      -7.620 -16.190   8.386  1.00  0.00           H  
ATOM    904  H   ARG A  54      -7.620 -16.190   8.386  1.00  0.00           H  
ATOM    905  HE  ARG A  54      -9.865 -12.766   7.915  1.00  0.00           H  
ATOM    906  HE  ARG A  54      -9.865 -12.766   7.915  1.00  0.00           H  
ATOM    907 HH11 ARG A  54     -12.647 -14.877   7.410  1.00  0.00           H  
ATOM    908 HH11 ARG A  54     -12.647 -14.877   7.410  1.00  0.00           H  
ATOM    909 HH12 ARG A  54     -12.782 -14.510   5.705  1.00  0.00           H  
ATOM    910 HH12 ARG A  54     -12.782 -14.510   5.705  1.00  0.00           H  
ATOM    911 HH21 ARG A  54     -10.052 -12.313   5.659  1.00  0.00           H  
ATOM    912 HH21 ARG A  54     -10.052 -12.313   5.659  1.00  0.00           H  
ATOM    913 HH22 ARG A  54     -11.321 -13.066   4.719  1.00  0.00           H  
ATOM    914 HH22 ARG A  54     -11.321 -13.066   4.719  1.00  0.00           H  
ATOM    915  N   LYS A  55      -8.572 -18.785   6.745  1.00 20.52           N  
ATOM    916  N   LYS A  55      -8.572 -18.785   6.745  1.00 20.52           N  
ATOM    917  CA  LYS A  55      -8.717 -19.682   5.602  1.00 20.34           C  
ATOM    918  CA  LYS A  55      -8.717 -19.682   5.602  1.00 20.34           C  
ATOM    919  C   LYS A  55      -7.791 -20.901   5.626  1.00 21.68           C  
ATOM    920  C   LYS A  55      -7.791 -20.901   5.626  1.00 21.68           C  
ATOM    921  O   LYS A  55      -7.886 -21.743   4.740  1.00 20.89           O  
ATOM    922  O   LYS A  55      -7.886 -21.743   4.740  1.00 20.89           O  
ATOM    923  CB  LYS A  55      -8.492 -18.874   4.306  1.00 24.18           C  
ATOM    924  CB  LYS A  55      -8.492 -18.874   4.306  1.00 24.18           C  
ATOM    925  CG  LYS A  55      -9.514 -17.754   4.125  1.00 42.10           C  
ATOM    926  CG  LYS A  55      -9.514 -17.754   4.125  1.00 42.10           C  
ATOM    927  CD  LYS A  55      -9.429 -17.124   2.771  1.00 52.78           C  
ATOM    928  CD  LYS A  55      -9.429 -17.124   2.771  1.00 52.78           C  
ATOM    929  CE  LYS A  55     -10.758 -16.531   2.381  1.00 67.61           C  
ATOM    930  CE  LYS A  55     -10.758 -16.531   2.381  1.00 67.61           C  
ATOM    931  NZ  LYS A  55     -10.775 -16.104   0.958  1.00 77.38           N1+
ATOM    932  NZ  LYS A  55     -10.775 -16.104   0.958  1.00 77.38           N1+
ATOM    933  H   LYS A  55      -7.711 -18.258   6.777  1.00  0.00           H  
ATOM    934  H   LYS A  55      -7.711 -18.258   6.777  1.00  0.00           H  
ATOM    935  HZ1 LYS A  55     -11.679 -15.713   0.734  1.00  0.00           H  
ATOM    936  HZ1 LYS A  55     -11.679 -15.713   0.734  1.00  0.00           H  
ATOM    937  HZ2 LYS A  55     -10.060 -15.407   0.807  1.00  0.00           H  
ATOM    938  HZ2 LYS A  55     -10.060 -15.407   0.807  1.00  0.00           H  
ATOM    939  HZ3 LYS A  55     -10.597 -16.902   0.364  1.00  0.00           H  
ATOM    940  HZ3 LYS A  55     -10.597 -16.902   0.364  1.00  0.00           H  
ATOM    941  N   MET A  56      -6.887 -20.991   6.611  1.00 18.12           N  
ATOM    942  N   MET A  56      -6.887 -20.991   6.611  1.00 18.12           N  
ATOM    943  CA  MET A  56      -5.959 -22.120   6.665  1.00 16.89           C  
ATOM    944  CA  MET A  56      -5.959 -22.120   6.665  1.00 16.89           C  
ATOM    945  C   MET A  56      -5.698 -22.603   8.045  1.00 20.76           C  
ATOM    946  C   MET A  56      -5.698 -22.603   8.045  1.00 20.76           C  
ATOM    947  O   MET A  56      -5.915 -21.857   8.999  1.00 21.17           O  
ATOM    948  O   MET A  56      -5.915 -21.857   8.999  1.00 21.17           O  
ATOM    949  CB  MET A  56      -4.633 -21.797   5.937  1.00 18.84           C  
ATOM    950  CB  MET A  56      -4.633 -21.797   5.937  1.00 18.84           C  
ATOM    951  CG  MET A  56      -3.900 -20.650   6.507  1.00 20.38           C  
ATOM    952  CG  MET A  56      -3.900 -20.650   6.507  1.00 20.38           C  
ATOM    953  SD  MET A  56      -2.363 -20.303   5.622  1.00 21.65           S  
ATOM    954  SD  MET A  56      -2.363 -20.303   5.622  1.00 21.65           S  
ATOM    955  CE  MET A  56      -1.816 -18.945   6.669  1.00 17.33           C  
ATOM    956  CE  MET A  56      -1.816 -18.945   6.669  1.00 17.33           C  
ATOM    957  H   MET A  56      -6.843 -20.276   7.323  1.00  0.00           H  
ATOM    958  H   MET A  56      -6.843 -20.276   7.323  1.00  0.00           H  
ATOM    959  N   GLU A  57      -5.199 -23.859   8.171  1.00 15.78           N  
ATOM    960  N   GLU A  57      -5.199 -23.859   8.171  1.00 15.78           N  
ATOM    961  CA  GLU A  57      -4.852 -24.379   9.483  1.00 15.42           C  
ATOM    962  CA  GLU A  57      -4.852 -24.379   9.483  1.00 15.42           C  
ATOM    963  C   GLU A  57      -3.424 -23.998   9.760  1.00 16.79           C  
ATOM    964  C   GLU A  57      -3.424 -23.998   9.760  1.00 16.79           C  
ATOM    965  O   GLU A  57      -2.567 -24.165   8.890  1.00 14.52           O  
ATOM    966  O   GLU A  57      -2.567 -24.165   8.890  1.00 14.52           O  
ATOM    967  CB  GLU A  57      -5.061 -25.899   9.553  1.00 17.55           C  
ATOM    968  CB  GLU A  57      -5.061 -25.899   9.553  1.00 17.55           C  
ATOM    969  CG  GLU A  57      -6.526 -26.270   9.716  1.00 27.14           C  
ATOM    970  CG  GLU A  57      -6.526 -26.270   9.716  1.00 27.14           C  
ATOM    971  CD  GLU A  57      -6.907 -27.698   9.389  1.00 50.53           C  
ATOM    972  CD  GLU A  57      -6.907 -27.698   9.389  1.00 50.53           C  
ATOM    973  OE1 GLU A  57      -6.045 -28.604   9.490  1.00 38.40           O  
ATOM    974  OE1 GLU A  57      -6.045 -28.604   9.490  1.00 38.40           O  
ATOM    975  OE2 GLU A  57      -8.097 -27.913   9.068  1.00 52.56           O1-
ATOM    976  OE2 GLU A  57      -8.097 -27.913   9.068  1.00 52.56           O1-
ATOM    977  H   GLU A  57      -5.068 -24.435   7.352  1.00  0.00           H  
ATOM    978  H   GLU A  57      -5.068 -24.435   7.352  1.00  0.00           H  
ATOM    979  N   ILE A  58      -3.170 -23.428  10.947  1.00 14.45           N  
ATOM    980  N   ILE A  58      -3.170 -23.428  10.947  1.00 14.45           N  
ATOM    981  CA  ILE A  58      -1.833 -22.994  11.358  1.00 13.47           C  
ATOM    982  CA  ILE A  58      -1.833 -22.994  11.358  1.00 13.47           C  
ATOM    983  C   ILE A  58      -1.314 -23.980  12.400  1.00 16.87           C  
ATOM    984  C   ILE A  58      -1.314 -23.980  12.400  1.00 16.87           C  
ATOM    985  O   ILE A  58      -1.979 -24.209  13.408  1.00 15.71           O  
ATOM    986  O   ILE A  58      -1.979 -24.209  13.408  1.00 15.71           O  
ATOM    987  CB  ILE A  58      -1.816 -21.516  11.855  1.00 16.11           C  
ATOM    988  CB  ILE A  58      -1.816 -21.516  11.855  1.00 16.11           C  
ATOM    989  CG1 ILE A  58      -2.235 -20.566  10.697  1.00 16.71           C  
ATOM    990  CG1 ILE A  58      -2.235 -20.566  10.697  1.00 16.71           C  
ATOM    991  CG2 ILE A  58      -0.425 -21.140  12.442  1.00 14.30           C  
ATOM    992  CG2 ILE A  58      -0.425 -21.140  12.442  1.00 14.30           C  
ATOM    993  CD1 ILE A  58      -2.149 -18.978  10.989  1.00 18.38           C  
ATOM    994  CD1 ILE A  58      -2.149 -18.978  10.989  1.00 18.38           C  
ATOM    995  H   ILE A  58      -3.920 -23.280  11.607  1.00  0.00           H  
ATOM    996  H   ILE A  58      -3.920 -23.280  11.607  1.00  0.00           H  
ATOM    997  N   TYR A  59      -0.163 -24.600  12.115  1.00 11.47           N  
ATOM    998  N   TYR A  59      -0.163 -24.600  12.115  1.00 11.47           N  
ATOM    999  CA  TYR A  59       0.462 -25.589  12.974  1.00 11.45           C  
ATOM   1000  CA  TYR A  59       0.462 -25.589  12.974  1.00 11.45           C  
ATOM   1001  C   TYR A  59       1.804 -25.118  13.435  1.00 15.01           C  
ATOM   1002  C   TYR A  59       1.804 -25.118  13.435  1.00 15.01           C  
ATOM   1003  O   TYR A  59       2.501 -24.426  12.699  1.00 12.94           O  
ATOM   1004  O   TYR A  59       2.501 -24.426  12.699  1.00 12.94           O  
ATOM   1005  CB  TYR A  59       0.668 -26.888  12.195  1.00 13.34           C  
ATOM   1006  CB  TYR A  59       0.668 -26.888  12.195  1.00 13.34           C  
ATOM   1007  CG  TYR A  59      -0.608 -27.624  11.865  1.00 19.26           C  
ATOM   1008  CG  TYR A  59      -0.608 -27.624  11.865  1.00 19.26           C  
ATOM   1009  CD1 TYR A  59      -1.235 -28.433  12.812  1.00 22.54           C  
ATOM   1010  CD1 TYR A  59      -1.235 -28.433  12.812  1.00 22.54           C  
ATOM   1011  CD2 TYR A  59      -1.177 -27.539  10.602  1.00 21.86           C  
ATOM   1012  CD2 TYR A  59      -1.177 -27.539  10.602  1.00 21.86           C  
ATOM   1013  CE1 TYR A  59      -2.378 -29.166  12.495  1.00 22.97           C  
ATOM   1014  CE1 TYR A  59      -2.378 -29.166  12.495  1.00 22.97           C  
ATOM   1015  CE2 TYR A  59      -2.334 -28.248  10.281  1.00 23.77           C  
ATOM   1016  CE2 TYR A  59      -2.334 -28.248  10.281  1.00 23.77           C  
ATOM   1017  CZ  TYR A  59      -2.915 -29.082  11.223  1.00 28.51           C  
ATOM   1018  CZ  TYR A  59      -2.915 -29.082  11.223  1.00 28.51           C  
ATOM   1019  OH  TYR A  59      -4.072 -29.762  10.918  1.00 29.81           O  
ATOM   1020  OH  TYR A  59      -4.072 -29.762  10.918  1.00 29.81           O  
ATOM   1021  H   TYR A  59       0.325 -24.389  11.257  1.00  0.00           H  
ATOM   1022  H   TYR A  59       0.325 -24.389  11.257  1.00  0.00           H  
ATOM   1023  HH  TYR A  59      -4.308 -29.599  10.002  1.00  0.00           H  
ATOM   1024  HH  TYR A  59      -4.308 -29.599  10.002  1.00  0.00           H  
ATOM   1025  N   ARG A  60       2.191 -25.513  14.649  1.00 11.22           N  
ATOM   1026  N   ARG A  60       2.191 -25.513  14.649  1.00 11.22           N  
ATOM   1027  CA  ARG A  60       3.520 -25.222  15.132  1.00 11.60           C  
ATOM   1028  CA  ARG A  60       3.520 -25.222  15.132  1.00 11.60           C  
ATOM   1029  C   ARG A  60       4.273 -26.515  14.897  1.00 16.48           C  
ATOM   1030  C   ARG A  60       4.273 -26.515  14.897  1.00 16.48           C  
ATOM   1031  O   ARG A  60       3.850 -27.551  15.385  1.00 16.73           O  
ATOM   1032  O   ARG A  60       3.850 -27.551  15.385  1.00 16.73           O  
ATOM   1033  CB  ARG A  60       3.509 -24.840  16.619  1.00 12.53           C  
ATOM   1034  CB  ARG A  60       3.509 -24.840  16.619  1.00 12.53           C  
ATOM   1035  CG  ARG A  60       4.877 -24.343  17.120  1.00 12.77           C  
ATOM   1036  CG  ARG A  60       4.877 -24.343  17.120  1.00 12.77           C  
ATOM   1037  CD  ARG A  60       4.779 -23.951  18.593  1.00 10.24           C  
ATOM   1038  CD  ARG A  60       4.779 -23.951  18.593  1.00 10.24           C  
ATOM   1039  NE  ARG A  60       5.881 -23.067  18.969  1.00 12.22           N  
ATOM   1040  NE  ARG A  60       5.881 -23.067  18.969  1.00 12.22           N  
ATOM   1041  CZ  ARG A  60       5.847 -22.223  19.983  1.00 17.60           C  
ATOM   1042  CZ  ARG A  60       5.847 -22.223  19.983  1.00 17.60           C  
ATOM   1043  NH1 ARG A  60       4.811 -22.212  20.812  1.00 12.28           N1+
ATOM   1044  NH1 ARG A  60       4.811 -22.212  20.812  1.00 12.28           N1+
ATOM   1045  NH2 ARG A  60       6.867 -21.409  20.207  1.00 14.21           N1+
ATOM   1046  NH2 ARG A  60       6.867 -21.409  20.207  1.00 14.21           N1+
ATOM   1047  H   ARG A  60       1.551 -26.022  15.242  1.00  0.00           H  
ATOM   1048  H   ARG A  60       1.551 -26.022  15.242  1.00  0.00           H  
ATOM   1049  HE  ARG A  60       6.708 -23.132  18.394  1.00  0.00           H  
ATOM   1050  HE  ARG A  60       6.708 -23.132  18.394  1.00  0.00           H  
ATOM   1051 HH11 ARG A  60       4.043 -22.852  20.669  1.00  0.00           H  
ATOM   1052 HH11 ARG A  60       4.043 -22.852  20.669  1.00  0.00           H  
ATOM   1053 HH12 ARG A  60       4.791 -21.564  21.586  1.00  0.00           H  
ATOM   1054 HH12 ARG A  60       4.791 -21.564  21.586  1.00  0.00           H  
ATOM   1055 HH21 ARG A  60       7.675 -21.433  19.601  1.00  0.00           H  
ATOM   1056 HH21 ARG A  60       7.675 -21.433  19.601  1.00  0.00           H  
ATOM   1057 HH22 ARG A  60       6.837 -20.764  20.984  1.00  0.00           H  
ATOM   1058 HH22 ARG A  60       6.837 -20.764  20.984  1.00  0.00           H  
ATOM   1059  N   PRO A  61       5.341 -26.518  14.097  1.00 13.23           N  
ATOM   1060  N   PRO A  61       5.341 -26.518  14.097  1.00 13.23           N  
ATOM   1061  CA  PRO A  61       6.041 -27.782  13.843  1.00 11.78           C  
ATOM   1062  CA  PRO A  61       6.041 -27.782  13.843  1.00 11.78           C  
ATOM   1063  C   PRO A  61       6.750 -28.284  15.099  1.00 12.64           C  
ATOM   1064  C   PRO A  61       6.750 -28.284  15.099  1.00 12.64           C  
ATOM   1065  O   PRO A  61       7.035 -27.479  15.994  1.00 11.67           O  
ATOM   1066  O   PRO A  61       7.035 -27.479  15.994  1.00 11.67           O  
ATOM   1067  CB  PRO A  61       7.093 -27.374  12.813  1.00 14.42           C  
ATOM   1068  CB  PRO A  61       7.093 -27.374  12.813  1.00 14.42           C  
ATOM   1069  CG  PRO A  61       7.402 -25.914  13.152  1.00 18.15           C  
ATOM   1070  CG  PRO A  61       7.402 -25.914  13.152  1.00 18.15           C  
ATOM   1071  CD  PRO A  61       6.010 -25.381  13.424  1.00 14.51           C  
ATOM   1072  CD  PRO A  61       6.010 -25.381  13.424  1.00 14.51           C  
ATOM   1073  N   HIS A  62       7.026 -29.601  15.156  1.00 10.21           N  
ATOM   1074  N   HIS A  62       7.026 -29.601  15.156  1.00 10.21           N  
ATOM   1075  CA  HIS A  62       7.833 -30.186  16.225  1.00  9.25           C  
ATOM   1076  CA  HIS A  62       7.833 -30.186  16.225  1.00  9.25           C  
ATOM   1077  C   HIS A  62       9.303 -29.841  15.885  1.00 13.22           C  
ATOM   1078  C   HIS A  62       9.303 -29.841  15.885  1.00 13.22           C  
ATOM   1079  O   HIS A  62       9.623 -29.497  14.742  1.00 11.95           O  
ATOM   1080  O   HIS A  62       9.623 -29.497  14.742  1.00 11.95           O  
ATOM   1081  CB  HIS A  62       7.683 -31.733  16.231  1.00  9.96           C  
ATOM   1082  CB  HIS A  62       7.683 -31.733  16.231  1.00  9.96           C  
ATOM   1083  CG  HIS A  62       8.182 -32.410  14.985  1.00 12.56           C  
ATOM   1084  CG  HIS A  62       8.182 -32.410  14.985  1.00 12.56           C  
ATOM   1085  CD2 HIS A  62       9.316 -33.126  14.779  1.00 14.39           C  
ATOM   1086  CD2 HIS A  62       9.316 -33.126  14.779  1.00 14.39           C  
ATOM   1087  ND1 HIS A  62       7.465 -32.362  13.800  1.00 14.31           N  
ATOM   1088  ND1 HIS A  62       7.465 -32.362  13.800  1.00 14.31           N  
ATOM   1089  CE1 HIS A  62       8.163 -33.073  12.924  1.00 14.21           C  
ATOM   1090  CE1 HIS A  62       8.163 -33.073  12.924  1.00 14.21           C  
ATOM   1091  NE2 HIS A  62       9.294 -33.538  13.459  1.00 14.06           N  
ATOM   1092  NE2 HIS A  62       9.294 -33.538  13.459  1.00 14.06           N  
ATOM   1093  H   HIS A  62       6.671 -30.223  14.443  1.00  0.00           H  
ATOM   1094  H   HIS A  62       6.671 -30.223  14.443  1.00  0.00           H  
ATOM   1095  HD1 HIS A  62       6.596 -31.848  13.756  1.00  0.00           H  
ATOM   1096  HD1 HIS A  62       6.596 -31.848  13.756  1.00  0.00           H  
ATOM   1097  N   LYS A  63      10.194 -30.032  16.846  1.00  9.77           N  
ATOM   1098  N   LYS A  63      10.194 -30.032  16.846  1.00  9.77           N  
ATOM   1099  CA  LYS A  63      11.628 -29.904  16.619  1.00  9.17           C  
ATOM   1100  CA  LYS A  63      11.628 -29.904  16.619  1.00  9.17           C  
ATOM   1101  C   LYS A  63      12.095 -31.284  16.110  1.00 13.48           C  
ATOM   1102  C   LYS A  63      12.095 -31.284  16.110  1.00 13.48           C  
ATOM   1103  O   LYS A  63      12.112 -32.250  16.882  1.00 13.02           O  
ATOM   1104  O   LYS A  63      12.112 -32.250  16.882  1.00 13.02           O  
ATOM   1105  CB  LYS A  63      12.324 -29.576  17.946  1.00  9.71           C  
ATOM   1106  CB  LYS A  63      12.324 -29.576  17.946  1.00  9.71           C  
ATOM   1107  CG  LYS A  63      12.282 -28.099  18.265  1.00 16.52           C  
ATOM   1108  CG  LYS A  63      12.282 -28.099  18.265  1.00 16.52           C  
ATOM   1109  CD  LYS A  63      12.842 -27.856  19.653  1.00 27.90           C  
ATOM   1110  CD  LYS A  63      12.842 -27.856  19.653  1.00 27.90           C  
ATOM   1111  CE  LYS A  63      12.848 -26.382  19.984  1.00 44.51           C  
ATOM   1112  CE  LYS A  63      12.848 -26.382  19.984  1.00 44.51           C  
ATOM   1113  NZ  LYS A  63      11.479 -25.820  20.051  1.00 55.98           N1+
ATOM   1114  NZ  LYS A  63      11.479 -25.820  20.051  1.00 55.98           N1+
ATOM   1115  H   LYS A  63       9.888 -30.276  17.777  1.00  0.00           H  
ATOM   1116  H   LYS A  63       9.888 -30.276  17.777  1.00  0.00           H  
ATOM   1117  HZ1 LYS A  63      11.529 -24.836  20.274  1.00  0.00           H  
ATOM   1118  HZ1 LYS A  63      11.529 -24.836  20.274  1.00  0.00           H  
ATOM   1119  HZ2 LYS A  63      11.021 -25.940  19.159  1.00  0.00           H  
ATOM   1120  HZ2 LYS A  63      11.021 -25.940  19.159  1.00  0.00           H  
ATOM   1121  HZ3 LYS A  63      10.952 -26.300  20.766  1.00  0.00           H  
ATOM   1122  HZ3 LYS A  63      10.952 -26.300  20.766  1.00  0.00           H  
ATOM   1123  N   ALA A  64      12.451 -31.373  14.810  1.00 11.42           N  
ATOM   1124  N   ALA A  64      12.451 -31.373  14.810  1.00 11.42           N  
ATOM   1125  CA  ALA A  64      12.933 -32.606  14.181  1.00 10.75           C  
ATOM   1126  CA  ALA A  64      12.933 -32.606  14.181  1.00 10.75           C  
ATOM   1127  C   ALA A  64      14.097 -33.184  14.980  1.00 13.78           C  
ATOM   1128  C   ALA A  64      14.097 -33.184  14.980  1.00 13.78           C  
ATOM   1129  O   ALA A  64      14.975 -32.445  15.407  1.00 13.05           O  
ATOM   1130  O   ALA A  64      14.975 -32.445  15.407  1.00 13.05           O  
ATOM   1131  CB  ALA A  64      13.372 -32.337  12.742  1.00 10.81           C  
ATOM   1132  CB  ALA A  64      13.372 -32.337  12.742  1.00 10.81           C  
ATOM   1133  H   ALA A  64      12.392 -30.560  14.213  1.00  0.00           H  
ATOM   1134  H   ALA A  64      12.392 -30.560  14.213  1.00  0.00           H  
ATOM   1135  N   THR A  65      14.080 -34.494  15.217  1.00 12.01           N  
ATOM   1136  N   THR A  65      14.080 -34.494  15.217  1.00 12.01           N  
ATOM   1137  CA  THR A  65      15.112 -35.149  16.034  1.00 13.24           C  
ATOM   1138  CA  THR A  65      15.112 -35.149  16.034  1.00 13.24           C  
ATOM   1139  C   THR A  65      16.308 -35.569  15.179  1.00 19.17           C  
ATOM   1140  C   THR A  65      16.308 -35.569  15.179  1.00 19.17           C  
ATOM   1141  O   THR A  65      16.251 -35.489  13.956  1.00 14.87           O  
ATOM   1142  O   THR A  65      16.251 -35.489  13.956  1.00 14.87           O  
ATOM   1143  CB  THR A  65      14.512 -36.409  16.684  1.00 14.60           C  
ATOM   1144  CB  THR A  65      14.512 -36.409  16.684  1.00 14.60           C  
ATOM   1145  CG2 THR A  65      13.178 -36.129  17.406  1.00 14.05           C  
ATOM   1146  CG2 THR A  65      13.178 -36.129  17.406  1.00 14.05           C  
ATOM   1147  OG1 THR A  65      14.287 -37.394  15.662  1.00 11.00           O  
ATOM   1148  OG1 THR A  65      14.287 -37.394  15.662  1.00 11.00           O  
ATOM   1149  H   THR A  65      13.343 -35.067  14.831  1.00  0.00           H  
ATOM   1150  H   THR A  65      13.343 -35.067  14.831  1.00  0.00           H  
ATOM   1151  HG1 THR A  65      13.912 -38.185  16.056  1.00  0.00           H  
ATOM   1152  HG1 THR A  65      13.912 -38.185  16.056  1.00  0.00           H  
ATOM   1153  N   ALA A  66      17.353 -36.124  15.818  1.00 20.53           N  
ATOM   1154  N   ALA A  66      17.353 -36.124  15.818  1.00 20.53           N  
ATOM   1155  CA  ALA A  66      18.514 -36.654  15.102  1.00 19.73           C  
ATOM   1156  CA  ALA A  66      18.514 -36.654  15.102  1.00 19.73           C  
ATOM   1157  C   ALA A  66      18.133 -37.883  14.264  1.00 24.88           C  
ATOM   1158  C   ALA A  66      18.133 -37.883  14.264  1.00 24.88           C  
ATOM   1159  O   ALA A  66      18.661 -38.060  13.168  1.00 27.29           O  
ATOM   1160  O   ALA A  66      18.661 -38.060  13.168  1.00 27.29           O  
ATOM   1161  CB  ALA A  66      19.616 -36.986  16.084  1.00 20.83           C  
ATOM   1162  CB  ALA A  66      19.616 -36.986  16.084  1.00 20.83           C  
ATOM   1163  H   ALA A  66      17.354 -36.186  16.826  1.00  0.00           H  
ATOM   1164  H   ALA A  66      17.354 -36.186  16.826  1.00  0.00           H  
ATOM   1165  N   GLU A  67      17.189 -38.703  14.731  1.00 19.58           N  
ATOM   1166  N   GLU A  67      17.189 -38.703  14.731  1.00 19.58           N  
ATOM   1167  CA  GLU A  67      16.705 -39.844  13.961  1.00 19.73           C  
ATOM   1168  CA  GLU A  67      16.705 -39.844  13.961  1.00 19.73           C  
ATOM   1169  C   GLU A  67      16.084 -39.343  12.653  1.00 21.56           C  
ATOM   1170  C   GLU A  67      16.084 -39.343  12.653  1.00 21.56           C  
ATOM   1171  O   GLU A  67      16.255 -39.972  11.598  1.00 20.57           O  
ATOM   1172  O   GLU A  67      16.255 -39.972  11.598  1.00 20.57           O  
ATOM   1173  CB  GLU A  67      15.632 -40.614  14.745  1.00 21.16           C  
ATOM   1174  CB  GLU A  67      15.632 -40.614  14.745  1.00 21.16           C  
ATOM   1175  CG  GLU A  67      16.185 -41.756  15.578  1.00 29.16           C  
ATOM   1176  CG  GLU A  67      16.185 -41.756  15.578  1.00 29.16           C  
ATOM   1177  CD  GLU A  67      15.119 -42.506  16.347  1.00 34.53           C  
ATOM   1178  CD  GLU A  67      15.119 -42.506  16.347  1.00 34.53           C  
ATOM   1179  OE1 GLU A  67      13.924 -42.177  16.181  1.00 30.08           O  
ATOM   1180  OE1 GLU A  67      13.924 -42.177  16.181  1.00 30.08           O  
ATOM   1181  OE2 GLU A  67      15.479 -43.372  17.174  1.00 29.95           O1-
ATOM   1182  OE2 GLU A  67      15.479 -43.372  17.174  1.00 29.95           O1-
ATOM   1183  H   GLU A  67      16.787 -38.543  15.644  1.00  0.00           H  
ATOM   1184  H   GLU A  67      16.787 -38.543  15.644  1.00  0.00           H  
ATOM   1185  N   GLU A  68      15.339 -38.221  12.727  1.00 14.81           N  
ATOM   1186  N   GLU A  68      15.339 -38.221  12.727  1.00 14.81           N  
ATOM   1187  CA  GLU A  68      14.699 -37.669  11.538  1.00 12.82           C  
ATOM   1188  CA  GLU A  68      14.699 -37.669  11.538  1.00 12.82           C  
ATOM   1189  C   GLU A  68      15.751 -37.137  10.569  1.00 15.77           C  
ATOM   1190  C   GLU A  68      15.751 -37.137  10.569  1.00 15.77           C  
ATOM   1191  O   GLU A  68      15.694 -37.439   9.382  1.00 14.56           O  
ATOM   1192  O   GLU A  68      15.694 -37.439   9.382  1.00 14.56           O  
ATOM   1193  CB  GLU A  68      13.703 -36.575  11.905  1.00 13.65           C  
ATOM   1194  CB  GLU A  68      13.703 -36.575  11.905  1.00 13.65           C  
ATOM   1195  CG  GLU A  68      12.399 -37.136  12.467  1.00 17.71           C  
ATOM   1196  CG  GLU A  68      12.399 -37.136  12.467  1.00 17.71           C  
ATOM   1197  CD  GLU A  68      11.440 -36.049  12.905  1.00 20.39           C  
ATOM   1198  CD  GLU A  68      11.440 -36.049  12.905  1.00 20.39           C  
ATOM   1199  OE1 GLU A  68      10.627 -35.585  12.074  1.00 20.71           O  
ATOM   1200  OE1 GLU A  68      10.627 -35.585  12.074  1.00 20.71           O  
ATOM   1201  OE2 GLU A  68      11.572 -35.592  14.058  1.00 14.64           O1-
ATOM   1202  OE2 GLU A  68      11.572 -35.592  14.058  1.00 14.64           O1-
ATOM   1203  H   GLU A  68      15.219 -37.752  13.614  1.00  0.00           H  
ATOM   1204  H   GLU A  68      15.219 -37.752  13.614  1.00  0.00           H  
ATOM   1205  N   MET A  69      16.699 -36.353  11.088  1.00 11.89           N  
ATOM   1206  N   MET A  69      16.699 -36.353  11.088  1.00 11.89           N  
ATOM   1207  CA  MET A  69      17.741 -35.727  10.265  1.00 10.12           C  
ATOM   1208  CA  MET A  69      17.741 -35.727  10.265  1.00 10.12           C  
ATOM   1209  C   MET A  69      18.727 -36.719   9.608  1.00 15.09           C  
ATOM   1210  C   MET A  69      18.727 -36.719   9.608  1.00 15.09           C  
ATOM   1211  O   MET A  69      19.234 -36.434   8.508  1.00 14.95           O  
ATOM   1212  O   MET A  69      19.234 -36.434   8.508  1.00 14.95           O  
ATOM   1213  CB  MET A  69      18.510 -34.711  11.099  1.00 11.25           C  
ATOM   1214  CB  MET A  69      18.510 -34.711  11.099  1.00 11.25           C  
ATOM   1215  CG  MET A  69      17.691 -33.470  11.425  1.00 12.54           C  
ATOM   1216  CG  MET A  69      17.691 -33.470  11.425  1.00 12.54           C  
ATOM   1217  SD  MET A  69      18.690 -32.391  12.446  1.00 15.88           S  
ATOM   1218  SD  MET A  69      18.690 -32.391  12.446  1.00 15.88           S  
ATOM   1219  CE  MET A  69      17.494 -31.153  12.860  1.00 12.31           C  
ATOM   1220  CE  MET A  69      17.494 -31.153  12.860  1.00 12.31           C  
ATOM   1221  H   MET A  69      16.717 -36.172  12.081  1.00  0.00           H  
ATOM   1222  H   MET A  69      16.717 -36.172  12.081  1.00  0.00           H  
ATOM   1223  N   THR A  70      19.043 -37.831  10.310  1.00 12.04           N  
ATOM   1224  N   THR A  70      19.043 -37.831  10.310  1.00 12.04           N  
ATOM   1225  CA  THR A  70      19.965 -38.868   9.827  1.00 12.69           C  
ATOM   1226  CA  THR A  70      19.965 -38.868   9.827  1.00 12.69           C  
ATOM   1227  C   THR A  70      19.344 -39.809   8.806  1.00 17.73           C  
ATOM   1228  C   THR A  70      19.344 -39.809   8.806  1.00 17.73           C  
ATOM   1229  O   THR A  70      20.012 -40.735   8.327  1.00 17.37           O  
ATOM   1230  O   THR A  70      20.012 -40.735   8.327  1.00 17.37           O  
ATOM   1231  CB  THR A  70      20.704 -39.585  10.965  1.00 17.30           C  
ATOM   1232  CB  THR A  70      20.704 -39.585  10.965  1.00 17.30           C  
ATOM   1233  CG2 THR A  70      21.599 -38.659  11.751  1.00 10.57           C  
ATOM   1234  CG2 THR A  70      21.599 -38.659  11.751  1.00 10.57           C  
ATOM   1235  OG1 THR A  70      19.759 -40.263  11.788  1.00 16.92           O  
ATOM   1236  OG1 THR A  70      19.759 -40.263  11.788  1.00 16.92           O  
ATOM   1237  H   THR A  70      18.637 -37.985  11.222  1.00  0.00           H  
ATOM   1238  H   THR A  70      18.637 -37.985  11.222  1.00  0.00           H  
ATOM   1239  HG1 THR A  70      20.219 -40.712  12.501  1.00  0.00           H  
ATOM   1240  HG1 THR A  70      20.219 -40.712  12.501  1.00  0.00           H  
ATOM   1241  N   LYS A  71      18.097 -39.519   8.379  1.00 14.77           N  
ATOM   1242  N   LYS A  71      18.097 -39.519   8.379  1.00 14.77           N  
ATOM   1243  CA  LYS A  71      17.481 -40.256   7.271  1.00 14.33           C  
ATOM   1244  CA  LYS A  71      17.481 -40.256   7.271  1.00 14.33           C  
ATOM   1245  C   LYS A  71      18.243 -39.847   5.975  1.00 19.13           C  
ATOM   1246  C   LYS A  71      18.243 -39.847   5.975  1.00 19.13           C  
ATOM   1247  O   LYS A  71      18.186 -40.539   4.953  1.00 19.42           O  
ATOM   1248  O   LYS A  71      18.186 -40.539   4.953  1.00 19.42           O  
ATOM   1249  CB  LYS A  71      15.982 -39.929   7.156  1.00 14.98           C  
ATOM   1250  CB  LYS A  71      15.982 -39.929   7.156  1.00 14.98           C  
ATOM   1251  CG  LYS A  71      15.110 -40.560   8.271  1.00 19.39           C  
ATOM   1252  CG  LYS A  71      15.110 -40.560   8.271  1.00 19.39           C  
ATOM   1253  CD  LYS A  71      15.357 -42.065   8.434  1.00 22.15           C  
ATOM   1254  CD  LYS A  71      15.357 -42.065   8.434  1.00 22.15           C  
ATOM   1255  CE  LYS A  71      14.480 -42.697   9.478  1.00 34.95           C  
ATOM   1256  CE  LYS A  71      14.480 -42.697   9.478  1.00 34.95           C  
ATOM   1257  NZ  LYS A  71      14.624 -44.177   9.480  1.00 36.07           N1+
ATOM   1258  NZ  LYS A  71      14.624 -44.177   9.480  1.00 36.07           N1+
ATOM   1259  H   LYS A  71      17.569 -38.782   8.824  1.00  0.00           H  
ATOM   1260  H   LYS A  71      17.569 -38.782   8.824  1.00  0.00           H  
ATOM   1261  HZ1 LYS A  71      14.024 -44.573  10.190  1.00  0.00           H  
ATOM   1262  HZ1 LYS A  71      14.024 -44.573  10.190  1.00  0.00           H  
ATOM   1263  HZ2 LYS A  71      14.361 -44.543   8.576  1.00  0.00           H  
ATOM   1264  HZ2 LYS A  71      14.361 -44.543   8.576  1.00  0.00           H  
ATOM   1265  HZ3 LYS A  71      15.584 -44.422   9.676  1.00  0.00           H  
ATOM   1266  HZ3 LYS A  71      15.584 -44.422   9.676  1.00  0.00           H  
ATOM   1267  N   TYR A  72      18.968 -38.723   6.056  1.00 15.84           N  
ATOM   1268  N   TYR A  72      18.968 -38.723   6.056  1.00 15.84           N  
ATOM   1269  CA  TYR A  72      19.809 -38.188   4.977  1.00 15.24           C  
ATOM   1270  CA  TYR A  72      19.809 -38.188   4.977  1.00 15.24           C  
ATOM   1271  C   TYR A  72      21.214 -37.853   5.473  1.00 17.09           C  
ATOM   1272  C   TYR A  72      21.214 -37.853   5.473  1.00 17.09           C  
ATOM   1273  O   TYR A  72      22.199 -38.361   4.939  1.00 16.66           O  
ATOM   1274  O   TYR A  72      22.199 -38.361   4.939  1.00 16.66           O  
ATOM   1275  CB  TYR A  72      19.171 -36.950   4.305  1.00 16.34           C  
ATOM   1276  CB  TYR A  72      19.171 -36.950   4.305  1.00 16.34           C  
ATOM   1277  CG  TYR A  72      20.073 -36.339   3.250  1.00 18.33           C  
ATOM   1278  CG  TYR A  72      20.073 -36.339   3.250  1.00 18.33           C  
ATOM   1279  CD1 TYR A  72      20.491 -35.014   3.344  1.00 21.59           C  
ATOM   1280  CD1 TYR A  72      20.491 -35.014   3.344  1.00 21.59           C  
ATOM   1281  CD2 TYR A  72      20.507 -37.086   2.156  1.00 18.92           C  
ATOM   1282  CD2 TYR A  72      20.507 -37.086   2.156  1.00 18.92           C  
ATOM   1283  CE1 TYR A  72      21.321 -34.449   2.376  1.00 24.78           C  
ATOM   1284  CE1 TYR A  72      21.321 -34.449   2.376  1.00 24.78           C  
ATOM   1285  CE2 TYR A  72      21.371 -36.546   1.210  1.00 19.53           C  
ATOM   1286  CE2 TYR A  72      21.371 -36.546   1.210  1.00 19.53           C  
ATOM   1287  CZ  TYR A  72      21.769 -35.226   1.317  1.00 30.09           C  
ATOM   1288  CZ  TYR A  72      21.769 -35.226   1.317  1.00 30.09           C  
ATOM   1289  OH  TYR A  72      22.595 -34.700   0.352  1.00 37.89           O  
ATOM   1290  OH  TYR A  72      22.595 -34.700   0.352  1.00 37.89           O  
ATOM   1291  H   TYR A  72      18.960 -38.177   6.906  1.00  0.00           H  
ATOM   1292  H   TYR A  72      18.960 -38.177   6.906  1.00  0.00           H  
ATOM   1293  HH  TYR A  72      22.801 -35.377  -0.297  1.00  0.00           H  
ATOM   1294  HH  TYR A  72      22.801 -35.377  -0.297  1.00  0.00           H  
ATOM   1295  N   HIS A  73      21.319 -36.968   6.474  1.00 12.71           N  
ATOM   1296  N   HIS A  73      21.319 -36.968   6.474  1.00 12.71           N  
ATOM   1297  CA  HIS A  73      22.615 -36.529   6.964  1.00 11.65           C  
ATOM   1298  CA  HIS A  73      22.615 -36.529   6.964  1.00 11.65           C  
ATOM   1299  C   HIS A  73      23.378 -37.596   7.733  1.00 17.42           C  
ATOM   1300  C   HIS A  73      23.378 -37.596   7.733  1.00 17.42           C  
ATOM   1301  O   HIS A  73      22.761 -38.493   8.300  1.00 18.07           O  
ATOM   1302  O   HIS A  73      22.761 -38.493   8.300  1.00 18.07           O  
ATOM   1303  CB  HIS A  73      22.473 -35.242   7.764  1.00 11.35           C  
ATOM   1304  CB  HIS A  73      22.473 -35.242   7.764  1.00 11.35           C  
ATOM   1305  CG  HIS A  73      21.952 -34.082   6.961  1.00 13.92           C  
ATOM   1306  CG  HIS A  73      21.952 -34.082   6.961  1.00 13.92           C  
ATOM   1307  CD2 HIS A  73      20.703 -33.559   6.905  1.00 14.76           C  
ATOM   1308  CD2 HIS A  73      20.703 -33.559   6.905  1.00 14.76           C  
ATOM   1309  ND1 HIS A  73      22.797 -33.316   6.169  1.00 14.81           N  
ATOM   1310  ND1 HIS A  73      22.797 -33.316   6.169  1.00 14.81           N  
ATOM   1311  CE1 HIS A  73      22.033 -32.369   5.644  1.00 14.32           C  
ATOM   1312  CE1 HIS A  73      22.033 -32.369   5.644  1.00 14.32           C  
ATOM   1313  NE2 HIS A  73      20.759 -32.493   6.025  1.00 14.77           N  
ATOM   1314  NE2 HIS A  73      20.759 -32.493   6.025  1.00 14.77           N  
ATOM   1315  H   HIS A  73      20.487 -36.591   6.905  1.00  0.00           H  
ATOM   1316  H   HIS A  73      20.487 -36.591   6.905  1.00  0.00           H  
ATOM   1317  HD1 HIS A  73      23.777 -33.552   6.101  1.00  0.00           H  
ATOM   1318  HD1 HIS A  73      23.777 -33.552   6.101  1.00  0.00           H  
ATOM   1319  N   SER A  74      24.715 -37.519   7.739  1.00 16.64           N  
ATOM   1320  N   SER A  74      24.715 -37.519   7.739  1.00 16.64           N  
ATOM   1321  CA  SER A  74      25.520 -38.528   8.437  1.00 17.27           C  
ATOM   1322  CA  SER A  74      25.520 -38.528   8.437  1.00 17.27           C  
ATOM   1323  C   SER A  74      25.382 -38.344   9.936  1.00 21.19           C  
ATOM   1324  C   SER A  74      25.382 -38.344   9.936  1.00 21.19           C  
ATOM   1325  O   SER A  74      25.155 -37.226  10.396  1.00 18.78           O  
ATOM   1326  O   SER A  74      25.155 -37.226  10.396  1.00 18.78           O  
ATOM   1327  CB  SER A  74      26.992 -38.414   8.057  1.00 18.34           C  
ATOM   1328  CB  SER A  74      26.992 -38.414   8.057  1.00 18.34           C  
ATOM   1329  OG  SER A  74      27.568 -37.199   8.513  1.00 19.52           O  
ATOM   1330  OG  SER A  74      27.568 -37.199   8.513  1.00 19.52           O  
ATOM   1331  H   SER A  74      25.179 -36.761   7.260  1.00  0.00           H  
ATOM   1332  H   SER A  74      25.179 -36.761   7.260  1.00  0.00           H  
ATOM   1333  HG  SER A  74      28.492 -37.166   8.255  1.00  0.00           H  
ATOM   1334  HG  SER A  74      28.492 -37.166   8.255  1.00  0.00           H  
ATOM   1335  N   ASP A  75      25.547 -39.436  10.690  1.00 19.65           N  
ATOM   1336  N   ASP A  75      25.547 -39.436  10.690  1.00 19.65           N  
ATOM   1337  CA  ASP A  75      25.518 -39.403  12.151  1.00 19.26           C  
ATOM   1338  CA  ASP A  75      25.518 -39.403  12.151  1.00 19.26           C  
ATOM   1339  C   ASP A  75      26.535 -38.416  12.692  1.00 20.34           C  
ATOM   1340  C   ASP A  75      26.535 -38.416  12.692  1.00 20.34           C  
ATOM   1341  O   ASP A  75      26.196 -37.698  13.602  1.00 18.83           O  
ATOM   1342  O   ASP A  75      26.196 -37.698  13.602  1.00 18.83           O  
ATOM   1343  CB  ASP A  75      25.783 -40.794  12.740  1.00 21.62           C  
ATOM   1344  CB  ASP A  75      25.783 -40.794  12.740  1.00 21.62           C  
ATOM   1345  CG  ASP A  75      24.648 -41.790  12.621  1.00 35.87           C  
ATOM   1346  CG  ASP A  75      24.648 -41.790  12.621  1.00 35.87           C  
ATOM   1347  OD1 ASP A  75      24.907 -43.002  12.779  1.00 40.73           O  
ATOM   1348  OD1 ASP A  75      24.907 -43.002  12.779  1.00 40.73           O  
ATOM   1349  OD2 ASP A  75      23.498 -41.361  12.398  1.00 36.97           O1-
ATOM   1350  OD2 ASP A  75      23.498 -41.361  12.398  1.00 36.97           O1-
ATOM   1351  H   ASP A  75      25.700 -40.333  10.252  1.00  0.00           H  
ATOM   1352  H   ASP A  75      25.700 -40.333  10.252  1.00  0.00           H  
ATOM   1353  N   GLU A  76      27.755 -38.337  12.108  1.00 19.05           N  
ATOM   1354  N   GLU A  76      27.755 -38.337  12.108  1.00 19.05           N  
ATOM   1355  CA  GLU A  76      28.840 -37.447  12.565  1.00 19.41           C  
ATOM   1356  CA  GLU A  76      28.840 -37.447  12.565  1.00 19.41           C  
ATOM   1357  C   GLU A  76      28.503 -35.970  12.429  1.00 20.15           C  
ATOM   1358  C   GLU A  76      28.503 -35.970  12.429  1.00 20.15           C  
ATOM   1359  O   GLU A  76      28.814 -35.177  13.322  1.00 18.08           O  
ATOM   1360  O   GLU A  76      28.814 -35.177  13.322  1.00 18.08           O  
ATOM   1361  CB  GLU A  76      30.175 -37.741  11.833  1.00 21.99           C  
ATOM   1362  CB  GLU A  76      30.175 -37.741  11.833  1.00 21.99           C  
ATOM   1363  CG  GLU A  76      30.463 -39.215  11.555  1.00 36.80           C  
ATOM   1364  CG  GLU A  76      30.463 -39.215  11.555  1.00 36.80           C  
ATOM   1365  CD  GLU A  76      29.803 -39.780  10.306  1.00 58.61           C  
ATOM   1366  CD  GLU A  76      29.803 -39.780  10.306  1.00 58.61           C  
ATOM   1367  OE1 GLU A  76      30.357 -39.586   9.198  1.00 58.20           O  
ATOM   1368  OE1 GLU A  76      30.357 -39.586   9.198  1.00 58.20           O  
ATOM   1369  OE2 GLU A  76      28.726 -40.410  10.436  1.00 38.37           O1-
ATOM   1370  OE2 GLU A  76      28.726 -40.410  10.436  1.00 38.37           O1-
ATOM   1371  H   GLU A  76      27.969 -38.911  11.305  1.00  0.00           H  
ATOM   1372  H   GLU A  76      27.969 -38.911  11.305  1.00  0.00           H  
ATOM   1373  N   TYR A  77      27.908 -35.588  11.288  1.00 16.68           N  
ATOM   1374  N   TYR A  77      27.908 -35.588  11.288  1.00 16.68           N  
ATOM   1375  CA  TYR A  77      27.558 -34.184  11.017  1.00 15.47           C  
ATOM   1376  CA  TYR A  77      27.558 -34.184  11.017  1.00 15.47           C  
ATOM   1377  C   TYR A  77      26.443 -33.684  11.955  1.00 17.21           C  
ATOM   1378  C   TYR A  77      26.443 -33.684  11.955  1.00 17.21           C  
ATOM   1379  O   TYR A  77      26.555 -32.585  12.491  1.00 17.94           O  
ATOM   1380  O   TYR A  77      26.555 -32.585  12.491  1.00 17.94           O  
ATOM   1381  CB  TYR A  77      27.192 -34.014   9.525  1.00 15.38           C  
ATOM   1382  CB  TYR A  77      27.192 -34.014   9.525  1.00 15.38           C  
ATOM   1383  CG  TYR A  77      26.691 -32.639   9.146  1.00 14.38           C  
ATOM   1384  CG  TYR A  77      26.691 -32.639   9.146  1.00 14.38           C  
ATOM   1385  CD1 TYR A  77      27.456 -31.503   9.395  1.00 14.93           C  
ATOM   1386  CD1 TYR A  77      27.456 -31.503   9.395  1.00 14.93           C  
ATOM   1387  CD2 TYR A  77      25.475 -32.478   8.479  1.00 13.82           C  
ATOM   1388  CD2 TYR A  77      25.475 -32.478   8.479  1.00 13.82           C  
ATOM   1389  CE1 TYR A  77      27.004 -30.237   9.050  1.00 15.43           C  
ATOM   1390  CE1 TYR A  77      27.004 -30.237   9.050  1.00 15.43           C  
ATOM   1391  CE2 TYR A  77      25.010 -31.213   8.131  1.00 14.30           C  
ATOM   1392  CE2 TYR A  77      25.010 -31.213   8.131  1.00 14.30           C  
ATOM   1393  CZ  TYR A  77      25.784 -30.094   8.412  1.00 18.08           C  
ATOM   1394  CZ  TYR A  77      25.784 -30.094   8.412  1.00 18.08           C  
ATOM   1395  OH  TYR A  77      25.357 -28.825   8.097  1.00 13.92           O  
ATOM   1396  OH  TYR A  77      25.357 -28.825   8.097  1.00 13.92           O  
ATOM   1397  H   TYR A  77      27.686 -36.273  10.580  1.00  0.00           H  
ATOM   1398  H   TYR A  77      27.686 -36.273  10.580  1.00  0.00           H  
ATOM   1399  HH  TYR A  77      24.503 -28.873   7.661  1.00  0.00           H  
ATOM   1400  HH  TYR A  77      24.503 -28.873   7.661  1.00  0.00           H  
ATOM   1401  N   ILE A  78      25.395 -34.486  12.146  1.00 13.33           N  
ATOM   1402  N   ILE A  78      25.395 -34.486  12.146  1.00 13.33           N  
ATOM   1403  CA  ILE A  78      24.269 -34.170  13.042  1.00 12.29           C  
ATOM   1404  CA  ILE A  78      24.269 -34.170  13.042  1.00 12.29           C  
ATOM   1405  C   ILE A  78      24.765 -34.069  14.496  1.00 17.19           C  
ATOM   1406  C   ILE A  78      24.765 -34.069  14.496  1.00 17.19           C  
ATOM   1407  O   ILE A  78      24.400 -33.123  15.198  1.00 16.89           O  
ATOM   1408  O   ILE A  78      24.400 -33.123  15.198  1.00 16.89           O  
ATOM   1409  CB  ILE A  78      23.087 -35.167  12.838  1.00 15.13           C  
ATOM   1410  CB  ILE A  78      23.087 -35.167  12.838  1.00 15.13           C  
ATOM   1411  CG1 ILE A  78      22.516 -35.062  11.386  1.00 14.88           C  
ATOM   1412  CG1 ILE A  78      22.516 -35.062  11.386  1.00 14.88           C  
ATOM   1413  CG2 ILE A  78      21.949 -34.974  13.897  1.00 16.24           C  
ATOM   1414  CG2 ILE A  78      21.949 -34.974  13.897  1.00 16.24           C  
ATOM   1415  CD1 ILE A  78      22.181 -33.588  10.876  1.00 13.49           C  
ATOM   1416  CD1 ILE A  78      22.181 -33.588  10.876  1.00 13.49           C  
ATOM   1417  H   ILE A  78      25.341 -35.370  11.661  1.00  0.00           H  
ATOM   1418  H   ILE A  78      25.341 -35.370  11.661  1.00  0.00           H  
ATOM   1419  N   LYS A  79      25.662 -34.984  14.913  1.00 15.46           N  
ATOM   1420  N   LYS A  79      25.662 -34.984  14.913  1.00 15.46           N  
ATOM   1421  CA  LYS A  79      26.241 -34.940  16.274  1.00 16.15           C  
ATOM   1422  CA  LYS A  79      26.241 -34.940  16.274  1.00 16.15           C  
ATOM   1423  C   LYS A  79      27.000 -33.636  16.485  1.00 19.79           C  
ATOM   1424  C   LYS A  79      27.000 -33.636  16.485  1.00 19.79           C  
ATOM   1425  O   LYS A  79      26.850 -32.998  17.532  1.00 19.67           O  
ATOM   1426  O   LYS A  79      26.850 -32.998  17.532  1.00 19.67           O  
ATOM   1427  CB  LYS A  79      27.152 -36.152  16.530  1.00 18.15           C  
ATOM   1428  CB  LYS A  79      27.152 -36.152  16.530  1.00 18.15           C  
ATOM   1429  CG  LYS A  79      26.394 -37.437  16.842  1.00 37.19           C  
ATOM   1430  CG  LYS A  79      26.394 -37.437  16.842  1.00 37.19           C  
ATOM   1431  CD  LYS A  79      27.341 -38.632  16.864  1.00 52.15           C  
ATOM   1432  CD  LYS A  79      27.341 -38.632  16.864  1.00 52.15           C  
ATOM   1433  CE  LYS A  79      26.611 -39.954  16.875  1.00 66.07           C  
ATOM   1434  CE  LYS A  79      26.611 -39.954  16.875  1.00 66.07           C  
ATOM   1435  NZ  LYS A  79      27.535 -41.089  16.593  1.00 74.09           N1+
ATOM   1436  NZ  LYS A  79      27.535 -41.089  16.593  1.00 74.09           N1+
ATOM   1437  H   LYS A  79      25.955 -35.724  14.291  1.00  0.00           H  
ATOM   1438  H   LYS A  79      25.955 -35.724  14.291  1.00  0.00           H  
ATOM   1439  HZ1 LYS A  79      27.018 -41.956  16.607  1.00  0.00           H  
ATOM   1440  HZ1 LYS A  79      27.018 -41.956  16.607  1.00  0.00           H  
ATOM   1441  HZ2 LYS A  79      27.956 -40.963  15.683  1.00  0.00           H  
ATOM   1442  HZ2 LYS A  79      27.956 -40.963  15.683  1.00  0.00           H  
ATOM   1443  HZ3 LYS A  79      28.259 -41.117  17.297  1.00  0.00           H  
ATOM   1444  HZ3 LYS A  79      28.259 -41.117  17.297  1.00  0.00           H  
ATOM   1445  N   PHE A  80      27.765 -33.198  15.466  1.00 16.25           N  
ATOM   1446  N   PHE A  80      27.765 -33.198  15.466  1.00 16.25           N  
ATOM   1447  CA  PHE A  80      28.495 -31.933  15.511  1.00 16.28           C  
ATOM   1448  CA  PHE A  80      28.495 -31.933  15.511  1.00 16.28           C  
ATOM   1449  C   PHE A  80      27.501 -30.758  15.617  1.00 20.04           C  
ATOM   1450  C   PHE A  80      27.501 -30.758  15.617  1.00 20.04           C  
ATOM   1451  O   PHE A  80      27.679 -29.891  16.472  1.00 21.06           O  
ATOM   1452  O   PHE A  80      27.679 -29.891  16.472  1.00 21.06           O  
ATOM   1453  CB  PHE A  80      29.415 -31.786  14.272  1.00 18.55           C  
ATOM   1454  CB  PHE A  80      29.415 -31.786  14.272  1.00 18.55           C  
ATOM   1455  CG  PHE A  80      29.906 -30.379  14.025  1.00 19.61           C  
ATOM   1456  CG  PHE A  80      29.906 -30.379  14.025  1.00 19.61           C  
ATOM   1457  CD1 PHE A  80      29.286 -29.564  13.084  1.00 21.54           C  
ATOM   1458  CD1 PHE A  80      29.286 -29.564  13.084  1.00 21.54           C  
ATOM   1459  CD2 PHE A  80      30.962 -29.854  14.760  1.00 21.22           C  
ATOM   1460  CD2 PHE A  80      30.962 -29.854  14.760  1.00 21.22           C  
ATOM   1461  CE1 PHE A  80      29.732 -28.262  12.864  1.00 20.91           C  
ATOM   1462  CE1 PHE A  80      29.732 -28.262  12.864  1.00 20.91           C  
ATOM   1463  CE2 PHE A  80      31.393 -28.541  14.553  1.00 22.91           C  
ATOM   1464  CE2 PHE A  80      31.393 -28.541  14.553  1.00 22.91           C  
ATOM   1465  CZ  PHE A  80      30.772 -27.753  13.601  1.00 20.96           C  
ATOM   1466  CZ  PHE A  80      30.772 -27.753  13.601  1.00 20.96           C  
ATOM   1467  H   PHE A  80      27.852 -33.751  14.626  1.00  0.00           H  
ATOM   1468  H   PHE A  80      27.852 -33.751  14.626  1.00  0.00           H  
ATOM   1469  N   LEU A  81      26.459 -30.722  14.763  1.00 16.43           N  
ATOM   1470  N   LEU A  81      26.459 -30.722  14.763  1.00 16.43           N  
ATOM   1471  CA  LEU A  81      25.461 -29.639  14.837  1.00 15.38           C  
ATOM   1472  CA  LEU A  81      25.461 -29.639  14.837  1.00 15.38           C  
ATOM   1473  C   LEU A  81      24.762 -29.560  16.214  1.00 17.89           C  
ATOM   1474  C   LEU A  81      24.762 -29.560  16.214  1.00 17.89           C  
ATOM   1475  O   LEU A  81      24.537 -28.459  16.706  1.00 18.00           O  
ATOM   1476  O   LEU A  81      24.537 -28.459  16.706  1.00 18.00           O  
ATOM   1477  CB  LEU A  81      24.407 -29.770  13.730  1.00 15.54           C  
ATOM   1478  CB  LEU A  81      24.407 -29.770  13.730  1.00 15.54           C  
ATOM   1479  CG  LEU A  81      24.854 -29.494  12.313  1.00 19.43           C  
ATOM   1480  CG  LEU A  81      24.854 -29.494  12.313  1.00 19.43           C  
ATOM   1481  CD1 LEU A  81      23.704 -29.737  11.364  1.00 19.66           C  
ATOM   1482  CD1 LEU A  81      23.704 -29.737  11.364  1.00 19.66           C  
ATOM   1483  CD2 LEU A  81      25.420 -28.062  12.159  1.00 18.12           C  
ATOM   1484  CD2 LEU A  81      25.420 -28.062  12.159  1.00 18.12           C  
ATOM   1485  H   LEU A  81      26.355 -31.442  14.062  1.00  0.00           H  
ATOM   1486  H   LEU A  81      26.355 -31.442  14.062  1.00  0.00           H  
ATOM   1487  N   ARG A  82      24.426 -30.724  16.808  1.00 15.43           N  
ATOM   1488  N   ARG A  82      24.426 -30.724  16.808  1.00 15.43           N  
ATOM   1489  CA  ARG A  82      23.796 -30.891  18.139  1.00 17.12           C  
ATOM   1490  CA  ARG A  82      23.796 -30.891  18.139  1.00 17.12           C  
ATOM   1491  C   ARG A  82      24.714 -30.375  19.268  1.00 24.40           C  
ATOM   1492  C   ARG A  82      24.714 -30.375  19.268  1.00 24.40           C  
ATOM   1493  O   ARG A  82      24.218 -30.028  20.345  1.00 23.28           O  
ATOM   1494  O   ARG A  82      24.218 -30.028  20.345  1.00 23.28           O  
ATOM   1495  CB  ARG A  82      23.633 -32.401  18.447  1.00 19.96           C  
ATOM   1496  CB  ARG A  82      23.633 -32.401  18.447  1.00 19.96           C  
ATOM   1497  CG  ARG A  82      22.365 -33.095  18.007  1.00 33.00           C  
ATOM   1498  CG  ARG A  82      22.365 -33.095  18.007  1.00 33.00           C  
ATOM   1499  CD  ARG A  82      21.908 -34.197  18.995  1.00 38.40           C  
ATOM   1500  CD  ARG A  82      21.908 -34.197  18.995  1.00 38.40           C  
ATOM   1501  NE  ARG A  82      22.945 -35.173  19.375  1.00 41.19           N  
ATOM   1502  NE  ARG A  82      22.945 -35.173  19.375  1.00 41.19           N  
ATOM   1503  CZ  ARG A  82      22.721 -36.476  19.569  1.00 49.71           C  
ATOM   1504  CZ  ARG A  82      22.721 -36.476  19.569  1.00 49.71           C  
ATOM   1505  NH1 ARG A  82      23.711 -37.281  19.934  1.00 36.02           N1+
ATOM   1506  NH1 ARG A  82      23.711 -37.281  19.934  1.00 36.02           N1+
ATOM   1507  NH2 ARG A  82      21.511 -36.985  19.380  1.00 21.56           N1+
ATOM   1508  NH2 ARG A  82      21.511 -36.985  19.380  1.00 21.56           N1+
ATOM   1509  H   ARG A  82      24.602 -31.600  16.337  1.00  0.00           H  
ATOM   1510  H   ARG A  82      24.602 -31.600  16.337  1.00  0.00           H  
ATOM   1511  HE  ARG A  82      23.876 -34.798  19.488  1.00  0.00           H  
ATOM   1512  HE  ARG A  82      23.876 -34.798  19.488  1.00  0.00           H  
ATOM   1513 HH11 ARG A  82      24.641 -36.910  20.067  1.00  0.00           H  
ATOM   1514 HH11 ARG A  82      24.641 -36.910  20.067  1.00  0.00           H  
ATOM   1515 HH12 ARG A  82      23.535 -38.265  20.079  1.00  0.00           H  
ATOM   1516 HH12 ARG A  82      23.535 -38.265  20.079  1.00  0.00           H  
ATOM   1517 HH21 ARG A  82      20.752 -36.387  19.088  1.00  0.00           H  
ATOM   1518 HH21 ARG A  82      20.752 -36.387  19.088  1.00  0.00           H  
ATOM   1519 HH22 ARG A  82      21.349 -37.971  19.529  1.00  0.00           H  
ATOM   1520 HH22 ARG A  82      21.349 -37.971  19.529  1.00  0.00           H  
ATOM   1521  N   SER A  83      26.054 -30.457  19.065  1.00 22.20           N  
ATOM   1522  N   SER A  83      26.054 -30.457  19.065  1.00 22.20           N  
ATOM   1523  CA  SER A  83      27.089 -30.124  20.075  1.00 21.46           C  
ATOM   1524  CA  SER A  83      27.089 -30.124  20.075  1.00 21.46           C  
ATOM   1525  C   SER A  83      27.703 -28.749  19.971  1.00 24.45           C  
ATOM   1526  C   SER A  83      27.703 -28.749  19.971  1.00 24.45           C  
ATOM   1527  O   SER A  83      28.070 -28.188  21.004  1.00 25.71           O  
ATOM   1528  O   SER A  83      28.070 -28.188  21.004  1.00 25.71           O  
ATOM   1529  CB  SER A  83      28.224 -31.153  20.038  1.00 21.71           C  
ATOM   1530  CB  SER A  83      28.224 -31.153  20.038  1.00 21.71           C  
ATOM   1531  OG  SER A  83      27.725 -32.479  20.010  1.00 29.06           O  
ATOM   1532  OG  SER A  83      27.725 -32.479  20.010  1.00 29.06           O  
ATOM   1533  H   SER A  83      26.412 -30.764  18.172  1.00  0.00           H  
ATOM   1534  H   SER A  83      26.412 -30.764  18.172  1.00  0.00           H  
ATOM   1535  HG  SER A  83      28.459 -33.097  19.987  1.00  0.00           H  
ATOM   1536  HG  SER A  83      28.459 -33.097  19.987  1.00  0.00           H  
ATOM   1537  N   ILE A  84      27.895 -28.230  18.747  1.00 20.20           N  
ATOM   1538  N   ILE A  84      27.895 -28.230  18.747  1.00 20.20           N  
ATOM   1539  CA  ILE A  84      28.571 -26.934  18.514  1.00 19.75           C  
ATOM   1540  CA  ILE A  84      28.571 -26.934  18.514  1.00 19.75           C  
ATOM   1541  C   ILE A  84      27.843 -25.698  19.062  1.00 22.65           C  
ATOM   1542  C   ILE A  84      27.843 -25.698  19.062  1.00 22.65           C  
ATOM   1543  O   ILE A  84      26.651 -25.512  18.804  1.00 21.35           O  
ATOM   1544  O   ILE A  84      26.651 -25.512  18.804  1.00 21.35           O  
ATOM   1545  CB  ILE A  84      29.032 -26.774  17.025  1.00 23.38           C  
ATOM   1546  CB  ILE A  84      29.032 -26.774  17.025  1.00 23.38           C  
ATOM   1547  CG1 ILE A  84      30.048 -25.626  16.843  1.00 24.07           C  
ATOM   1548  CG1 ILE A  84      30.048 -25.626  16.843  1.00 24.07           C  
ATOM   1549  CG2 ILE A  84      27.847 -26.622  16.040  1.00 23.57           C  
ATOM   1550  CG2 ILE A  84      27.847 -26.622  16.040  1.00 23.57           C  
ATOM   1551  CD1 ILE A  84      31.338 -25.858  17.341  1.00 31.21           C  
ATOM   1552  CD1 ILE A  84      31.338 -25.858  17.341  1.00 31.21           C  
ATOM   1553  H   ILE A  84      27.572 -28.729  17.931  1.00  0.00           H  
ATOM   1554  H   ILE A  84      27.572 -28.729  17.931  1.00  0.00           H  
ATOM   1555  N   ARG A  85      28.570 -24.847  19.813  1.00 19.51           N  
ATOM   1556  N   ARG A  85      28.570 -24.847  19.813  1.00 19.51           N  
ATOM   1557  CA  ARG A  85      28.010 -23.621  20.392  1.00 20.04           C  
ATOM   1558  CA  ARG A  85      28.010 -23.621  20.392  1.00 20.04           C  
ATOM   1559  C   ARG A  85      29.047 -22.496  20.341  1.00 25.52           C  
ATOM   1560  C   ARG A  85      29.047 -22.496  20.341  1.00 25.52           C  
ATOM   1561  O   ARG A  85      30.243 -22.791  20.290  1.00 27.29           O  
ATOM   1562  O   ARG A  85      30.243 -22.791  20.290  1.00 27.29           O  
ATOM   1563  CB  ARG A  85      27.575 -23.837  21.867  1.00 21.24           C  
ATOM   1564  CB  ARG A  85      27.575 -23.837  21.867  1.00 21.24           C  
ATOM   1565  CG  ARG A  85      26.553 -24.954  22.108  1.00 33.61           C  
ATOM   1566  CG  ARG A  85      26.553 -24.954  22.108  1.00 33.61           C  
ATOM   1567  CD  ARG A  85      26.072 -25.049  23.555  1.00 42.44           C  
ATOM   1568  CD  ARG A  85      26.072 -25.049  23.555  1.00 42.44           C  
ATOM   1569  NE  ARG A  85      27.148 -25.021  24.555  1.00 46.42           N  
ATOM   1570  NE  ARG A  85      27.148 -25.021  24.555  1.00 46.42           N  
ATOM   1571  CZ  ARG A  85      27.867 -26.077  24.934  1.00 60.45           C  
ATOM   1572  CZ  ARG A  85      27.867 -26.077  24.934  1.00 60.45           C  
ATOM   1573  NH1 ARG A  85      28.806 -25.949  25.862  1.00 48.63           N1+
ATOM   1574  NH1 ARG A  85      28.806 -25.949  25.862  1.00 48.63           N1+
ATOM   1575  NH2 ARG A  85      27.665 -27.264  24.375  1.00 47.89           N1+
ATOM   1576  NH2 ARG A  85      27.665 -27.264  24.375  1.00 47.89           N1+
ATOM   1577  H   ARG A  85      29.544 -25.042  19.998  1.00  0.00           H  
ATOM   1578  H   ARG A  85      29.544 -25.042  19.998  1.00  0.00           H  
ATOM   1579  HE  ARG A  85      27.327 -24.115  24.964  1.00  0.00           H  
ATOM   1580  HE  ARG A  85      27.327 -24.115  24.964  1.00  0.00           H  
ATOM   1581 HH11 ARG A  85      28.979 -25.048  26.285  1.00  0.00           H  
ATOM   1582 HH11 ARG A  85      28.979 -25.048  26.285  1.00  0.00           H  
ATOM   1583 HH12 ARG A  85      29.348 -26.752  26.146  1.00  0.00           H  
ATOM   1584 HH12 ARG A  85      29.348 -26.752  26.146  1.00  0.00           H  
ATOM   1585 HH21 ARG A  85      26.962 -27.371  23.657  1.00  0.00           H  
ATOM   1586 HH21 ARG A  85      26.962 -27.371  23.657  1.00  0.00           H  
ATOM   1587 HH22 ARG A  85      28.214 -28.060  24.667  1.00  0.00           H  
ATOM   1588 HH22 ARG A  85      28.214 -28.060  24.667  1.00  0.00           H  
ATOM   1589  N   PRO A  86      28.652 -21.205  20.418  1.00 22.92           N  
ATOM   1590  N   PRO A  86      28.652 -21.205  20.418  1.00 22.92           N  
ATOM   1591  CA  PRO A  86      29.673 -20.140  20.439  1.00 23.63           C  
ATOM   1592  CA  PRO A  86      29.673 -20.140  20.439  1.00 23.63           C  
ATOM   1593  C   PRO A  86      30.658 -20.249  21.627  1.00 32.26           C  
ATOM   1594  C   PRO A  86      30.658 -20.249  21.627  1.00 32.26           C  
ATOM   1595  O   PRO A  86      31.819 -19.861  21.475  1.00 33.58           O  
ATOM   1596  O   PRO A  86      31.819 -19.861  21.475  1.00 33.58           O  
ATOM   1597  CB  PRO A  86      28.850 -18.852  20.496  1.00 25.10           C  
ATOM   1598  CB  PRO A  86      28.850 -18.852  20.496  1.00 25.10           C  
ATOM   1599  CG  PRO A  86      27.497 -19.225  20.016  1.00 29.13           C  
ATOM   1600  CG  PRO A  86      27.497 -19.225  20.016  1.00 29.13           C  
ATOM   1601  CD  PRO A  86      27.286 -20.640  20.454  1.00 24.43           C  
ATOM   1602  CD  PRO A  86      27.286 -20.640  20.454  1.00 24.43           C  
ATOM   1603  N   ASP A  87      30.222 -20.828  22.769  1.00 30.06           N  
ATOM   1604  N   ASP A  87      30.222 -20.828  22.769  1.00 30.06           N  
ATOM   1605  CA  ASP A  87      31.059 -20.988  23.974  1.00 30.96           C  
ATOM   1606  CA  ASP A  87      31.059 -20.988  23.974  1.00 30.96           C  
ATOM   1607  C   ASP A  87      32.123 -22.084  23.891  1.00 34.12           C  
ATOM   1608  C   ASP A  87      32.123 -22.084  23.891  1.00 34.12           C  
ATOM   1609  O   ASP A  87      33.108 -21.995  24.614  1.00 34.05           O  
ATOM   1610  O   ASP A  87      33.108 -21.995  24.614  1.00 34.05           O  
ATOM   1611  CB  ASP A  87      30.216 -21.118  25.266  1.00 32.56           C  
ATOM   1612  CB  ASP A  87      30.216 -21.118  25.266  1.00 32.56           C  
ATOM   1613  CG  ASP A  87      29.358 -22.362  25.319  1.00 42.83           C  
ATOM   1614  CG  ASP A  87      29.358 -22.362  25.319  1.00 42.83           C  
ATOM   1615  OD1 ASP A  87      28.162 -22.269  24.977  1.00 46.59           O  
ATOM   1616  OD1 ASP A  87      28.162 -22.269  24.977  1.00 46.59           O  
ATOM   1617  OD2 ASP A  87      29.888 -23.435  25.678  1.00 42.68           O1-
ATOM   1618  OD2 ASP A  87      29.888 -23.435  25.678  1.00 42.68           O1-
ATOM   1619  H   ASP A  87      29.277 -21.179  22.828  1.00  0.00           H  
ATOM   1620  H   ASP A  87      29.277 -21.179  22.828  1.00  0.00           H  
ATOM   1621  N   ASN A  88      31.923 -23.121  23.038  1.00 29.48           N  
ATOM   1622  N   ASN A  88      31.923 -23.121  23.038  1.00 29.48           N  
ATOM   1623  CA  ASN A  88      32.865 -24.239  22.871  1.00 27.82           C  
ATOM   1624  CA  ASN A  88      32.865 -24.239  22.871  1.00 27.82           C  
ATOM   1625  C   ASN A  88      33.518 -24.293  21.478  1.00 31.91           C  
ATOM   1626  C   ASN A  88      33.518 -24.293  21.478  1.00 31.91           C  
ATOM   1627  O   ASN A  88      34.226 -25.257  21.186  1.00 31.43           O  
ATOM   1628  O   ASN A  88      34.226 -25.257  21.186  1.00 31.43           O  
ATOM   1629  CB  ASN A  88      32.194 -25.583  23.231  1.00 25.83           C  
ATOM   1630  CB  ASN A  88      32.194 -25.583  23.231  1.00 25.83           C  
ATOM   1631  CG  ASN A  88      31.067 -26.025  22.302  1.00 40.27           C  
ATOM   1632  CG  ASN A  88      31.067 -26.025  22.302  1.00 40.27           C  
ATOM   1633  ND2 ASN A  88      30.235 -26.936  22.762  1.00 31.45           N  
ATOM   1634  ND2 ASN A  88      30.235 -26.936  22.762  1.00 31.45           N  
ATOM   1635  OD1 ASN A  88      30.954 -25.603  21.150  1.00 27.91           O  
ATOM   1636  OD1 ASN A  88      30.954 -25.603  21.150  1.00 27.91           O  
ATOM   1637  H   ASN A  88      31.088 -23.155  22.471  1.00  0.00           H  
ATOM   1638  H   ASN A  88      31.088 -23.155  22.471  1.00  0.00           H  
ATOM   1639 HD21 ASN A  88      30.359 -27.310  23.692  1.00  0.00           H  
ATOM   1640 HD21 ASN A  88      30.359 -27.310  23.692  1.00  0.00           H  
ATOM   1641 HD22 ASN A  88      29.473 -27.261  22.185  1.00  0.00           H  
ATOM   1642 HD22 ASN A  88      29.473 -27.261  22.185  1.00  0.00           H  
ATOM   1643  N   MET A  89      33.234 -23.286  20.613  1.00 29.68           N  
ATOM   1644  N   MET A  89      33.234 -23.286  20.613  1.00 29.68           N  
ATOM   1645  CA  MET A  89      33.725 -23.135  19.229  1.00 30.80           C  
ATOM   1646  CA  MET A  89      33.725 -23.135  19.229  1.00 30.80           C  
ATOM   1647  C   MET A  89      35.217 -23.397  19.104  1.00 37.13           C  
ATOM   1648  C   MET A  89      35.217 -23.397  19.104  1.00 37.13           C  
ATOM   1649  O   MET A  89      35.648 -24.151  18.226  1.00 36.42           O  
ATOM   1650  O   MET A  89      35.648 -24.151  18.226  1.00 36.42           O  
ATOM   1651  CB  MET A  89      33.480 -21.700  18.755  1.00 32.75           C  
ATOM   1652  CB  MET A  89      33.480 -21.700  18.755  1.00 32.75           C  
ATOM   1653  CG  MET A  89      32.319 -21.552  17.877  1.00 35.90           C  
ATOM   1654  CG  MET A  89      32.319 -21.552  17.877  1.00 35.90           C  
ATOM   1655  SD  MET A  89      32.184 -19.830  17.442  1.00 39.38           S  
ATOM   1656  SD  MET A  89      32.184 -19.830  17.442  1.00 39.38           S  
ATOM   1657  CE  MET A  89      33.011 -19.835  15.929  1.00 36.42           C  
ATOM   1658  CE  MET A  89      33.011 -19.835  15.929  1.00 36.42           C  
ATOM   1659  H   MET A  89      32.625 -22.532  20.898  1.00  0.00           H  
ATOM   1660  H   MET A  89      32.625 -22.532  20.898  1.00  0.00           H  
ATOM   1661  N   SER A  90      36.000 -22.746  19.995  1.00 36.41           N  
ATOM   1662  N   SER A  90      36.000 -22.746  19.995  1.00 36.41           N  
ATOM   1663  CA  SER A  90      37.462 -22.817  20.083  1.00 36.84           C  
ATOM   1664  CA  SER A  90      37.462 -22.817  20.083  1.00 36.84           C  
ATOM   1665  C   SER A  90      38.000 -24.239  20.195  1.00 39.51           C  
ATOM   1666  C   SER A  90      38.000 -24.239  20.195  1.00 39.51           C  
ATOM   1667  O   SER A  90      39.126 -24.481  19.786  1.00 40.95           O  
ATOM   1668  O   SER A  90      39.126 -24.481  19.786  1.00 40.95           O  
ATOM   1669  CB  SER A  90      37.964 -21.959  21.242  1.00 41.26           C  
ATOM   1670  CB  SER A  90      37.964 -21.959  21.242  1.00 41.26           C  
ATOM   1671  OG  SER A  90      37.416 -22.402  22.474  1.00 49.79           O  
ATOM   1672  OG  SER A  90      37.416 -22.402  22.474  1.00 49.79           O  
ATOM   1673  H   SER A  90      35.582 -22.140  20.687  1.00  0.00           H  
ATOM   1674  H   SER A  90      35.582 -22.140  20.687  1.00  0.00           H  
ATOM   1675  HG  SER A  90      37.744 -21.850  23.188  1.00  0.00           H  
ATOM   1676  HG  SER A  90      37.744 -21.850  23.188  1.00  0.00           H  
ATOM   1677  N   GLU A  91      37.195 -25.174  20.716  1.00 35.30           N  
ATOM   1678  N   GLU A  91      37.195 -25.174  20.716  1.00 35.30           N  
ATOM   1679  CA  GLU A  91      37.551 -26.588  20.879  1.00 35.38           C  
ATOM   1680  CA  GLU A  91      37.551 -26.588  20.879  1.00 35.38           C  
ATOM   1681  C   GLU A  91      37.118 -27.444  19.672  1.00 39.39           C  
ATOM   1682  C   GLU A  91      37.118 -27.444  19.672  1.00 39.39           C  
ATOM   1683  O   GLU A  91      37.299 -28.663  19.698  1.00 39.64           O  
ATOM   1684  O   GLU A  91      37.299 -28.663  19.698  1.00 39.64           O  
ATOM   1685  CB  GLU A  91      36.899 -27.155  22.164  1.00 36.77           C  
ATOM   1686  CB  GLU A  91      36.899 -27.155  22.164  1.00 36.77           C  
ATOM   1687  CG  GLU A  91      37.391 -26.528  23.460  1.00 48.77           C  
ATOM   1688  CG  GLU A  91      37.391 -26.528  23.460  1.00 48.77           C  
ATOM   1689  CD  GLU A  91      36.811 -27.120  24.732  1.00 75.22           C  
ATOM   1690  CD  GLU A  91      36.811 -27.120  24.732  1.00 75.22           C  
ATOM   1691  OE1 GLU A  91      35.583 -27.360  24.780  1.00 66.25           O  
ATOM   1692  OE1 GLU A  91      35.583 -27.360  24.780  1.00 66.25           O  
ATOM   1693  OE2 GLU A  91      37.584 -27.303  25.701  1.00 77.53           O1-
ATOM   1694  OE2 GLU A  91      37.584 -27.303  25.701  1.00 77.53           O1-
ATOM   1695  H   GLU A  91      36.268 -24.924  21.030  1.00  0.00           H  
ATOM   1696  H   GLU A  91      36.268 -24.924  21.030  1.00  0.00           H  
ATOM   1697  N   TYR A  92      36.511 -26.821  18.637  1.00 34.75           N  
ATOM   1698  N   TYR A  92      36.511 -26.821  18.637  1.00 34.75           N  
ATOM   1699  CA  TYR A  92      35.976 -27.531  17.464  1.00 33.31           C  
ATOM   1700  CA  TYR A  92      35.976 -27.531  17.464  1.00 33.31           C  
ATOM   1701  C   TYR A  92      36.497 -27.001  16.117  1.00 35.52           C  
ATOM   1702  C   TYR A  92      36.497 -27.001  16.117  1.00 35.52           C  
ATOM   1703  O   TYR A  92      35.915 -27.330  15.083  1.00 34.25           O  
ATOM   1704  O   TYR A  92      35.915 -27.330  15.083  1.00 34.25           O  
ATOM   1705  CB  TYR A  92      34.436 -27.448  17.467  1.00 33.81           C  
ATOM   1706  CB  TYR A  92      34.436 -27.448  17.467  1.00 33.81           C  
ATOM   1707  CG  TYR A  92      33.734 -28.394  18.418  1.00 35.24           C  
ATOM   1708  CG  TYR A  92      33.734 -28.394  18.418  1.00 35.24           C  
ATOM   1709  CD1 TYR A  92      33.382 -29.679  18.018  1.00 36.76           C  
ATOM   1710  CD1 TYR A  92      33.382 -29.679  18.018  1.00 36.76           C  
ATOM   1711  CD2 TYR A  92      33.339 -27.975  19.685  1.00 35.88           C  
ATOM   1712  CD2 TYR A  92      33.339 -27.975  19.685  1.00 35.88           C  
ATOM   1713  CE1 TYR A  92      32.701 -30.544  18.876  1.00 37.33           C  
ATOM   1714  CE1 TYR A  92      32.701 -30.544  18.876  1.00 37.33           C  
ATOM   1715  CE2 TYR A  92      32.661 -28.831  20.553  1.00 36.67           C  
ATOM   1716  CE2 TYR A  92      32.661 -28.831  20.553  1.00 36.67           C  
ATOM   1717  CZ  TYR A  92      32.349 -30.116  20.146  1.00 43.06           C  
ATOM   1718  CZ  TYR A  92      32.349 -30.116  20.146  1.00 43.06           C  
ATOM   1719  OH  TYR A  92      31.682 -30.963  20.999  1.00 45.29           O  
ATOM   1720  OH  TYR A  92      31.682 -30.963  20.999  1.00 45.29           O  
ATOM   1721  H   TYR A  92      36.406 -25.816  18.644  1.00  0.00           H  
ATOM   1722  H   TYR A  92      36.406 -25.816  18.644  1.00  0.00           H  
ATOM   1723  HH  TYR A  92      31.515 -30.514  21.831  1.00  0.00           H  
ATOM   1724  HH  TYR A  92      31.515 -30.514  21.831  1.00  0.00           H  
ATOM   1725  N   SER A  93      37.575 -26.183  16.126  1.00 32.15           N  
ATOM   1726  N   SER A  93      37.575 -26.183  16.126  1.00 32.15           N  
ATOM   1727  CA  SER A  93      38.186 -25.575  14.938  1.00 32.32           C  
ATOM   1728  CA  SER A  93      38.186 -25.575  14.938  1.00 32.32           C  
ATOM   1729  C   SER A  93      38.322 -26.521  13.730  1.00 34.54           C  
ATOM   1730  C   SER A  93      38.322 -26.521  13.730  1.00 34.54           C  
ATOM   1731  O   SER A  93      37.962 -26.141  12.616  1.00 34.54           O  
ATOM   1732  O   SER A  93      37.962 -26.141  12.616  1.00 34.54           O  
ATOM   1733  CB  SER A  93      39.535 -24.953  15.282  1.00 37.71           C  
ATOM   1734  CB  SER A  93      39.535 -24.953  15.282  1.00 37.71           C  
ATOM   1735  OG  SER A  93      40.468 -25.965  15.625  1.00 50.83           O  
ATOM   1736  OG  SER A  93      40.468 -25.965  15.625  1.00 50.83           O  
ATOM   1737  H   SER A  93      38.023 -25.948  17.000  1.00  0.00           H  
ATOM   1738  H   SER A  93      38.023 -25.948  17.000  1.00  0.00           H  
ATOM   1739  HG  SER A  93      41.313 -25.563  15.839  1.00  0.00           H  
ATOM   1740  HG  SER A  93      41.313 -25.563  15.839  1.00  0.00           H  
ATOM   1741  N   LYS A  94      38.795 -27.747  13.957  1.00 29.80           N  
ATOM   1742  N   LYS A  94      38.795 -27.747  13.957  1.00 29.80           N  
ATOM   1743  CA  LYS A  94      38.987 -28.735  12.890  1.00 29.23           C  
ATOM   1744  CA  LYS A  94      38.987 -28.735  12.890  1.00 29.23           C  
ATOM   1745  C   LYS A  94      37.650 -29.251  12.370  1.00 31.86           C  
ATOM   1746  C   LYS A  94      37.650 -29.251  12.370  1.00 31.86           C  
ATOM   1747  O   LYS A  94      37.458 -29.348  11.155  1.00 31.29           O  
ATOM   1748  O   LYS A  94      37.458 -29.348  11.155  1.00 31.29           O  
ATOM   1749  CB  LYS A  94      39.879 -29.901  13.371  1.00 31.30           C  
ATOM   1750  CB  LYS A  94      39.879 -29.901  13.371  1.00 31.30           C  
ATOM   1751  CG  LYS A  94      40.037 -31.024  12.340  1.00 43.26           C  
ATOM   1752  CG  LYS A  94      40.037 -31.024  12.340  1.00 43.26           C  
ATOM   1753  CD  LYS A  94      40.776 -32.247  12.879  1.00 54.18           C  
ATOM   1754  CD  LYS A  94      40.776 -32.247  12.879  1.00 54.18           C  
ATOM   1755  CE  LYS A  94      41.033 -33.240  11.771  1.00 63.08           C  
ATOM   1756  CE  LYS A  94      41.033 -33.240  11.771  1.00 63.08           C  
ATOM   1757  NZ  LYS A  94      42.168 -34.147  12.084  1.00 73.27           N1+
ATOM   1758  NZ  LYS A  94      42.168 -34.147  12.084  1.00 73.27           N1+
ATOM   1759  H   LYS A  94      39.038 -28.029  14.896  1.00  0.00           H  
ATOM   1760  H   LYS A  94      39.038 -28.029  14.896  1.00  0.00           H  
ATOM   1761  HZ1 LYS A  94      42.305 -34.792  11.319  1.00  0.00           H  
ATOM   1762  HZ1 LYS A  94      42.305 -34.792  11.319  1.00  0.00           H  
ATOM   1763  HZ2 LYS A  94      43.008 -33.602  12.218  1.00  0.00           H  
ATOM   1764  HZ2 LYS A  94      43.008 -33.602  12.218  1.00  0.00           H  
ATOM   1765  HZ3 LYS A  94      41.964 -34.664  12.928  1.00  0.00           H  
ATOM   1766  HZ3 LYS A  94      41.964 -34.664  12.928  1.00  0.00           H  
ATOM   1767  N   GLN A  95      36.740 -29.598  13.295  1.00 27.72           N  
ATOM   1768  N   GLN A  95      36.740 -29.598  13.295  1.00 27.72           N  
ATOM   1769  CA  GLN A  95      35.406 -30.124  12.997  1.00 26.38           C  
ATOM   1770  CA  GLN A  95      35.406 -30.124  12.997  1.00 26.38           C  
ATOM   1771  C   GLN A  95      34.595 -29.088  12.187  1.00 25.38           C  
ATOM   1772  C   GLN A  95      34.595 -29.088  12.187  1.00 25.38           C  
ATOM   1773  O   GLN A  95      33.931 -29.447  11.221  1.00 25.29           O  
ATOM   1774  O   GLN A  95      33.931 -29.447  11.221  1.00 25.29           O  
ATOM   1775  CB  GLN A  95      34.698 -30.543  14.304  1.00 27.70           C  
ATOM   1776  CB  GLN A  95      34.698 -30.543  14.304  1.00 27.70           C  
ATOM   1777  CG  GLN A  95      35.350 -31.745  15.023  0.82 40.59           C  
ATOM   1778  CG  GLN A  95      35.350 -31.745  15.023  0.82 40.59           C  
ATOM   1779  CD  GLN A  95      36.683 -31.478  15.718  0.82 60.61           C  
ATOM   1780  CD  GLN A  95      36.683 -31.478  15.718  0.82 60.61           C  
ATOM   1781  NE2 GLN A  95      37.400 -32.546  16.049  0.82 55.30           N  
ATOM   1782  NE2 GLN A  95      37.400 -32.546  16.049  0.82 55.30           N  
ATOM   1783  OE1 GLN A  95      37.096 -30.332  15.962  0.82 52.75           O  
ATOM   1784  OE1 GLN A  95      37.096 -30.332  15.962  0.82 52.75           O  
ATOM   1785  H   GLN A  95      36.956 -29.503  14.277  1.00  0.00           H  
ATOM   1786  H   GLN A  95      36.956 -29.503  14.277  1.00  0.00           H  
ATOM   1787 HE21 GLN A  95      37.054 -33.471  15.839  1.00  0.00           H  
ATOM   1788 HE21 GLN A  95      37.054 -33.471  15.839  1.00  0.00           H  
ATOM   1789 HE22 GLN A  95      38.291 -32.433  16.511  1.00  0.00           H  
ATOM   1790 HE22 GLN A  95      38.291 -32.433  16.511  1.00  0.00           H  
ATOM   1791  N   MET A  96      34.728 -27.806  12.540  1.00 19.83           N  
ATOM   1792  N   MET A  96      34.728 -27.806  12.540  1.00 19.83           N  
ATOM   1793  CA  MET A  96      34.098 -26.679  11.856  1.00 19.56           C  
ATOM   1794  CA  MET A  96      34.098 -26.679  11.856  1.00 19.56           C  
ATOM   1795  C   MET A  96      34.542 -26.614  10.371  1.00 22.65           C  
ATOM   1796  C   MET A  96      34.542 -26.614  10.371  1.00 22.65           C  
ATOM   1797  O   MET A  96      33.700 -26.523   9.490  1.00 20.33           O  
ATOM   1798  O   MET A  96      33.700 -26.523   9.490  1.00 20.33           O  
ATOM   1799  CB  MET A  96      34.423 -25.361  12.584  1.00 21.70           C  
ATOM   1800  CB  MET A  96      34.423 -25.361  12.584  1.00 21.70           C  
ATOM   1801  CG  MET A  96      33.573 -25.142  13.850  1.00 25.70           C  
ATOM   1802  CG  MET A  96      33.573 -25.142  13.850  1.00 25.70           C  
ATOM   1803  SD  MET A  96      33.940 -23.600  14.716  1.00 31.17           S  
ATOM   1804  SD  MET A  96      33.940 -23.600  14.716  1.00 31.17           S  
ATOM   1805  CE  MET A  96      33.460 -22.406  13.520  1.00 28.83           C  
ATOM   1806  CE  MET A  96      33.460 -22.406  13.520  1.00 28.83           C  
ATOM   1807  H   MET A  96      35.300 -27.558  13.335  1.00  0.00           H  
ATOM   1808  H   MET A  96      35.300 -27.558  13.335  1.00  0.00           H  
ATOM   1809  N   GLN A  97      35.853 -26.722  10.107  1.00 19.99           N  
ATOM   1810  N   GLN A  97      35.853 -26.722  10.107  1.00 19.99           N  
ATOM   1811  CA  GLN A  97      36.400 -26.702   8.737  1.00 20.77           C  
ATOM   1812  CA  GLN A  97      36.400 -26.702   8.737  1.00 20.77           C  
ATOM   1813  C   GLN A  97      35.908 -27.917   7.952  1.00 23.81           C  
ATOM   1814  C   GLN A  97      35.908 -27.917   7.952  1.00 23.81           C  
ATOM   1815  O   GLN A  97      35.400 -27.749   6.845  1.00 23.93           O  
ATOM   1816  O   GLN A  97      35.400 -27.749   6.845  1.00 23.93           O  
ATOM   1817  CB  GLN A  97      37.943 -26.612   8.759  1.00 22.65           C  
ATOM   1818  CB  GLN A  97      37.943 -26.612   8.759  1.00 22.65           C  
ATOM   1819  CG  GLN A  97      38.460 -25.339   9.407  1.00 33.34           C  
ATOM   1820  CG  GLN A  97      38.460 -25.339   9.407  1.00 33.34           C  
ATOM   1821  CD  GLN A  97      39.913 -25.463   9.780  1.00 48.53           C  
ATOM   1822  CD  GLN A  97      39.913 -25.463   9.780  1.00 48.53           C  
ATOM   1823  NE2 GLN A  97      40.192 -25.778  11.044  1.00 32.54           N  
ATOM   1824  NE2 GLN A  97      40.192 -25.778  11.044  1.00 32.54           N  
ATOM   1825  OE1 GLN A  97      40.798 -25.278   8.950  1.00 43.17           O  
ATOM   1826  OE1 GLN A  97      40.798 -25.278   8.950  1.00 43.17           O  
ATOM   1827  H   GLN A  97      36.514 -26.822  10.864  1.00  0.00           H  
ATOM   1828  H   GLN A  97      36.514 -26.822  10.864  1.00  0.00           H  
ATOM   1829 HE21 GLN A  97      39.443 -25.923  11.706  1.00  0.00           H  
ATOM   1830 HE21 GLN A  97      39.443 -25.923  11.706  1.00  0.00           H  
ATOM   1831 HE22 GLN A  97      41.153 -25.872  11.341  1.00  0.00           H  
ATOM   1832 HE22 GLN A  97      41.153 -25.872  11.341  1.00  0.00           H  
ATOM   1833  N   ARG A  98      35.938 -29.112   8.567  1.00 20.55           N  
ATOM   1834  N   ARG A  98      35.938 -29.112   8.567  1.00 20.55           N  
ATOM   1835  CA  ARG A  98      35.448 -30.362   7.957  1.00 20.77           C  
ATOM   1836  CA  ARG A  98      35.448 -30.362   7.957  1.00 20.77           C  
ATOM   1837  C   ARG A  98      33.961 -30.276   7.470  1.00 24.61           C  
ATOM   1838  C   ARG A  98      33.961 -30.276   7.470  1.00 24.61           C  
ATOM   1839  O   ARG A  98      33.637 -30.779   6.394  1.00 23.74           O  
ATOM   1840  O   ARG A  98      33.637 -30.779   6.394  1.00 23.74           O  
ATOM   1841  CB  ARG A  98      35.584 -31.518   8.968  1.00 24.13           C  
ATOM   1842  CB  ARG A  98      35.584 -31.518   8.968  1.00 24.13           C  
ATOM   1843  CG  ARG A  98      35.504 -32.896   8.324  1.00 39.03           C  
ATOM   1844  CG  ARG A  98      35.504 -32.896   8.324  1.00 39.03           C  
ATOM   1845  CD  ARG A  98      34.715 -33.925   9.115  1.00 51.99           C  
ATOM   1846  CD  ARG A  98      34.715 -33.925   9.115  1.00 51.99           C  
ATOM   1847  NE  ARG A  98      35.354 -34.300  10.376  1.00 62.80           N  
ATOM   1848  NE  ARG A  98      35.354 -34.300  10.376  1.00 62.80           N  
ATOM   1849  CZ  ARG A  98      34.996 -35.345  11.120  1.00 78.20           C  
ATOM   1850  CZ  ARG A  98      34.996 -35.345  11.120  1.00 78.20           C  
ATOM   1851  NH1 ARG A  98      35.622 -35.599  12.260  1.00 70.98           N1+
ATOM   1852  NH1 ARG A  98      35.622 -35.599  12.260  1.00 70.98           N1+
ATOM   1853  NH2 ARG A  98      34.015 -36.148  10.722  1.00 55.66           N1+
ATOM   1854  NH2 ARG A  98      34.015 -36.148  10.722  1.00 55.66           N1+
ATOM   1855  H   ARG A  98      36.312 -29.190   9.502  1.00  0.00           H  
ATOM   1856  H   ARG A  98      36.312 -29.190   9.502  1.00  0.00           H  
ATOM   1857  HE  ARG A  98      36.114 -33.705  10.673  1.00  0.00           H  
ATOM   1858  HE  ARG A  98      36.114 -33.705  10.673  1.00  0.00           H  
ATOM   1859 HH11 ARG A  98      36.374 -34.999  12.568  1.00  0.00           H  
ATOM   1860 HH11 ARG A  98      36.374 -34.999  12.568  1.00  0.00           H  
ATOM   1861 HH12 ARG A  98      35.347 -36.393  12.821  1.00  0.00           H  
ATOM   1862 HH12 ARG A  98      35.347 -36.393  12.821  1.00  0.00           H  
ATOM   1863 HH21 ARG A  98      33.536 -35.967   9.851  1.00  0.00           H  
ATOM   1864 HH21 ARG A  98      33.536 -35.967   9.851  1.00  0.00           H  
ATOM   1865 HH22 ARG A  98      33.748 -36.939  11.290  1.00  0.00           H  
ATOM   1866 HH22 ARG A  98      33.748 -36.939  11.290  1.00  0.00           H  
ATOM   1867  N   PHE A  99      33.074 -29.662   8.277  1.00 21.15           N  
ATOM   1868  N   PHE A  99      33.074 -29.662   8.277  1.00 21.15           N  
ATOM   1869  CA  PHE A  99      31.637 -29.556   7.976  1.00 18.88           C  
ATOM   1870  CA  PHE A  99      31.637 -29.556   7.976  1.00 18.88           C  
ATOM   1871  C   PHE A  99      31.211 -28.205   7.370  1.00 21.24           C  
ATOM   1872  C   PHE A  99      31.211 -28.205   7.370  1.00 21.24           C  
ATOM   1873  O   PHE A  99      30.018 -27.979   7.180  1.00 18.33           O  
ATOM   1874  O   PHE A  99      30.018 -27.979   7.180  1.00 18.33           O  
ATOM   1875  CB  PHE A  99      30.817 -29.898   9.243  1.00 19.98           C  
ATOM   1876  CB  PHE A  99      30.817 -29.898   9.243  1.00 19.98           C  
ATOM   1877  CG  PHE A  99      31.090 -31.278   9.809  1.00 21.03           C  
ATOM   1878  CG  PHE A  99      31.090 -31.278   9.809  1.00 21.03           C  
ATOM   1879  CD1 PHE A  99      30.851 -32.419   9.051  1.00 22.68           C  
ATOM   1880  CD1 PHE A  99      30.851 -32.419   9.051  1.00 22.68           C  
ATOM   1881  CD2 PHE A  99      31.556 -31.436  11.114  1.00 23.75           C  
ATOM   1882  CD2 PHE A  99      31.556 -31.436  11.114  1.00 23.75           C  
ATOM   1883  CE1 PHE A  99      31.108 -33.693   9.570  1.00 23.57           C  
ATOM   1884  CE1 PHE A  99      31.108 -33.693   9.570  1.00 23.57           C  
ATOM   1885  CE2 PHE A  99      31.803 -32.710  11.637  1.00 25.71           C  
ATOM   1886  CE2 PHE A  99      31.803 -32.710  11.637  1.00 25.71           C  
ATOM   1887  CZ  PHE A  99      31.553 -33.830  10.873  1.00 23.71           C  
ATOM   1888  CZ  PHE A  99      31.553 -33.830  10.873  1.00 23.71           C  
ATOM   1889  H   PHE A  99      33.384 -29.243   9.142  1.00  0.00           H  
ATOM   1890  H   PHE A  99      33.384 -29.243   9.142  1.00  0.00           H  
ATOM   1891  N   ASN A 100      32.196 -27.329   7.031  1.00 17.07           N  
ATOM   1892  N   ASN A 100      32.196 -27.329   7.031  1.00 17.07           N  
ATOM   1893  CA  ASN A 100      31.985 -26.018   6.415  1.00 17.45           C  
ATOM   1894  CA  ASN A 100      31.985 -26.018   6.415  1.00 17.45           C  
ATOM   1895  C   ASN A 100      31.155 -25.057   7.267  1.00 20.87           C  
ATOM   1896  C   ASN A 100      31.155 -25.057   7.267  1.00 20.87           C  
ATOM   1897  O   ASN A 100      30.299 -24.323   6.756  1.00 18.85           O  
ATOM   1898  O   ASN A 100      30.299 -24.323   6.756  1.00 18.85           O  
ATOM   1899  CB  ASN A 100      31.446 -26.120   4.981  1.00 15.09           C  
ATOM   1900  CB  ASN A 100      31.446 -26.120   4.981  1.00 15.09           C  
ATOM   1901  CG  ASN A 100      31.519 -24.826   4.216  1.00 25.21           C  
ATOM   1902  CG  ASN A 100      31.519 -24.826   4.216  1.00 25.21           C  
ATOM   1903  ND2 ASN A 100      30.467 -24.514   3.476  1.00 22.42           N  
ATOM   1904  ND2 ASN A 100      30.467 -24.514   3.476  1.00 22.42           N  
ATOM   1905  OD1 ASN A 100      32.484 -24.075   4.313  1.00 22.81           O  
ATOM   1906  OD1 ASN A 100      32.484 -24.075   4.313  1.00 22.81           O  
ATOM   1907  H   ASN A 100      33.163 -27.565   7.202  1.00  0.00           H  
ATOM   1908  H   ASN A 100      33.163 -27.565   7.202  1.00  0.00           H  
ATOM   1909 HD21 ASN A 100      29.669 -25.133   3.446  1.00  0.00           H  
ATOM   1910 HD21 ASN A 100      29.669 -25.133   3.446  1.00  0.00           H  
ATOM   1911 HD22 ASN A 100      30.462 -23.657   2.942  1.00  0.00           H  
ATOM   1912 HD22 ASN A 100      30.462 -23.657   2.942  1.00  0.00           H  
ATOM   1913  N   VAL A 101      31.435 -25.055   8.566  1.00 18.99           N  
ATOM   1914  N   VAL A 101      31.435 -25.055   8.566  1.00 18.99           N  
ATOM   1915  CA  VAL A 101      30.796 -24.135   9.493  1.00 20.84           C  
ATOM   1916  CA  VAL A 101      30.796 -24.135   9.493  1.00 20.84           C  
ATOM   1917  C   VAL A 101      31.841 -23.070   9.895  1.00 28.34           C  
ATOM   1918  C   VAL A 101      31.841 -23.070   9.895  1.00 28.34           C  
ATOM   1919  O   VAL A 101      32.976 -23.430  10.213  1.00 27.78           O  
ATOM   1920  O   VAL A 101      32.976 -23.430  10.213  1.00 27.78           O  
ATOM   1921  CB  VAL A 101      30.202 -24.937  10.692  1.00 24.40           C  
ATOM   1922  CB  VAL A 101      30.202 -24.937  10.692  1.00 24.40           C  
ATOM   1923  CG1 VAL A 101      29.764 -24.025  11.819  1.00 24.48           C  
ATOM   1924  CG1 VAL A 101      29.764 -24.025  11.819  1.00 24.48           C  
ATOM   1925  CG2 VAL A 101      29.028 -25.802  10.236  1.00 23.69           C  
ATOM   1926  CG2 VAL A 101      29.028 -25.802  10.236  1.00 23.69           C  
ATOM   1927  H   VAL A 101      32.111 -25.707   8.938  1.00  0.00           H  
ATOM   1928  H   VAL A 101      32.111 -25.707   8.938  1.00  0.00           H  
ATOM   1929  N   GLY A 102      31.474 -21.785   9.831  1.00 27.68           N  
ATOM   1930  N   GLY A 102      31.474 -21.785   9.831  1.00 27.68           N  
ATOM   1931  CA  GLY A 102      32.375 -20.720  10.277  1.00 29.15           C  
ATOM   1932  CA  GLY A 102      32.375 -20.720  10.277  1.00 29.15           C  
ATOM   1933  C   GLY A 102      32.399 -19.372   9.588  1.00 35.24           C  
ATOM   1934  C   GLY A 102      32.399 -19.372   9.588  1.00 35.24           C  
ATOM   1935  O   GLY A 102      32.964 -18.421  10.144  1.00 37.24           O  
ATOM   1936  O   GLY A 102      32.964 -18.421  10.144  1.00 37.24           O  
ATOM   1937  H   GLY A 102      30.563 -21.537   9.471  1.00  0.00           H  
ATOM   1938  H   GLY A 102      30.563 -21.537   9.471  1.00  0.00           H  
ATOM   1939  N   GLU A 103      31.837 -19.264   8.386  1.00 29.90           N  
ATOM   1940  N   GLU A 103      31.837 -19.264   8.386  1.00 29.90           N  
ATOM   1941  CA  GLU A 103      31.825 -17.993   7.653  1.00 29.04           C  
ATOM   1942  CA  GLU A 103      31.825 -17.993   7.653  1.00 29.04           C  
ATOM   1943  C   GLU A 103      30.412 -17.755   7.097  1.00 26.90           C  
ATOM   1944  C   GLU A 103      30.412 -17.755   7.097  1.00 26.90           C  
ATOM   1945  O   GLU A 103      29.642 -17.004   7.694  1.00 25.81           O  
ATOM   1946  O   GLU A 103      29.642 -17.004   7.694  1.00 25.81           O  
ATOM   1947  CB  GLU A 103      32.916 -18.006   6.549  1.00 31.46           C  
ATOM   1948  CB  GLU A 103      32.916 -18.006   6.549  1.00 31.46           C  
ATOM   1949  CG  GLU A 103      32.959 -16.784   5.642  1.00 46.65           C  
ATOM   1950  CG  GLU A 103      32.959 -16.784   5.642  1.00 46.65           C  
ATOM   1951  CD  GLU A 103      33.371 -15.456   6.249  1.00 79.36           C  
ATOM   1952  CD  GLU A 103      33.371 -15.456   6.249  1.00 79.36           C  
ATOM   1953  OE1 GLU A 103      32.957 -14.410   5.699  1.00 67.76           O  
ATOM   1954  OE1 GLU A 103      32.957 -14.410   5.699  1.00 67.76           O  
ATOM   1955  OE2 GLU A 103      34.134 -15.453   7.244  1.00 84.24           O1-
ATOM   1956  OE2 GLU A 103      34.134 -15.453   7.244  1.00 84.24           O1-
ATOM   1957  H   GLU A 103      31.405 -20.069   7.957  1.00  0.00           H  
ATOM   1958  H   GLU A 103      31.405 -20.069   7.957  1.00  0.00           H  
ATOM   1959  N   ASP A 104      30.055 -18.431   5.991  1.00 20.63           N  
ATOM   1960  N   ASP A 104      30.055 -18.431   5.991  1.00 20.63           N  
ATOM   1961  CA  ASP A 104      28.710 -18.352   5.400  1.00 18.83           C  
ATOM   1962  CA  ASP A 104      28.710 -18.352   5.400  1.00 18.83           C  
ATOM   1963  C   ASP A 104      27.702 -18.998   6.345  1.00 19.60           C  
ATOM   1964  C   ASP A 104      27.702 -18.998   6.345  1.00 19.60           C  
ATOM   1965  O   ASP A 104      26.557 -18.572   6.418  1.00 18.48           O  
ATOM   1966  O   ASP A 104      26.557 -18.572   6.418  1.00 18.48           O  
ATOM   1967  CB  ASP A 104      28.679 -19.117   4.061  1.00 20.58           C  
ATOM   1968  CB  ASP A 104      28.679 -19.117   4.061  1.00 20.58           C  
ATOM   1969  CG  ASP A 104      29.354 -18.403   2.905  1.00 26.51           C  
ATOM   1970  CG  ASP A 104      29.354 -18.403   2.905  1.00 26.51           C  
ATOM   1971  OD1 ASP A 104      29.515 -17.176   2.980  1.00 26.36           O  
ATOM   1972  OD1 ASP A 104      29.515 -17.176   2.980  1.00 26.36           O  
ATOM   1973  OD2 ASP A 104      29.664 -19.069   1.901  1.00 31.37           O1-
ATOM   1974  OD2 ASP A 104      29.664 -19.069   1.901  1.00 31.37           O1-
ATOM   1975  H   ASP A 104      30.724 -19.028   5.526  1.00  0.00           H  
ATOM   1976  H   ASP A 104      30.724 -19.028   5.526  1.00  0.00           H  
ATOM   1977  N   CYS A 105      28.141 -20.061   7.040  1.00 16.28           N  
ATOM   1978  N   CYS A 105      28.141 -20.061   7.040  1.00 16.28           N  
ATOM   1979  CA  CYS A 105      27.339 -20.898   7.923  1.00 15.66           C  
ATOM   1980  CA  CYS A 105      27.339 -20.898   7.923  1.00 15.66           C  
ATOM   1981  C   CYS A 105      27.872 -20.789   9.347  1.00 17.64           C  
ATOM   1982  C   CYS A 105      27.872 -20.789   9.347  1.00 17.64           C  
ATOM   1983  O   CYS A 105      28.560 -21.680   9.831  1.00 16.34           O  
ATOM   1984  O   CYS A 105      28.560 -21.680   9.831  1.00 16.34           O  
ATOM   1985  CB  CYS A 105      27.347 -22.327   7.390  1.00 15.65           C  
ATOM   1986  CB  CYS A 105      27.347 -22.327   7.390  1.00 15.65           C  
ATOM   1987  SG  CYS A 105      26.736 -22.441   5.684  1.00 18.76           S  
ATOM   1988  SG  CYS A 105      26.736 -22.441   5.684  1.00 18.76           S  
ATOM   1989  H   CYS A 105      29.109 -20.342   6.975  1.00  0.00           H  
ATOM   1990  H   CYS A 105      29.109 -20.342   6.975  1.00  0.00           H  
ATOM   1991  HG  CYS A 105      26.770 -23.715   5.282  1.00  0.00           H  
ATOM   1992  HG  CYS A 105      26.770 -23.715   5.282  1.00  0.00           H  
ATOM   1993  N   PRO A 106      27.619 -19.645  10.009  1.00 15.53           N  
ATOM   1994  N   PRO A 106      27.619 -19.645  10.009  1.00 15.53           N  
ATOM   1995  CA  PRO A 106      28.227 -19.432  11.317  1.00 16.00           C  
ATOM   1996  CA  PRO A 106      28.227 -19.432  11.317  1.00 16.00           C  
ATOM   1997  C   PRO A 106      27.619 -20.246  12.431  1.00 19.85           C  
ATOM   1998  C   PRO A 106      27.619 -20.246  12.431  1.00 19.85           C  
ATOM   1999  O   PRO A 106      26.525 -20.815  12.297  1.00 15.64           O  
ATOM   2000  O   PRO A 106      26.525 -20.815  12.297  1.00 15.64           O  
ATOM   2001  CB  PRO A 106      28.047 -17.929  11.531  1.00 17.61           C  
ATOM   2002  CB  PRO A 106      28.047 -17.929  11.531  1.00 17.61           C  
ATOM   2003  CG  PRO A 106      26.808 -17.592  10.815  1.00 21.05           C  
ATOM   2004  CG  PRO A 106      26.808 -17.592  10.815  1.00 21.05           C  
ATOM   2005  CD  PRO A 106      26.861 -18.447   9.581  1.00 17.16           C  
ATOM   2006  CD  PRO A 106      26.861 -18.447   9.581  1.00 17.16           C  
ATOM   2007  N   VAL A 107      28.360 -20.308  13.545  1.00 17.64           N  
ATOM   2008  N   VAL A 107      28.360 -20.308  13.545  1.00 17.64           N  
ATOM   2009  CA  VAL A 107      27.861 -20.920  14.766  1.00 17.44           C  
ATOM   2010  CA  VAL A 107      27.861 -20.920  14.766  1.00 17.44           C  
ATOM   2011  C   VAL A 107      27.127 -19.751  15.462  1.00 20.54           C  
ATOM   2012  C   VAL A 107      27.127 -19.751  15.462  1.00 20.54           C  
ATOM   2013  O   VAL A 107      27.674 -18.644  15.566  1.00 18.84           O  
ATOM   2014  O   VAL A 107      27.674 -18.644  15.566  1.00 18.84           O  
ATOM   2015  CB  VAL A 107      28.995 -21.499  15.663  1.00 21.15           C  
ATOM   2016  CB  VAL A 107      28.995 -21.499  15.663  1.00 21.15           C  
ATOM   2017  CG1 VAL A 107      28.420 -22.124  16.934  1.00 21.54           C  
ATOM   2018  CG1 VAL A 107      28.420 -22.124  16.934  1.00 21.54           C  
ATOM   2019  CG2 VAL A 107      29.826 -22.527  14.913  1.00 20.54           C  
ATOM   2020  CG2 VAL A 107      29.826 -22.527  14.913  1.00 20.54           C  
ATOM   2021  H   VAL A 107      29.294 -19.923  13.552  1.00  0.00           H  
ATOM   2022  H   VAL A 107      29.294 -19.923  13.552  1.00  0.00           H  
ATOM   2023  N   PHE A 108      25.863 -19.970  15.844  1.00 15.95           N  
ATOM   2024  N   PHE A 108      25.863 -19.970  15.844  1.00 15.95           N  
ATOM   2025  CA  PHE A 108      25.089 -18.959  16.565  1.00 14.67           C  
ATOM   2026  CA  PHE A 108      25.089 -18.959  16.565  1.00 14.67           C  
ATOM   2027  C   PHE A 108      24.266 -19.651  17.646  1.00 18.29           C  
ATOM   2028  C   PHE A 108      24.266 -19.651  17.646  1.00 18.29           C  
ATOM   2029  O   PHE A 108      24.036 -20.868  17.556  1.00 16.40           O  
ATOM   2030  O   PHE A 108      24.036 -20.868  17.556  1.00 16.40           O  
ATOM   2031  CB  PHE A 108      24.224 -18.108  15.613  1.00 15.35           C  
ATOM   2032  CB  PHE A 108      24.224 -18.108  15.613  1.00 15.35           C  
ATOM   2033  CG  PHE A 108      23.239 -18.826  14.715  1.00 15.43           C  
ATOM   2034  CG  PHE A 108      23.239 -18.826  14.715  1.00 15.43           C  
ATOM   2035  CD1 PHE A 108      23.540 -19.070  13.380  1.00 16.58           C  
ATOM   2036  CD1 PHE A 108      23.540 -19.070  13.380  1.00 16.58           C  
ATOM   2037  CD2 PHE A 108      21.971 -19.186  15.185  1.00 16.17           C  
ATOM   2038  CD2 PHE A 108      21.971 -19.186  15.185  1.00 16.17           C  
ATOM   2039  CE1 PHE A 108      22.610 -19.687  12.533  1.00 16.83           C  
ATOM   2040  CE1 PHE A 108      22.610 -19.687  12.533  1.00 16.83           C  
ATOM   2041  CE2 PHE A 108      21.041 -19.809  14.342  1.00 17.03           C  
ATOM   2042  CE2 PHE A 108      21.041 -19.809  14.342  1.00 17.03           C  
ATOM   2043  CZ  PHE A 108      21.361 -20.042  13.017  1.00 16.07           C  
ATOM   2044  CZ  PHE A 108      21.361 -20.042  13.017  1.00 16.07           C  
ATOM   2045  H   PHE A 108      25.418 -20.853  15.636  1.00  0.00           H  
ATOM   2046  H   PHE A 108      25.418 -20.853  15.636  1.00  0.00           H  
ATOM   2047  N   ASP A 109      23.880 -18.911  18.698  1.00 16.90           N  
ATOM   2048  N   ASP A 109      23.880 -18.911  18.698  1.00 16.90           N  
ATOM   2049  CA  ASP A 109      23.074 -19.480  19.789  1.00 16.83           C  
ATOM   2050  CA  ASP A 109      23.074 -19.480  19.789  1.00 16.83           C  
ATOM   2051  C   ASP A 109      21.764 -20.034  19.229  1.00 18.22           C  
ATOM   2052  C   ASP A 109      21.764 -20.034  19.229  1.00 18.22           C  
ATOM   2053  O   ASP A 109      21.038 -19.323  18.509  1.00 17.49           O  
ATOM   2054  O   ASP A 109      21.038 -19.323  18.509  1.00 17.49           O  
ATOM   2055  CB  ASP A 109      22.717 -18.409  20.836  1.00 18.88           C  
ATOM   2056  CB  ASP A 109      22.717 -18.409  20.836  1.00 18.88           C  
ATOM   2057  CG  ASP A 109      23.880 -17.840  21.615  1.00 30.05           C  
ATOM   2058  CG  ASP A 109      23.880 -17.840  21.615  1.00 30.05           C  
ATOM   2059  OD1 ASP A 109      24.826 -18.598  21.909  1.00 30.99           O  
ATOM   2060  OD1 ASP A 109      24.826 -18.598  21.909  1.00 30.99           O  
ATOM   2061  OD2 ASP A 109      23.810 -16.657  21.994  1.00 36.00           O1-
ATOM   2062  OD2 ASP A 109      23.810 -16.657  21.994  1.00 36.00           O1-
ATOM   2063  H   ASP A 109      24.143 -17.937  18.754  1.00  0.00           H  
ATOM   2064  H   ASP A 109      24.143 -17.937  18.754  1.00  0.00           H  
ATOM   2065  N   GLY A 110      21.468 -21.273  19.596  1.00 14.24           N  
ATOM   2066  N   GLY A 110      21.468 -21.273  19.596  1.00 14.24           N  
ATOM   2067  CA  GLY A 110      20.251 -21.943  19.157  1.00 14.64           C  
ATOM   2068  CA  GLY A 110      20.251 -21.943  19.157  1.00 14.64           C  
ATOM   2069  C   GLY A 110      20.318 -22.480  17.734  1.00 16.66           C  
ATOM   2070  C   GLY A 110      20.318 -22.480  17.734  1.00 16.66           C  
ATOM   2071  O   GLY A 110      19.292 -22.902  17.203  1.00 13.94           O  
ATOM   2072  O   GLY A 110      19.292 -22.902  17.203  1.00 13.94           O  
ATOM   2073  H   GLY A 110      22.096 -21.784  20.200  1.00  0.00           H  
ATOM   2074  H   GLY A 110      22.096 -21.784  20.200  1.00  0.00           H  
ATOM   2075  N   LEU A 111      21.535 -22.539  17.123  1.00 13.43           N  
ATOM   2076  N   LEU A 111      21.535 -22.539  17.123  1.00 13.43           N  
ATOM   2077  CA  LEU A 111      21.694 -23.085  15.760  1.00 13.22           C  
ATOM   2078  CA  LEU A 111      21.694 -23.085  15.760  1.00 13.22           C  
ATOM   2079  C   LEU A 111      20.970 -24.426  15.561  1.00 15.09           C  
ATOM   2080  C   LEU A 111      20.970 -24.426  15.561  1.00 15.09           C  
ATOM   2081  O   LEU A 111      20.194 -24.533  14.611  1.00 15.06           O  
ATOM   2082  O   LEU A 111      20.194 -24.533  14.611  1.00 15.06           O  
ATOM   2083  CB  LEU A 111      23.183 -23.191  15.343  1.00 13.35           C  
ATOM   2084  CB  LEU A 111      23.183 -23.191  15.343  1.00 13.35           C  
ATOM   2085  CG  LEU A 111      23.471 -24.033  14.078  1.00 18.06           C  
ATOM   2086  CG  LEU A 111      23.471 -24.033  14.078  1.00 18.06           C  
ATOM   2087  CD1 LEU A 111      22.824 -23.417  12.862  1.00 17.84           C  
ATOM   2088  CD1 LEU A 111      22.824 -23.417  12.862  1.00 17.84           C  
ATOM   2089  CD2 LEU A 111      24.946 -24.229  13.875  1.00 19.60           C  
ATOM   2090  CD2 LEU A 111      24.946 -24.229  13.875  1.00 19.60           C  
ATOM   2091  H   LEU A 111      22.358 -22.204  17.603  1.00  0.00           H  
ATOM   2092  H   LEU A 111      22.358 -22.204  17.603  1.00  0.00           H  
ATOM   2093  N   PHE A 112      21.231 -25.453  16.415  1.00 11.07           N  
ATOM   2094  N   PHE A 112      21.231 -25.453  16.415  1.00 11.07           N  
ATOM   2095  CA  PHE A 112      20.551 -26.741  16.224  1.00 10.09           C  
ATOM   2096  CA  PHE A 112      20.551 -26.741  16.224  1.00 10.09           C  
ATOM   2097  C   PHE A 112      19.030 -26.623  16.283  1.00 13.55           C  
ATOM   2098  C   PHE A 112      19.030 -26.623  16.283  1.00 13.55           C  
ATOM   2099  O   PHE A 112      18.360 -27.197  15.432  1.00 13.95           O  
ATOM   2100  O   PHE A 112      18.360 -27.197  15.432  1.00 13.95           O  
ATOM   2101  CB  PHE A 112      21.073 -27.850  17.146  1.00 11.13           C  
ATOM   2102  CB  PHE A 112      21.073 -27.850  17.146  1.00 11.13           C  
ATOM   2103  CG  PHE A 112      20.586 -29.229  16.764  1.00 12.31           C  
ATOM   2104  CG  PHE A 112      20.586 -29.229  16.764  1.00 12.31           C  
ATOM   2105  CD1 PHE A 112      20.991 -29.825  15.577  1.00 14.01           C  
ATOM   2106  CD1 PHE A 112      20.991 -29.825  15.577  1.00 14.01           C  
ATOM   2107  CD2 PHE A 112      19.713 -29.929  17.588  1.00 14.35           C  
ATOM   2108  CD2 PHE A 112      19.713 -29.929  17.588  1.00 14.35           C  
ATOM   2109  CE1 PHE A 112      20.530 -31.099  15.219  1.00 15.34           C  
ATOM   2110  CE1 PHE A 112      20.530 -31.099  15.219  1.00 15.34           C  
ATOM   2111  CE2 PHE A 112      19.284 -31.221  17.245  1.00 16.51           C  
ATOM   2112  CE2 PHE A 112      19.284 -31.221  17.245  1.00 16.51           C  
ATOM   2113  CZ  PHE A 112      19.672 -31.787  16.048  1.00 14.40           C  
ATOM   2114  CZ  PHE A 112      19.672 -31.787  16.048  1.00 14.40           C  
ATOM   2115  H   PHE A 112      21.887 -25.326  17.172  1.00  0.00           H  
ATOM   2116  H   PHE A 112      21.887 -25.326  17.172  1.00  0.00           H  
ATOM   2117  N   GLU A 113      18.494 -25.842  17.245  1.00 12.13           N  
ATOM   2118  N   GLU A 113      18.494 -25.842  17.245  1.00 12.13           N  
ATOM   2119  CA  GLU A 113      17.054 -25.626  17.391  1.00 12.19           C  
ATOM   2120  CA  GLU A 113      17.054 -25.626  17.391  1.00 12.19           C  
ATOM   2121  C   GLU A 113      16.463 -24.937  16.158  1.00 14.67           C  
ATOM   2122  C   GLU A 113      16.463 -24.937  16.158  1.00 14.67           C  
ATOM   2123  O   GLU A 113      15.377 -25.316  15.729  1.00 14.14           O  
ATOM   2124  O   GLU A 113      15.377 -25.316  15.729  1.00 14.14           O  
ATOM   2125  CB  GLU A 113      16.730 -24.859  18.687  1.00 14.09           C  
ATOM   2126  CB  GLU A 113      16.730 -24.859  18.687  1.00 14.09           C  
ATOM   2127  CG  GLU A 113      16.958 -25.700  19.936  1.00 25.83           C  
ATOM   2128  CG  GLU A 113      16.958 -25.700  19.936  1.00 25.83           C  
ATOM   2129  CD  GLU A 113      16.551 -25.054  21.249  1.00 61.33           C  
ATOM   2130  CD  GLU A 113      16.551 -25.054  21.249  1.00 61.33           C  
ATOM   2131  OE1 GLU A 113      15.382 -25.226  21.663  1.00 64.23           O  
ATOM   2132  OE1 GLU A 113      15.382 -25.226  21.663  1.00 64.23           O  
ATOM   2133  OE2 GLU A 113      17.406 -24.382  21.871  1.00 57.86           O1-
ATOM   2134  OE2 GLU A 113      17.406 -24.382  21.871  1.00 57.86           O1-
ATOM   2135  H   GLU A 113      19.095 -25.373  17.908  1.00  0.00           H  
ATOM   2136  H   GLU A 113      19.095 -25.373  17.908  1.00  0.00           H  
ATOM   2137  N   PHE A 114      17.198 -23.976  15.554  1.00 11.62           N  
ATOM   2138  N   PHE A 114      17.198 -23.976  15.554  1.00 11.62           N  
ATOM   2139  CA  PHE A 114      16.748 -23.320  14.311  1.00 11.55           C  
ATOM   2140  CA  PHE A 114      16.748 -23.320  14.311  1.00 11.55           C  
ATOM   2141  C   PHE A 114      16.621 -24.392  13.215  1.00 14.47           C  
ATOM   2142  C   PHE A 114      16.621 -24.392  13.215  1.00 14.47           C  
ATOM   2143  O   PHE A 114      15.601 -24.450  12.521  1.00 12.17           O  
ATOM   2144  O   PHE A 114      15.601 -24.450  12.521  1.00 12.17           O  
ATOM   2145  CB  PHE A 114      17.729 -22.213  13.884  1.00 13.33           C  
ATOM   2146  CB  PHE A 114      17.729 -22.213  13.884  1.00 13.33           C  
ATOM   2147  CG  PHE A 114      17.485 -21.700  12.479  1.00 13.32           C  
ATOM   2148  CG  PHE A 114      17.485 -21.700  12.479  1.00 13.32           C  
ATOM   2149  CD1 PHE A 114      18.263 -22.145  11.412  1.00 15.67           C  
ATOM   2150  CD1 PHE A 114      18.263 -22.145  11.412  1.00 15.67           C  
ATOM   2151  CD2 PHE A 114      16.475 -20.784  12.223  1.00 14.20           C  
ATOM   2152  CD2 PHE A 114      16.475 -20.784  12.223  1.00 14.20           C  
ATOM   2153  CE1 PHE A 114      18.021 -21.681  10.104  1.00 15.92           C  
ATOM   2154  CE1 PHE A 114      18.021 -21.681  10.104  1.00 15.92           C  
ATOM   2155  CE2 PHE A 114      16.204 -20.358  10.912  1.00 16.65           C  
ATOM   2156  CE2 PHE A 114      16.204 -20.358  10.912  1.00 16.65           C  
ATOM   2157  CZ  PHE A 114      16.987 -20.796   9.865  1.00 14.84           C  
ATOM   2158  CZ  PHE A 114      16.987 -20.796   9.865  1.00 14.84           C  
ATOM   2159  H   PHE A 114      18.081 -23.690  15.953  1.00  0.00           H  
ATOM   2160  H   PHE A 114      18.081 -23.690  15.953  1.00  0.00           H  
ATOM   2161  N   CYS A 115      17.631 -25.285  13.107  1.00 10.69           N  
ATOM   2162  N   CYS A 115      17.631 -25.285  13.107  1.00 10.69           N  
ATOM   2163  CA  CYS A 115      17.593 -26.395  12.151  1.00  9.35           C  
ATOM   2164  CA  CYS A 115      17.593 -26.395  12.151  1.00  9.35           C  
ATOM   2165  C   CYS A 115      16.425 -27.314  12.416  1.00 12.23           C  
ATOM   2166  C   CYS A 115      16.425 -27.314  12.416  1.00 12.23           C  
ATOM   2167  O   CYS A 115      15.818 -27.788  11.482  1.00  9.92           O  
ATOM   2168  O   CYS A 115      15.818 -27.788  11.482  1.00  9.92           O  
ATOM   2169  CB  CYS A 115      18.901 -27.174  12.172  1.00  9.10           C  
ATOM   2170  CB  CYS A 115      18.901 -27.174  12.172  1.00  9.10           C  
ATOM   2171  SG  CYS A 115      20.332 -26.208  11.651  1.00 12.63           S  
ATOM   2172  SG  CYS A 115      20.332 -26.208  11.651  1.00 12.63           S  
ATOM   2173  H   CYS A 115      18.446 -25.199  13.697  1.00  0.00           H  
ATOM   2174  H   CYS A 115      18.446 -25.199  13.697  1.00  0.00           H  
ATOM   2175  HG  CYS A 115      21.428 -26.971  11.702  1.00  0.00           H  
ATOM   2176  HG  CYS A 115      21.428 -26.971  11.702  1.00  0.00           H  
ATOM   2177  N   GLN A 116      16.166 -27.632  13.697  1.00 10.64           N  
ATOM   2178  N   GLN A 116      16.166 -27.632  13.697  1.00 10.64           N  
ATOM   2179  CA  GLN A 116      15.092 -28.550  14.077  1.00 10.11           C  
ATOM   2180  CA  GLN A 116      15.092 -28.550  14.077  1.00 10.11           C  
ATOM   2181  C   GLN A 116      13.711 -28.025  13.687  1.00 13.46           C  
ATOM   2182  C   GLN A 116      13.711 -28.025  13.687  1.00 13.46           C  
ATOM   2183  O   GLN A 116      12.874 -28.825  13.303  1.00 11.90           O  
ATOM   2184  O   GLN A 116      12.874 -28.825  13.303  1.00 11.90           O  
ATOM   2185  CB  GLN A 116      15.119 -28.820  15.572  1.00 10.80           C  
ATOM   2186  CB  GLN A 116      15.119 -28.820  15.572  1.00 10.80           C  
ATOM   2187  CG  GLN A 116      16.342 -29.582  16.064  1.00 11.39           C  
ATOM   2188  CG  GLN A 116      16.342 -29.582  16.064  1.00 11.39           C  
ATOM   2189  CD  GLN A 116      16.171 -29.850  17.541  1.00 16.26           C  
ATOM   2190  CD  GLN A 116      16.171 -29.850  17.541  1.00 16.26           C  
ATOM   2191  NE2 GLN A 116      15.773 -31.064  17.893  1.00 14.59           N  
ATOM   2192  NE2 GLN A 116      15.773 -31.064  17.893  1.00 14.59           N  
ATOM   2193  OE1 GLN A 116      16.313 -28.951  18.359  1.00 14.22           O  
ATOM   2194  OE1 GLN A 116      16.313 -28.951  18.359  1.00 14.22           O  
ATOM   2195  H   GLN A 116      16.723 -27.232  14.439  1.00  0.00           H  
ATOM   2196  H   GLN A 116      16.723 -27.232  14.439  1.00  0.00           H  
ATOM   2197 HE21 GLN A 116      15.598 -31.763  17.185  1.00  0.00           H  
ATOM   2198 HE21 GLN A 116      15.598 -31.763  17.185  1.00  0.00           H  
ATOM   2199 HE22 GLN A 116      15.645 -31.290  18.869  1.00  0.00           H  
ATOM   2200 HE22 GLN A 116      15.645 -31.290  18.869  1.00  0.00           H  
ATOM   2201  N   LEU A 117      13.482 -26.702  13.796  1.00 11.43           N  
ATOM   2202  N   LEU A 117      13.482 -26.702  13.796  1.00 11.43           N  
ATOM   2203  CA  LEU A 117      12.184 -26.052  13.492  1.00 11.03           C  
ATOM   2204  CA  LEU A 117      12.184 -26.052  13.492  1.00 11.03           C  
ATOM   2205  C   LEU A 117      12.006 -25.882  11.994  1.00 13.94           C  
ATOM   2206  C   LEU A 117      12.006 -25.882  11.994  1.00 13.94           C  
ATOM   2207  O   LEU A 117      10.910 -26.106  11.481  1.00 12.17           O  
ATOM   2208  O   LEU A 117      10.910 -26.106  11.481  1.00 12.17           O  
ATOM   2209  CB  LEU A 117      12.084 -24.685  14.192  1.00 10.91           C  
ATOM   2210  CB  LEU A 117      12.084 -24.685  14.192  1.00 10.91           C  
ATOM   2211  CG  LEU A 117      11.970 -24.750  15.730  1.00 15.62           C  
ATOM   2212  CG  LEU A 117      11.970 -24.750  15.730  1.00 15.62           C  
ATOM   2213  CD1 LEU A 117      12.080 -23.355  16.342  1.00 16.54           C  
ATOM   2214  CD1 LEU A 117      12.080 -23.355  16.342  1.00 16.54           C  
ATOM   2215  CD2 LEU A 117      10.686 -25.467  16.165  1.00 15.93           C  
ATOM   2216  CD2 LEU A 117      10.686 -25.467  16.165  1.00 15.93           C  
ATOM   2217  H   LEU A 117      14.221 -26.085  14.102  1.00  0.00           H  
ATOM   2218  H   LEU A 117      14.221 -26.085  14.102  1.00  0.00           H  
ATOM   2219  N   SER A 118      13.093 -25.490  11.292  1.00 10.89           N  
ATOM   2220  N   SER A 118      13.093 -25.490  11.292  1.00 10.89           N  
ATOM   2221  CA  SER A 118      13.094 -25.370   9.825  1.00 10.72           C  
ATOM   2222  CA  SER A 118      13.094 -25.370   9.825  1.00 10.72           C  
ATOM   2223  C   SER A 118      12.738 -26.754   9.249  1.00 12.90           C  
ATOM   2224  C   SER A 118      12.738 -26.754   9.249  1.00 12.90           C  
ATOM   2225  O   SER A 118      11.842 -26.856   8.425  1.00 13.14           O  
ATOM   2226  O   SER A 118      11.842 -26.856   8.425  1.00 13.14           O  
ATOM   2227  CB  SER A 118      14.487 -24.964   9.333  1.00 12.01           C  
ATOM   2228  CB  SER A 118      14.487 -24.964   9.333  1.00 12.01           C  
ATOM   2229  OG  SER A 118      14.566 -25.080   7.916  1.00 12.48           O  
ATOM   2230  OG  SER A 118      14.566 -25.080   7.916  1.00 12.48           O  
ATOM   2231  H   SER A 118      13.951 -25.265  11.774  1.00  0.00           H  
ATOM   2232  H   SER A 118      13.951 -25.265  11.774  1.00  0.00           H  
ATOM   2233  HG  SER A 118      15.443 -24.823   7.622  1.00  0.00           H  
ATOM   2234  HG  SER A 118      15.443 -24.823   7.622  1.00  0.00           H  
ATOM   2235  N   THR A 119      13.425 -27.808   9.705  1.00 10.23           N  
ATOM   2236  N   THR A 119      13.425 -27.808   9.705  1.00 10.23           N  
ATOM   2237  CA  THR A 119      13.191 -29.190   9.260  1.00 10.17           C  
ATOM   2238  CA  THR A 119      13.191 -29.190   9.260  1.00 10.17           C  
ATOM   2239  C   THR A 119      11.821 -29.724   9.659  1.00 13.05           C  
ATOM   2240  C   THR A 119      11.821 -29.724   9.659  1.00 13.05           C  
ATOM   2241  O   THR A 119      11.154 -30.321   8.823  1.00 12.32           O  
ATOM   2242  O   THR A 119      11.154 -30.321   8.823  1.00 12.32           O  
ATOM   2243  CB  THR A 119      14.317 -30.112   9.734  1.00 13.31           C  
ATOM   2244  CB  THR A 119      14.317 -30.112   9.734  1.00 13.31           C  
ATOM   2245  CG2 THR A 119      14.130 -31.574   9.297  1.00 12.72           C  
ATOM   2246  CG2 THR A 119      14.130 -31.574   9.297  1.00 12.72           C  
ATOM   2247  OG1 THR A 119      15.530 -29.605   9.188  1.00 12.54           O  
ATOM   2248  OG1 THR A 119      15.530 -29.605   9.188  1.00 12.54           O  
ATOM   2249  H   THR A 119      14.151 -27.677  10.394  1.00  0.00           H  
ATOM   2250  H   THR A 119      14.151 -27.677  10.394  1.00  0.00           H  
ATOM   2251  HG1 THR A 119      16.263 -30.160   9.465  1.00  0.00           H  
ATOM   2252  HG1 THR A 119      16.263 -30.160   9.465  1.00  0.00           H  
ATOM   2253  N   GLY A 120      11.430 -29.506  10.914  1.00 10.85           N  
ATOM   2254  N   GLY A 120      11.430 -29.506  10.914  1.00 10.85           N  
ATOM   2255  CA  GLY A 120      10.147 -29.982  11.442  1.00  8.51           C  
ATOM   2256  CA  GLY A 120      10.147 -29.982  11.442  1.00  8.51           C  
ATOM   2257  C   GLY A 120       8.957 -29.538  10.623  1.00 12.03           C  
ATOM   2258  C   GLY A 120       8.957 -29.538  10.623  1.00 12.03           C  
ATOM   2259  O   GLY A 120       8.044 -30.321  10.424  1.00 12.00           O  
ATOM   2260  O   GLY A 120       8.044 -30.321  10.424  1.00 12.00           O  
ATOM   2261  H   GLY A 120      12.027 -28.993  11.547  1.00  0.00           H  
ATOM   2262  H   GLY A 120      12.027 -28.993  11.547  1.00  0.00           H  
ATOM   2263  N   GLY A 121       8.945 -28.286  10.144  1.00  8.47           N  
ATOM   2264  N   GLY A 121       8.945 -28.286  10.144  1.00  8.47           N  
ATOM   2265  CA  GLY A 121       7.843 -27.822   9.314  1.00  8.73           C  
ATOM   2266  CA  GLY A 121       7.843 -27.822   9.314  1.00  8.73           C  
ATOM   2267  C   GLY A 121       7.765 -28.550   7.981  1.00 12.30           C  
ATOM   2268  C   GLY A 121       7.765 -28.550   7.981  1.00 12.30           C  
ATOM   2269  O   GLY A 121       6.678 -28.936   7.549  1.00 11.46           O  
ATOM   2270  O   GLY A 121       6.678 -28.936   7.549  1.00 11.46           O  
ATOM   2271  H   GLY A 121       9.705 -27.656  10.358  1.00  0.00           H  
ATOM   2272  H   GLY A 121       9.705 -27.656  10.358  1.00  0.00           H  
ATOM   2273  N   SER A 122       8.934 -28.805   7.351  1.00  8.88           N  
ATOM   2274  N   SER A 122       8.934 -28.805   7.351  1.00  8.88           N  
ATOM   2275  CA  SER A 122       8.970 -29.472   6.043  1.00  8.72           C  
ATOM   2276  CA  SER A 122       8.970 -29.472   6.043  1.00  8.72           C  
ATOM   2277  C   SER A 122       8.554 -30.936   6.151  1.00 11.98           C  
ATOM   2278  C   SER A 122       8.554 -30.936   6.151  1.00 11.98           C  
ATOM   2279  O   SER A 122       7.705 -31.408   5.376  1.00 11.08           O  
ATOM   2280  O   SER A 122       7.705 -31.408   5.376  1.00 11.08           O  
ATOM   2281  CB  SER A 122      10.350 -29.342   5.397  1.00 10.21           C  
ATOM   2282  CB  SER A 122      10.350 -29.342   5.397  1.00 10.21           C  
ATOM   2283  OG  SER A 122      10.662 -27.968   5.237  1.00 12.26           O  
ATOM   2284  OG  SER A 122      10.662 -27.968   5.237  1.00 12.26           O  
ATOM   2285  H   SER A 122       9.808 -28.535   7.780  1.00  0.00           H  
ATOM   2286  H   SER A 122       9.808 -28.535   7.780  1.00  0.00           H  
ATOM   2287  HG  SER A 122      11.528 -27.881   4.832  1.00  0.00           H  
ATOM   2288  HG  SER A 122      11.528 -27.881   4.832  1.00  0.00           H  
ATOM   2289  N   VAL A 123       9.079 -31.619   7.161  1.00 10.29           N  
ATOM   2290  N   VAL A 123       9.079 -31.619   7.161  1.00 10.29           N  
ATOM   2291  CA  VAL A 123       8.780 -33.035   7.378  1.00 10.36           C  
ATOM   2292  CA  VAL A 123       8.780 -33.035   7.378  1.00 10.36           C  
ATOM   2293  C   VAL A 123       7.329 -33.216   7.804  1.00 12.45           C  
ATOM   2294  C   VAL A 123       7.329 -33.216   7.804  1.00 12.45           C  
ATOM   2295  O   VAL A 123       6.676 -34.106   7.276  1.00 11.42           O  
ATOM   2296  O   VAL A 123       6.676 -34.106   7.276  1.00 11.42           O  
ATOM   2297  CB  VAL A 123       9.819 -33.739   8.295  1.00 14.48           C  
ATOM   2298  CB  VAL A 123       9.819 -33.739   8.295  1.00 14.48           C  
ATOM   2299  CG1 VAL A 123       9.326 -35.123   8.702  1.00 16.16           C  
ATOM   2300  CG1 VAL A 123       9.326 -35.123   8.702  1.00 16.16           C  
ATOM   2301  CG2 VAL A 123      11.151 -33.883   7.561  1.00 13.46           C  
ATOM   2302  CG2 VAL A 123      11.151 -33.883   7.561  1.00 13.46           C  
ATOM   2303  H   VAL A 123       9.706 -31.162   7.808  1.00  0.00           H  
ATOM   2304  H   VAL A 123       9.706 -31.162   7.808  1.00  0.00           H  
ATOM   2305  N   ALA A 124       6.821 -32.369   8.730  1.00 10.53           N  
ATOM   2306  N   ALA A 124       6.821 -32.369   8.730  1.00 10.53           N  
ATOM   2307  CA  ALA A 124       5.418 -32.429   9.177  1.00 10.41           C  
ATOM   2308  CA  ALA A 124       5.418 -32.429   9.177  1.00 10.41           C  
ATOM   2309  C   ALA A 124       4.457 -32.143   7.987  1.00 14.19           C  
ATOM   2310  C   ALA A 124       4.457 -32.143   7.987  1.00 14.19           C  
ATOM   2311  O   ALA A 124       3.402 -32.772   7.851  1.00 12.63           O  
ATOM   2312  O   ALA A 124       3.402 -32.772   7.851  1.00 12.63           O  
ATOM   2313  CB  ALA A 124       5.189 -31.444  10.298  1.00 10.92           C  
ATOM   2314  CB  ALA A 124       5.189 -31.444  10.298  1.00 10.92           C  
ATOM   2315  H   ALA A 124       7.410 -31.660   9.143  1.00  0.00           H  
ATOM   2316  H   ALA A 124       7.410 -31.660   9.143  1.00  0.00           H  
ATOM   2317  N   GLY A 125       4.850 -31.216   7.137  1.00 10.83           N  
ATOM   2318  N   GLY A 125       4.850 -31.216   7.137  1.00 10.83           N  
ATOM   2319  CA  GLY A 125       4.054 -30.891   5.951  1.00 10.67           C  
ATOM   2320  CA  GLY A 125       4.054 -30.891   5.951  1.00 10.67           C  
ATOM   2321  C   GLY A 125       3.974 -32.058   4.991  1.00 12.99           C  
ATOM   2322  C   GLY A 125       3.974 -32.058   4.991  1.00 12.99           C  
ATOM   2323  O   GLY A 125       2.902 -32.374   4.473  1.00 12.15           O  
ATOM   2324  O   GLY A 125       2.902 -32.374   4.473  1.00 12.15           O  
ATOM   2325  H   GLY A 125       5.713 -30.716   7.298  1.00  0.00           H  
ATOM   2326  H   GLY A 125       5.713 -30.716   7.298  1.00  0.00           H  
ATOM   2327  N   ALA A 126       5.102 -32.737   4.782  1.00 12.06           N  
ATOM   2328  N   ALA A 126       5.102 -32.737   4.782  1.00 12.06           N  
ATOM   2329  CA  ALA A 126       5.174 -33.928   3.932  1.00 11.55           C  
ATOM   2330  CA  ALA A 126       5.174 -33.928   3.932  1.00 11.55           C  
ATOM   2331  C   ALA A 126       4.273 -35.048   4.520  1.00 14.40           C  
ATOM   2332  C   ALA A 126       4.273 -35.048   4.520  1.00 14.40           C  
ATOM   2333  O   ALA A 126       3.552 -35.718   3.775  1.00 12.76           O  
ATOM   2334  O   ALA A 126       3.552 -35.718   3.775  1.00 12.76           O  
ATOM   2335  CB  ALA A 126       6.617 -34.408   3.845  1.00 11.66           C  
ATOM   2336  CB  ALA A 126       6.617 -34.408   3.845  1.00 11.66           C  
ATOM   2337  H   ALA A 126       5.961 -32.436   5.219  1.00  0.00           H  
ATOM   2338  H   ALA A 126       5.961 -32.436   5.219  1.00  0.00           H  
ATOM   2339  N   VAL A 127       4.349 -35.274   5.855  1.00 10.21           N  
ATOM   2340  N   VAL A 127       4.349 -35.274   5.855  1.00 10.21           N  
ATOM   2341  CA  VAL A 127       3.512 -36.309   6.518  1.00  9.86           C  
ATOM   2342  CA  VAL A 127       3.512 -36.309   6.518  1.00  9.86           C  
ATOM   2343  C   VAL A 127       2.027 -35.993   6.280  1.00 12.75           C  
ATOM   2344  C   VAL A 127       2.027 -35.993   6.280  1.00 12.75           C  
ATOM   2345  O   VAL A 127       1.251 -36.882   5.930  1.00 12.60           O  
ATOM   2346  O   VAL A 127       1.251 -36.882   5.930  1.00 12.60           O  
ATOM   2347  CB  VAL A 127       3.847 -36.464   8.036  1.00 13.54           C  
ATOM   2348  CB  VAL A 127       3.847 -36.464   8.036  1.00 13.54           C  
ATOM   2349  CG1 VAL A 127       2.840 -37.392   8.756  1.00 13.74           C  
ATOM   2350  CG1 VAL A 127       2.840 -37.392   8.756  1.00 13.74           C  
ATOM   2351  CG2 VAL A 127       5.273 -36.974   8.230  1.00 13.03           C  
ATOM   2352  CG2 VAL A 127       5.273 -36.974   8.230  1.00 13.03           C  
ATOM   2353  H   VAL A 127       4.985 -34.733   6.423  1.00  0.00           H  
ATOM   2354  H   VAL A 127       4.985 -34.733   6.423  1.00  0.00           H  
ATOM   2355  N   LYS A 128       1.648 -34.724   6.455  1.00  9.88           N  
ATOM   2356  N   LYS A 128       1.648 -34.724   6.455  1.00  9.88           N  
ATOM   2357  CA  LYS A 128       0.270 -34.246   6.287  1.00 10.03           C  
ATOM   2358  CA  LYS A 128       0.270 -34.246   6.287  1.00 10.03           C  
ATOM   2359  C   LYS A 128      -0.252 -34.519   4.853  1.00 13.32           C  
ATOM   2360  C   LYS A 128      -0.252 -34.519   4.853  1.00 13.32           C  
ATOM   2361  O   LYS A 128      -1.387 -34.993   4.679  1.00 12.97           O  
ATOM   2362  O   LYS A 128      -1.387 -34.993   4.679  1.00 12.97           O  
ATOM   2363  CB  LYS A 128       0.204 -32.737   6.636  1.00 12.33           C  
ATOM   2364  CB  LYS A 128       0.204 -32.737   6.636  1.00 12.33           C  
ATOM   2365  CG  LYS A 128      -1.198 -32.232   6.957  1.00 18.62           C  
ATOM   2366  CG  LYS A 128      -1.198 -32.232   6.957  1.00 18.62           C  
ATOM   2367  CD  LYS A 128      -1.688 -32.628   8.333  1.00 13.84           C  
ATOM   2368  CD  LYS A 128      -1.688 -32.628   8.333  1.00 13.84           C  
ATOM   2369  CE  LYS A 128      -3.064 -32.038   8.551  1.00 22.73           C  
ATOM   2370  CE  LYS A 128      -3.064 -32.038   8.551  1.00 22.73           C  
ATOM   2371  NZ  LYS A 128      -3.759 -32.674   9.715  1.00 26.31           N1+
ATOM   2372  NZ  LYS A 128      -3.759 -32.674   9.715  1.00 26.31           N1+
ATOM   2373  H   LYS A 128       2.328 -34.026   6.720  1.00  0.00           H  
ATOM   2374  H   LYS A 128       2.328 -34.026   6.720  1.00  0.00           H  
ATOM   2375  HZ1 LYS A 128      -4.672 -32.258   9.831  1.00  0.00           H  
ATOM   2376  HZ1 LYS A 128      -4.672 -32.258   9.831  1.00  0.00           H  
ATOM   2377  HZ2 LYS A 128      -3.860 -33.665   9.547  1.00  0.00           H  
ATOM   2378  HZ2 LYS A 128      -3.860 -33.665   9.547  1.00  0.00           H  
ATOM   2379  HZ3 LYS A 128      -3.214 -32.529  10.553  1.00  0.00           H  
ATOM   2380  HZ3 LYS A 128      -3.214 -32.529  10.553  1.00  0.00           H  
ATOM   2381  N   LEU A 129       0.603 -34.290   3.842  1.00  8.89           N  
ATOM   2382  N   LEU A 129       0.603 -34.290   3.842  1.00  8.89           N  
ATOM   2383  CA  LEU A 129       0.285 -34.552   2.426  1.00  8.13           C  
ATOM   2384  CA  LEU A 129       0.285 -34.552   2.426  1.00  8.13           C  
ATOM   2385  C   LEU A 129       0.141 -36.046   2.147  1.00 13.62           C  
ATOM   2386  C   LEU A 129       0.141 -36.046   2.147  1.00 13.62           C  
ATOM   2387  O   LEU A 129      -0.778 -36.445   1.432  1.00 14.05           O  
ATOM   2388  O   LEU A 129      -0.778 -36.445   1.432  1.00 14.05           O  
ATOM   2389  CB  LEU A 129       1.382 -33.956   1.524  1.00  8.12           C  
ATOM   2390  CB  LEU A 129       1.382 -33.956   1.524  1.00  8.12           C  
ATOM   2391  CG  LEU A 129       1.404 -32.428   1.468  1.00 10.40           C  
ATOM   2392  CG  LEU A 129       1.404 -32.428   1.468  1.00 10.40           C  
ATOM   2393  CD1 LEU A 129       2.775 -31.935   0.983  1.00 11.08           C  
ATOM   2394  CD1 LEU A 129       2.775 -31.935   0.983  1.00 11.08           C  
ATOM   2395  CD2 LEU A 129       0.279 -31.919   0.592  1.00 12.77           C  
ATOM   2396  CD2 LEU A 129       0.279 -31.919   0.592  1.00 12.77           C  
ATOM   2397  H   LEU A 129       1.522 -33.918   4.033  1.00  0.00           H  
ATOM   2398  H   LEU A 129       1.522 -33.918   4.033  1.00  0.00           H  
ATOM   2399  N   ASN A 130       1.048 -36.861   2.709  1.00 11.97           N  
ATOM   2400  N   ASN A 130       1.048 -36.861   2.709  1.00 11.97           N  
ATOM   2401  CA  ASN A 130       1.054 -38.332   2.594  1.00 12.71           C  
ATOM   2402  CA  ASN A 130       1.054 -38.332   2.594  1.00 12.71           C  
ATOM   2403  C   ASN A 130      -0.223 -38.939   3.163  1.00 17.51           C  
ATOM   2404  C   ASN A 130      -0.223 -38.939   3.163  1.00 17.51           C  
ATOM   2405  O   ASN A 130      -0.763 -39.889   2.591  1.00 14.78           O  
ATOM   2406  O   ASN A 130      -0.763 -39.889   2.591  1.00 14.78           O  
ATOM   2407  CB  ASN A 130       2.275 -38.927   3.323  1.00 13.04           C  
ATOM   2408  CB  ASN A 130       2.275 -38.927   3.323  1.00 13.04           C  
ATOM   2409  CG  ASN A 130       3.555 -38.926   2.517  1.00 20.27           C  
ATOM   2410  CG  ASN A 130       3.555 -38.926   2.517  1.00 20.27           C  
ATOM   2411  ND2 ASN A 130       4.683 -39.161   3.189  1.00 10.76           N  
ATOM   2412  ND2 ASN A 130       4.683 -39.161   3.189  1.00 10.76           N  
ATOM   2413  OD1 ASN A 130       3.542 -38.757   1.296  1.00 17.54           O  
ATOM   2414  OD1 ASN A 130       3.542 -38.757   1.296  1.00 17.54           O  
ATOM   2415  H   ASN A 130       1.800 -36.475   3.261  1.00  0.00           H  
ATOM   2416  H   ASN A 130       1.800 -36.475   3.261  1.00  0.00           H  
ATOM   2417 HD21 ASN A 130       4.652 -39.328   4.185  1.00  0.00           H  
ATOM   2418 HD21 ASN A 130       4.652 -39.328   4.185  1.00  0.00           H  
ATOM   2419 HD22 ASN A 130       5.568 -39.172   2.702  1.00  0.00           H  
ATOM   2420 HD22 ASN A 130       5.568 -39.172   2.702  1.00  0.00           H  
ATOM   2421  N   ARG A 131      -0.713 -38.372   4.281  1.00 14.67           N  
ATOM   2422  N   ARG A 131      -0.713 -38.372   4.281  1.00 14.67           N  
ATOM   2423  CA  ARG A 131      -1.934 -38.828   4.956  1.00 14.22           C  
ATOM   2424  CA  ARG A 131      -1.934 -38.828   4.956  1.00 14.22           C  
ATOM   2425  C   ARG A 131      -3.182 -38.378   4.235  1.00 19.01           C  
ATOM   2426  C   ARG A 131      -3.182 -38.378   4.235  1.00 19.01           C  
ATOM   2427  O   ARG A 131      -4.283 -38.790   4.592  1.00 18.95           O  
ATOM   2428  O   ARG A 131      -4.283 -38.790   4.592  1.00 18.95           O  
ATOM   2429  CB  ARG A 131      -1.946 -38.351   6.417  1.00 13.01           C  
ATOM   2430  CB  ARG A 131      -1.946 -38.351   6.417  1.00 13.01           C  
ATOM   2431  CG  ARG A 131      -0.880 -39.063   7.244  1.00 18.67           C  
ATOM   2432  CG  ARG A 131      -0.880 -39.063   7.244  1.00 18.67           C  
ATOM   2433  CD  ARG A 131      -0.819 -38.514   8.645  1.00 21.08           C  
ATOM   2434  CD  ARG A 131      -0.819 -38.514   8.645  1.00 21.08           C  
ATOM   2435  NE  ARG A 131      -1.934 -38.984   9.465  1.00 23.08           N  
ATOM   2436  NE  ARG A 131      -1.934 -38.984   9.465  1.00 23.08           N  
ATOM   2437  CZ  ARG A 131      -2.262 -38.466  10.647  1.00 39.40           C  
ATOM   2438  CZ  ARG A 131      -2.262 -38.466  10.647  1.00 39.40           C  
ATOM   2439  NH1 ARG A 131      -3.271 -38.976  11.344  1.00 25.12           N1+
ATOM   2440  NH1 ARG A 131      -3.271 -38.976  11.344  1.00 25.12           N1+
ATOM   2441  NH2 ARG A 131      -1.576 -37.438  11.144  1.00 20.47           N1+
ATOM   2442  NH2 ARG A 131      -1.576 -37.438  11.144  1.00 20.47           N1+
ATOM   2443  H   ARG A 131      -0.235 -37.588   4.701  1.00  0.00           H  
ATOM   2444  H   ARG A 131      -0.235 -37.588   4.701  1.00  0.00           H  
ATOM   2445  HE  ARG A 131      -2.470 -39.751   9.083  1.00  0.00           H  
ATOM   2446  HE  ARG A 131      -2.470 -39.751   9.083  1.00  0.00           H  
ATOM   2447 HH11 ARG A 131      -3.793 -39.760  10.978  1.00  0.00           H  
ATOM   2448 HH11 ARG A 131      -3.793 -39.760  10.978  1.00  0.00           H  
ATOM   2449 HH12 ARG A 131      -3.517 -38.580  12.240  1.00  0.00           H  
ATOM   2450 HH12 ARG A 131      -3.517 -38.580  12.240  1.00  0.00           H  
ATOM   2451 HH21 ARG A 131      -0.803 -37.048  10.624  1.00  0.00           H  
ATOM   2452 HH21 ARG A 131      -0.803 -37.048  10.624  1.00  0.00           H  
ATOM   2453 HH22 ARG A 131      -1.829 -37.049  12.041  1.00  0.00           H  
ATOM   2454 HH22 ARG A 131      -1.829 -37.049  12.041  1.00  0.00           H  
ATOM   2455  N   GLN A 132      -3.011 -37.549   3.200  1.00 14.10           N  
ATOM   2456  N   GLN A 132      -3.011 -37.549   3.200  1.00 14.10           N  
ATOM   2457  CA  GLN A 132      -4.084 -36.971   2.389  1.00 14.74           C  
ATOM   2458  CA  GLN A 132      -4.084 -36.971   2.389  1.00 14.74           C  
ATOM   2459  C   GLN A 132      -4.955 -36.092   3.280  1.00 20.44           C  
ATOM   2460  C   GLN A 132      -4.955 -36.092   3.280  1.00 20.44           C  
ATOM   2461  O   GLN A 132      -6.162 -36.054   3.121  1.00 20.01           O  
ATOM   2462  O   GLN A 132      -6.162 -36.054   3.121  1.00 20.01           O  
ATOM   2463  CB  GLN A 132      -4.876 -38.054   1.600  1.00 16.25           C  
ATOM   2464  CB  GLN A 132      -4.876 -38.054   1.600  1.00 16.25           C  
ATOM   2465  CG  GLN A 132      -3.956 -38.944   0.731  1.00 21.57           C  
ATOM   2466  CG  GLN A 132      -3.956 -38.944   0.731  1.00 21.57           C  
ATOM   2467  CD  GLN A 132      -4.662 -40.029  -0.071  1.00 39.62           C  
ATOM   2468  CD  GLN A 132      -4.662 -40.029  -0.071  1.00 39.62           C  
ATOM   2469  NE2 GLN A 132      -3.898 -40.858  -0.748  1.00 36.45           N  
ATOM   2470  NE2 GLN A 132      -3.898 -40.858  -0.748  1.00 36.45           N  
ATOM   2471  OE1 GLN A 132      -5.881 -40.116  -0.130  1.00 35.12           O  
ATOM   2472  OE1 GLN A 132      -5.881 -40.116  -0.130  1.00 35.12           O  
ATOM   2473  H   GLN A 132      -2.080 -37.274   2.922  1.00  0.00           H  
ATOM   2474  H   GLN A 132      -2.080 -37.274   2.922  1.00  0.00           H  
ATOM   2475 HE21 GLN A 132      -2.893 -40.757  -0.719  1.00  0.00           H  
ATOM   2476 HE21 GLN A 132      -2.893 -40.757  -0.719  1.00  0.00           H  
ATOM   2477 HE22 GLN A 132      -4.316 -41.596  -1.297  1.00  0.00           H  
ATOM   2478 HE22 GLN A 132      -4.316 -41.596  -1.297  1.00  0.00           H  
ATOM   2479  N   GLN A 133      -4.322 -35.399   4.253  1.00 16.82           N  
ATOM   2480  N   GLN A 133      -4.322 -35.399   4.253  1.00 16.82           N  
ATOM   2481  CA  GLN A 133      -5.050 -34.510   5.151  1.00 16.56           C  
ATOM   2482  CA  GLN A 133      -5.050 -34.510   5.151  1.00 16.56           C  
ATOM   2483  C   GLN A 133      -4.972 -33.047   4.752  1.00 17.64           C  
ATOM   2484  C   GLN A 133      -4.972 -33.047   4.752  1.00 17.64           C  
ATOM   2485  O   GLN A 133      -5.573 -32.206   5.399  1.00 16.77           O  
ATOM   2486  O   GLN A 133      -5.573 -32.206   5.399  1.00 16.77           O  
ATOM   2487  CB  GLN A 133      -4.664 -34.727   6.612  1.00 17.25           C  
ATOM   2488  CB  GLN A 133      -4.664 -34.727   6.612  1.00 17.25           C  
ATOM   2489  CG  GLN A 133      -5.298 -35.970   7.217  1.00 25.04           C  
ATOM   2490  CG  GLN A 133      -5.298 -35.970   7.217  1.00 25.04           C  
ATOM   2491  CD  GLN A 133      -4.682 -36.324   8.545  1.00 34.72           C  
ATOM   2492  CD  GLN A 133      -4.682 -36.324   8.545  1.00 34.72           C  
ATOM   2493  NE2 GLN A 133      -5.046 -37.474   9.057  1.00 28.93           N  
ATOM   2494  NE2 GLN A 133      -5.046 -37.474   9.057  1.00 28.93           N  
ATOM   2495  OE1 GLN A 133      -3.911 -35.563   9.139  1.00 30.53           O  
ATOM   2496  OE1 GLN A 133      -3.911 -35.563   9.139  1.00 30.53           O  
ATOM   2497  H   GLN A 133      -3.323 -35.491   4.370  1.00  0.00           H  
ATOM   2498  H   GLN A 133      -3.323 -35.491   4.370  1.00  0.00           H  
ATOM   2499 HE21 GLN A 133      -5.702 -38.062   8.563  1.00  0.00           H  
ATOM   2500 HE21 GLN A 133      -5.702 -38.062   8.563  1.00  0.00           H  
ATOM   2501 HE22 GLN A 133      -4.670 -37.773   9.946  1.00  0.00           H  
ATOM   2502 HE22 GLN A 133      -4.670 -37.773   9.946  1.00  0.00           H  
ATOM   2503  N   THR A 134      -4.248 -32.748   3.682  1.00 13.74           N  
ATOM   2504  N   THR A 134      -4.248 -32.748   3.682  1.00 13.74           N  
ATOM   2505  CA  THR A 134      -4.152 -31.399   3.136  1.00 13.46           C  
ATOM   2506  CA  THR A 134      -4.152 -31.399   3.136  1.00 13.46           C  
ATOM   2507  C   THR A 134      -3.822 -31.525   1.641  1.00 16.57           C  
ATOM   2508  C   THR A 134      -3.822 -31.525   1.641  1.00 16.57           C  
ATOM   2509  O   THR A 134      -3.289 -32.556   1.214  1.00 15.98           O  
ATOM   2510  O   THR A 134      -3.289 -32.556   1.214  1.00 15.98           O  
ATOM   2511  CB  THR A 134      -3.101 -30.541   3.904  1.00 13.65           C  
ATOM   2512  CB  THR A 134      -3.101 -30.541   3.904  1.00 13.65           C  
ATOM   2513  CG2 THR A 134      -1.625 -31.009   3.665  1.00 10.14           C  
ATOM   2514  CG2 THR A 134      -1.625 -31.009   3.665  1.00 10.14           C  
ATOM   2515  OG1 THR A 134      -3.269 -29.166   3.528  1.00 13.45           O  
ATOM   2516  OG1 THR A 134      -3.269 -29.166   3.528  1.00 13.45           O  
ATOM   2517  H   THR A 134      -3.729 -33.472   3.205  1.00  0.00           H  
ATOM   2518  H   THR A 134      -3.729 -33.472   3.205  1.00  0.00           H  
ATOM   2519  HG1 THR A 134      -2.627 -28.626   3.994  1.00  0.00           H  
ATOM   2520  HG1 THR A 134      -2.627 -28.626   3.994  1.00  0.00           H  
ATOM   2521  N   ASP A 135      -4.122 -30.481   0.869  1.00 12.40           N  
ATOM   2522  N   ASP A 135      -4.122 -30.481   0.869  1.00 12.40           N  
ATOM   2523  CA  ASP A 135      -3.750 -30.432  -0.546  1.00 12.99           C  
ATOM   2524  CA  ASP A 135      -3.750 -30.432  -0.546  1.00 12.99           C  
ATOM   2525  C   ASP A 135      -2.402 -29.758  -0.660  1.00 17.35           C  
ATOM   2526  C   ASP A 135      -2.402 -29.758  -0.660  1.00 17.35           C  
ATOM   2527  O   ASP A 135      -1.595 -30.106  -1.529  1.00 17.94           O  
ATOM   2528  O   ASP A 135      -1.595 -30.106  -1.529  1.00 17.94           O  
ATOM   2529  CB  ASP A 135      -4.782 -29.626  -1.330  1.00 14.88           C  
ATOM   2530  CB  ASP A 135      -4.782 -29.626  -1.330  1.00 14.88           C  
ATOM   2531  CG  ASP A 135      -6.128 -30.298  -1.349  1.00 21.25           C  
ATOM   2532  CG  ASP A 135      -6.128 -30.298  -1.349  1.00 21.25           C  
ATOM   2533  OD1 ASP A 135      -7.097 -29.685  -0.869  1.00 20.28           O  
ATOM   2534  OD1 ASP A 135      -7.097 -29.685  -0.869  1.00 20.28           O  
ATOM   2535  OD2 ASP A 135      -6.193 -31.475  -1.761  1.00 22.55           O1-
ATOM   2536  OD2 ASP A 135      -6.193 -31.475  -1.761  1.00 22.55           O1-
ATOM   2537  H   ASP A 135      -4.620 -29.693   1.257  1.00  0.00           H  
ATOM   2538  H   ASP A 135      -4.620 -29.693   1.257  1.00  0.00           H  
ATOM   2539  N   MET A 136      -2.180 -28.756   0.202  1.00 12.40           N  
ATOM   2540  N   MET A 136      -2.180 -28.756   0.202  1.00 12.40           N  
ATOM   2541  CA  MET A 136      -0.954 -27.995   0.237  1.00 12.80           C  
ATOM   2542  CA  MET A 136      -0.954 -27.995   0.237  1.00 12.80           C  
ATOM   2543  C   MET A 136      -0.388 -27.862   1.651  1.00 13.50           C  
ATOM   2544  C   MET A 136      -0.388 -27.862   1.651  1.00 13.50           C  
ATOM   2545  O   MET A 136      -1.148 -27.775   2.612  1.00 11.86           O  
ATOM   2546  O   MET A 136      -1.148 -27.775   2.612  1.00 11.86           O  
ATOM   2547  CB  MET A 136      -1.187 -26.608  -0.345  1.00 16.18           C  
ATOM   2548  CB  MET A 136      -1.187 -26.608  -0.345  1.00 16.18           C  
ATOM   2549  CG  MET A 136      -1.029 -26.600  -1.859  1.00 21.77           C  
ATOM   2550  CG  MET A 136      -1.029 -26.600  -1.859  1.00 21.77           C  
ATOM   2551  SD  MET A 136      -1.551 -25.030  -2.539  1.00 27.05           S  
ATOM   2552  SD  MET A 136      -1.551 -25.030  -2.539  1.00 27.05           S  
ATOM   2553  CE  MET A 136      -3.198 -25.249  -2.458  1.00 23.79           C  
ATOM   2554  CE  MET A 136      -3.198 -25.249  -2.458  1.00 23.79           C  
ATOM   2555  H   MET A 136      -2.891 -28.500   0.872  1.00  0.00           H  
ATOM   2556  H   MET A 136      -2.891 -28.500   0.872  1.00  0.00           H  
ATOM   2557  N   ALA A 137       0.938 -27.903   1.773  1.00  9.06           N  
ATOM   2558  N   ALA A 137       0.938 -27.903   1.773  1.00  9.06           N  
ATOM   2559  CA  ALA A 137       1.596 -27.653   3.069  1.00  8.90           C  
ATOM   2560  CA  ALA A 137       1.596 -27.653   3.069  1.00  8.90           C  
ATOM   2561  C   ALA A 137       2.597 -26.523   2.822  1.00 11.37           C  
ATOM   2562  C   ALA A 137       2.597 -26.523   2.822  1.00 11.37           C  
ATOM   2563  O   ALA A 137       3.253 -26.500   1.760  1.00 11.22           O  
ATOM   2564  O   ALA A 137       3.253 -26.500   1.760  1.00 11.22           O  
ATOM   2565  CB  ALA A 137       2.290 -28.893   3.569  1.00  9.74           C  
ATOM   2566  CB  ALA A 137       2.290 -28.893   3.569  1.00  9.74           C  
ATOM   2567  H   ALA A 137       1.513 -28.108   0.968  1.00  0.00           H  
ATOM   2568  H   ALA A 137       1.513 -28.108   0.968  1.00  0.00           H  
ATOM   2569  N   VAL A 138       2.661 -25.550   3.732  1.00  8.60           N  
ATOM   2570  N   VAL A 138       2.661 -25.550   3.732  1.00  8.60           N  
ATOM   2571  CA  VAL A 138       3.525 -24.372   3.558  1.00  7.68           C  
ATOM   2572  CA  VAL A 138       3.525 -24.372   3.558  1.00  7.68           C  
ATOM   2573  C   VAL A 138       4.494 -24.272   4.749  1.00 11.85           C  
ATOM   2574  C   VAL A 138       4.494 -24.272   4.749  1.00 11.85           C  
ATOM   2575  O   VAL A 138       4.044 -24.305   5.909  1.00 11.85           O  
ATOM   2576  O   VAL A 138       4.044 -24.305   5.909  1.00 11.85           O  
ATOM   2577  CB  VAL A 138       2.702 -23.061   3.411  1.00 10.80           C  
ATOM   2578  CB  VAL A 138       2.702 -23.061   3.411  1.00 10.80           C  
ATOM   2579  CG1 VAL A 138       3.627 -21.864   3.194  1.00  8.83           C  
ATOM   2580  CG1 VAL A 138       3.627 -21.864   3.194  1.00  8.83           C  
ATOM   2581  CG2 VAL A 138       1.674 -23.145   2.277  1.00 10.96           C  
ATOM   2582  CG2 VAL A 138       1.674 -23.145   2.277  1.00 10.96           C  
ATOM   2583  H   VAL A 138       2.105 -25.608   4.573  1.00  0.00           H  
ATOM   2584  H   VAL A 138       2.105 -25.608   4.573  1.00  0.00           H  
ATOM   2585  N   ASN A 139       5.804 -24.141   4.463  1.00  8.49           N  
ATOM   2586  N   ASN A 139       5.804 -24.141   4.463  1.00  8.49           N  
ATOM   2587  CA  ASN A 139       6.824 -23.966   5.494  1.00  8.25           C  
ATOM   2588  CA  ASN A 139       6.824 -23.966   5.494  1.00  8.25           C  
ATOM   2589  C   ASN A 139       7.844 -22.928   5.033  1.00 10.77           C  
ATOM   2590  C   ASN A 139       7.844 -22.928   5.033  1.00 10.77           C  
ATOM   2591  O   ASN A 139       8.861 -23.301   4.463  1.00  9.57           O  
ATOM   2592  O   ASN A 139       8.861 -23.301   4.463  1.00  9.57           O  
ATOM   2593  CB  ASN A 139       7.549 -25.274   5.893  1.00  8.28           C  
ATOM   2594  CB  ASN A 139       7.549 -25.274   5.893  1.00  8.28           C  
ATOM   2595  CG  ASN A 139       8.649 -25.046   6.917  1.00  9.75           C  
ATOM   2596  CG  ASN A 139       8.649 -25.046   6.917  1.00  9.75           C  
ATOM   2597  ND2 ASN A 139       9.730 -25.829   6.866  1.00  7.54           N  
ATOM   2598  ND2 ASN A 139       9.730 -25.829   6.866  1.00  7.54           N  
ATOM   2599  OD1 ASN A 139       8.542 -24.181   7.790  1.00  9.55           O  
ATOM   2600  OD1 ASN A 139       8.542 -24.181   7.790  1.00  9.55           O  
ATOM   2601  H   ASN A 139       6.116 -24.162   3.503  1.00  0.00           H  
ATOM   2602  H   ASN A 139       6.116 -24.162   3.503  1.00  0.00           H  
ATOM   2603 HD21 ASN A 139       9.800 -26.548   6.160  1.00  0.00           H  
ATOM   2604 HD21 ASN A 139       9.800 -26.548   6.160  1.00  0.00           H  
ATOM   2605 HD22 ASN A 139      10.478 -25.702   7.533  1.00  0.00           H  
ATOM   2606 HD22 ASN A 139      10.478 -25.702   7.533  1.00  0.00           H  
ATOM   2607  N   TRP A 140       7.584 -21.644   5.303  1.00  8.38           N  
ATOM   2608  N   TRP A 140       7.584 -21.644   5.303  1.00  8.38           N  
ATOM   2609  CA  TRP A 140       8.493 -20.560   4.909  1.00  8.40           C  
ATOM   2610  CA  TRP A 140       8.493 -20.560   4.909  1.00  8.40           C  
ATOM   2611  C   TRP A 140       9.864 -20.602   5.611  1.00 11.56           C  
ATOM   2612  C   TRP A 140       9.864 -20.602   5.611  1.00 11.56           C  
ATOM   2613  O   TRP A 140      10.826 -20.046   5.075  1.00 10.86           O  
ATOM   2614  O   TRP A 140      10.826 -20.046   5.075  1.00 10.86           O  
ATOM   2615  CB  TRP A 140       7.820 -19.183   5.065  1.00  8.11           C  
ATOM   2616  CB  TRP A 140       7.820 -19.183   5.065  1.00  8.11           C  
ATOM   2617  CG  TRP A 140       6.594 -18.993   4.216  1.00  9.40           C  
ATOM   2618  CG  TRP A 140       6.594 -18.993   4.216  1.00  9.40           C  
ATOM   2619  CD1 TRP A 140       5.380 -18.540   4.636  1.00 11.82           C  
ATOM   2620  CD1 TRP A 140       5.380 -18.540   4.636  1.00 11.82           C  
ATOM   2621  CD2 TRP A 140       6.464 -19.250   2.805  1.00  9.57           C  
ATOM   2622  CD2 TRP A 140       6.464 -19.250   2.805  1.00  9.57           C  
ATOM   2623  CE2 TRP A 140       5.146 -18.896   2.436  1.00 12.92           C  
ATOM   2624  CE2 TRP A 140       5.146 -18.896   2.436  1.00 12.92           C  
ATOM   2625  CE3 TRP A 140       7.349 -19.715   1.805  1.00 11.31           C  
ATOM   2626  CE3 TRP A 140       7.349 -19.715   1.805  1.00 11.31           C  
ATOM   2627  NE1 TRP A 140       4.514 -18.449   3.569  1.00 11.15           N  
ATOM   2628  NE1 TRP A 140       4.514 -18.449   3.569  1.00 11.15           N  
ATOM   2629  CZ2 TRP A 140       4.671 -19.028   1.122  1.00 12.47           C  
ATOM   2630  CZ2 TRP A 140       4.671 -19.028   1.122  1.00 12.47           C  
ATOM   2631  CZ3 TRP A 140       6.882 -19.843   0.502  1.00 12.98           C  
ATOM   2632  CZ3 TRP A 140       6.882 -19.843   0.502  1.00 12.98           C  
ATOM   2633  CH2 TRP A 140       5.566 -19.475   0.161  1.00 13.59           C  
ATOM   2634  CH2 TRP A 140       5.566 -19.475   0.161  1.00 13.59           C  
ATOM   2635  H   TRP A 140       6.738 -21.392   5.794  1.00  0.00           H  
ATOM   2636  H   TRP A 140       6.738 -21.392   5.794  1.00  0.00           H  
ATOM   2637  HE1 TRP A 140       3.579 -18.094   3.707  1.00  0.00           H  
ATOM   2638  HE1 TRP A 140       3.579 -18.094   3.707  1.00  0.00           H  
ATOM   2639  N   ALA A 141       9.975 -21.307   6.764  1.00  7.61           N  
ATOM   2640  N   ALA A 141       9.975 -21.307   6.764  1.00  7.61           N  
ATOM   2641  CA  ALA A 141      11.266 -21.481   7.456  1.00  8.31           C  
ATOM   2642  CA  ALA A 141      11.266 -21.481   7.456  1.00  8.31           C  
ATOM   2643  C   ALA A 141      12.166 -22.557   6.774  1.00 13.55           C  
ATOM   2644  C   ALA A 141      12.166 -22.557   6.774  1.00 13.55           C  
ATOM   2645  O   ALA A 141      13.337 -22.697   7.131  1.00 13.48           O  
ATOM   2646  O   ALA A 141      13.337 -22.697   7.131  1.00 13.48           O  
ATOM   2647  CB  ALA A 141      11.044 -21.832   8.931  1.00  8.73           C  
ATOM   2648  CB  ALA A 141      11.044 -21.832   8.931  1.00  8.73           C  
ATOM   2649  H   ALA A 141       9.157 -21.733   7.176  1.00  0.00           H  
ATOM   2650  H   ALA A 141       9.157 -21.733   7.176  1.00  0.00           H  
ATOM   2651  N   GLY A 142      11.591 -23.328   5.847  1.00 11.03           N  
ATOM   2652  N   GLY A 142      11.591 -23.328   5.847  1.00 11.03           N  
ATOM   2653  CA  GLY A 142      12.301 -24.371   5.111  1.00 10.26           C  
ATOM   2654  CA  GLY A 142      12.301 -24.371   5.111  1.00 10.26           C  
ATOM   2655  C   GLY A 142      12.852 -23.896   3.771  1.00 12.31           C  
ATOM   2656  C   GLY A 142      12.852 -23.896   3.771  1.00 12.31           C  
ATOM   2657  O   GLY A 142      12.996 -22.694   3.545  1.00 11.31           O  
ATOM   2658  O   GLY A 142      12.996 -22.694   3.545  1.00 11.31           O  
ATOM   2659  H   GLY A 142      10.614 -23.205   5.623  1.00  0.00           H  
ATOM   2660  H   GLY A 142      10.614 -23.205   5.623  1.00  0.00           H  
ATOM   2661  N   GLY A 143      13.178 -24.847   2.898  1.00  9.81           N  
ATOM   2662  N   GLY A 143      13.178 -24.847   2.898  1.00  9.81           N  
ATOM   2663  CA  GLY A 143      13.734 -24.587   1.576  1.00  9.46           C  
ATOM   2664  CA  GLY A 143      13.734 -24.587   1.576  1.00  9.46           C  
ATOM   2665  C   GLY A 143      15.236 -24.352   1.558  1.00 13.02           C  
ATOM   2666  C   GLY A 143      15.236 -24.352   1.558  1.00 13.02           C  
ATOM   2667  O   GLY A 143      15.762 -23.765   0.609  1.00 12.13           O  
ATOM   2668  O   GLY A 143      15.762 -23.765   0.609  1.00 12.13           O  
ATOM   2669  H   GLY A 143      13.044 -25.819   3.137  1.00  0.00           H  
ATOM   2670  H   GLY A 143      13.044 -25.819   3.137  1.00  0.00           H  
ATOM   2671  N   LEU A 144      15.951 -24.874   2.557  1.00  9.36           N  
ATOM   2672  N   LEU A 144      15.951 -24.874   2.557  1.00  9.36           N  
ATOM   2673  CA  LEU A 144      17.389 -24.639   2.713  1.00  9.12           C  
ATOM   2674  CA  LEU A 144      17.389 -24.639   2.713  1.00  9.12           C  
ATOM   2675  C   LEU A 144      18.180 -25.647   1.863  1.00 12.96           C  
ATOM   2676  C   LEU A 144      18.180 -25.647   1.863  1.00 12.96           C  
ATOM   2677  O   LEU A 144      18.848 -26.548   2.363  1.00 11.44           O  
ATOM   2678  O   LEU A 144      18.848 -26.548   2.363  1.00 11.44           O  
ATOM   2679  CB  LEU A 144      17.734 -24.619   4.237  1.00  8.65           C  
ATOM   2680  CB  LEU A 144      17.734 -24.619   4.237  1.00  8.65           C  
ATOM   2681  CG  LEU A 144      16.957 -23.531   5.048  1.00 11.29           C  
ATOM   2682  CG  LEU A 144      16.957 -23.531   5.048  1.00 11.29           C  
ATOM   2683  CD1 LEU A 144      17.556 -23.349   6.488  1.00 11.18           C  
ATOM   2684  CD1 LEU A 144      17.556 -23.349   6.488  1.00 11.18           C  
ATOM   2685  CD2 LEU A 144      16.965 -22.152   4.326  1.00 12.99           C  
ATOM   2686  CD2 LEU A 144      16.965 -22.152   4.326  1.00 12.99           C  
ATOM   2687  H   LEU A 144      15.502 -25.459   3.247  1.00  0.00           H  
ATOM   2688  H   LEU A 144      15.502 -25.459   3.247  1.00  0.00           H  
ATOM   2689  N   HIS A 145      18.072 -25.438   0.535  1.00  9.38           N  
ATOM   2690  N   HIS A 145      18.072 -25.438   0.535  1.00  9.38           N  
ATOM   2691  CA  HIS A 145      18.495 -26.322  -0.558  1.00  8.19           C  
ATOM   2692  CA  HIS A 145      18.495 -26.322  -0.558  1.00  8.19           C  
ATOM   2693  C   HIS A 145      19.956 -26.676  -0.714  1.00 12.70           C  
ATOM   2694  C   HIS A 145      19.956 -26.676  -0.714  1.00 12.70           C  
ATOM   2695  O   HIS A 145      20.235 -27.619  -1.452  1.00 12.46           O  
ATOM   2696  O   HIS A 145      20.235 -27.619  -1.452  1.00 12.46           O  
ATOM   2697  CB  HIS A 145      17.933 -25.814  -1.909  1.00  7.21           C  
ATOM   2698  CB  HIS A 145      17.933 -25.814  -1.909  1.00  7.21           C  
ATOM   2699  CG  HIS A 145      18.320 -24.418  -2.313  1.00  9.21           C  
ATOM   2700  CG  HIS A 145      18.320 -24.418  -2.313  1.00  9.21           C  
ATOM   2701  CD2 HIS A 145      18.938 -23.433  -1.615  1.00 10.69           C  
ATOM   2702  CD2 HIS A 145      18.938 -23.433  -1.615  1.00 10.69           C  
ATOM   2703  ND1 HIS A 145      17.975 -23.924  -3.560  1.00 10.22           N  
ATOM   2704  ND1 HIS A 145      17.975 -23.924  -3.560  1.00 10.22           N  
ATOM   2705  CE1 HIS A 145      18.431 -22.681  -3.596  1.00 10.14           C  
ATOM   2706  CE1 HIS A 145      18.431 -22.681  -3.596  1.00 10.14           C  
ATOM   2707  NE2 HIS A 145      19.034 -22.349  -2.449  1.00 10.72           N  
ATOM   2708  NE2 HIS A 145      19.034 -22.349  -2.449  1.00 10.72           N  
ATOM   2709  H   HIS A 145      17.656 -24.584   0.190  1.00  0.00           H  
ATOM   2710  H   HIS A 145      17.656 -24.584   0.190  1.00  0.00           H  
ATOM   2711  HD1 HIS A 145      17.474 -24.509  -4.214  1.00  0.00           H  
ATOM   2712  HD1 HIS A 145      17.474 -24.509  -4.214  1.00  0.00           H  
ATOM   2713  N   HIS A 146      20.882 -25.939  -0.067  1.00  9.94           N  
ATOM   2714  N   HIS A 146      20.882 -25.939  -0.067  1.00  9.94           N  
ATOM   2715  CA  HIS A 146      22.327 -26.202  -0.242  1.00 10.09           C  
ATOM   2716  CA  HIS A 146      22.327 -26.202  -0.242  1.00 10.09           C  
ATOM   2717  C   HIS A 146      22.935 -27.232   0.691  1.00 14.30           C  
ATOM   2718  C   HIS A 146      22.935 -27.232   0.691  1.00 14.30           C  
ATOM   2719  O   HIS A 146      24.024 -27.723   0.394  1.00 14.65           O  
ATOM   2720  O   HIS A 146      24.024 -27.723   0.394  1.00 14.65           O  
ATOM   2721  CB  HIS A 146      23.144 -24.909  -0.093  1.00  9.58           C  
ATOM   2722  CB  HIS A 146      23.144 -24.909  -0.093  1.00  9.58           C  
ATOM   2723  CG  HIS A 146      22.780 -23.838  -1.058  1.00 12.12           C  
ATOM   2724  CG  HIS A 146      22.780 -23.838  -1.058  1.00 12.12           C  
ATOM   2725  CD2 HIS A 146      22.355 -22.573  -0.817  1.00 12.87           C  
ATOM   2726  CD2 HIS A 146      22.355 -22.573  -0.817  1.00 12.87           C  
ATOM   2727  ND1 HIS A 146      22.873 -24.035  -2.426  1.00 12.87           N  
ATOM   2728  ND1 HIS A 146      22.873 -24.035  -2.426  1.00 12.87           N  
ATOM   2729  CE1 HIS A 146      22.487 -22.885  -2.974  1.00 12.39           C  
ATOM   2730  CE1 HIS A 146      22.487 -22.885  -2.974  1.00 12.39           C  
ATOM   2731  NE2 HIS A 146      22.171 -21.978  -2.045  1.00 12.49           N  
ATOM   2732  NE2 HIS A 146      22.171 -21.978  -2.045  1.00 12.49           N  
ATOM   2733  H   HIS A 146      20.593 -25.193   0.549  1.00  0.00           H  
ATOM   2734  H   HIS A 146      20.593 -25.193   0.549  1.00  0.00           H  
ATOM   2735  HD1 HIS A 146      23.186 -24.924  -2.788  1.00  0.00           H  
ATOM   2736  HD1 HIS A 146      23.186 -24.924  -2.788  1.00  0.00           H  
ATOM   2737  N   ALA A 147      22.310 -27.502   1.857  1.00 10.73           N  
ATOM   2738  N   ALA A 147      22.310 -27.502   1.857  1.00 10.73           N  
ATOM   2739  CA  ALA A 147      22.910 -28.445   2.809  1.00 11.26           C  
ATOM   2740  CA  ALA A 147      22.910 -28.445   2.809  1.00 11.26           C  
ATOM   2741  C   ALA A 147      23.117 -29.831   2.200  1.00 14.40           C  
ATOM   2742  C   ALA A 147      23.117 -29.831   2.200  1.00 14.40           C  
ATOM   2743  O   ALA A 147      22.254 -30.339   1.494  1.00 14.09           O  
ATOM   2744  O   ALA A 147      22.254 -30.339   1.494  1.00 14.09           O  
ATOM   2745  CB  ALA A 147      22.086 -28.522   4.091  1.00 12.65           C  
ATOM   2746  CB  ALA A 147      22.086 -28.522   4.091  1.00 12.65           C  
ATOM   2747  H   ALA A 147      21.430 -27.055   2.074  1.00  0.00           H  
ATOM   2748  H   ALA A 147      21.430 -27.055   2.074  1.00  0.00           H  
ATOM   2749  N   LYS A 148      24.299 -30.418   2.463  1.00 13.00           N  
ATOM   2750  N   LYS A 148      24.299 -30.418   2.463  1.00 13.00           N  
ATOM   2751  CA  LYS A 148      24.700 -31.719   1.938  1.00 13.05           C  
ATOM   2752  CA  LYS A 148      24.700 -31.719   1.938  1.00 13.05           C  
ATOM   2753  C   LYS A 148      24.718 -32.746   3.048  1.00 16.20           C  
ATOM   2754  C   LYS A 148      24.718 -32.746   3.048  1.00 16.20           C  
ATOM   2755  O   LYS A 148      24.663 -32.389   4.217  1.00 14.70           O  
ATOM   2756  O   LYS A 148      24.663 -32.389   4.217  1.00 14.70           O  
ATOM   2757  CB  LYS A 148      26.119 -31.619   1.335  1.00 16.97           C  
ATOM   2758  CB  LYS A 148      26.119 -31.619   1.335  1.00 16.97           C  
ATOM   2759  CG  LYS A 148      26.342 -30.429   0.399  1.00 25.44           C  
ATOM   2760  CG  LYS A 148      26.342 -30.429   0.399  1.00 25.44           C  
ATOM   2761  CD  LYS A 148      25.717 -30.632  -0.975  0.85 24.91           C  
ATOM   2762  CD  LYS A 148      25.717 -30.632  -0.975  0.85 24.91           C  
ATOM   2763  CE  LYS A 148      26.262 -29.653  -2.001  0.85 22.16           C  
ATOM   2764  CE  LYS A 148      26.262 -29.653  -2.001  0.85 22.16           C  
ATOM   2765  NZ  LYS A 148      25.989 -28.238  -1.620  0.85 25.04           N1+
ATOM   2766  NZ  LYS A 148      25.989 -28.238  -1.620  0.85 25.04           N1+
ATOM   2767  H   LYS A 148      24.972 -29.955   3.057  1.00  0.00           H  
ATOM   2768  H   LYS A 148      24.972 -29.955   3.057  1.00  0.00           H  
ATOM   2769  HZ1 LYS A 148      26.366 -27.620  -2.325  1.00  0.00           H  
ATOM   2770  HZ1 LYS A 148      26.366 -27.620  -2.325  1.00  0.00           H  
ATOM   2771  HZ2 LYS A 148      24.992 -28.095  -1.546  1.00  0.00           H  
ATOM   2772  HZ2 LYS A 148      24.992 -28.095  -1.546  1.00  0.00           H  
ATOM   2773  HZ3 LYS A 148      26.424 -28.038  -0.731  1.00  0.00           H  
ATOM   2774  HZ3 LYS A 148      26.424 -28.038  -0.731  1.00  0.00           H  
ATOM   2775  N   LYS A 149      24.892 -34.021   2.687  1.00 13.49           N  
ATOM   2776  N   LYS A 149      24.892 -34.021   2.687  1.00 13.49           N  
ATOM   2777  CA  LYS A 149      24.925 -35.141   3.629  1.00 13.63           C  
ATOM   2778  CA  LYS A 149      24.925 -35.141   3.629  1.00 13.63           C  
ATOM   2779  C   LYS A 149      25.798 -34.837   4.841  1.00 17.39           C  
ATOM   2780  C   LYS A 149      25.798 -34.837   4.841  1.00 17.39           C  
ATOM   2781  O   LYS A 149      25.350 -34.995   5.971  1.00 15.05           O  
ATOM   2782  O   LYS A 149      25.350 -34.995   5.971  1.00 15.05           O  
ATOM   2783  CB  LYS A 149      25.393 -36.429   2.908  1.00 16.26           C  
ATOM   2784  CB  LYS A 149      25.393 -36.429   2.908  1.00 16.26           C  
ATOM   2785  CG  LYS A 149      25.293 -37.686   3.784  1.00 25.15           C  
ATOM   2786  CG  LYS A 149      25.293 -37.686   3.784  1.00 25.15           C  
ATOM   2787  CD  LYS A 149      25.498 -39.002   3.012  1.00 31.61           C  
ATOM   2788  CD  LYS A 149      25.498 -39.002   3.012  1.00 31.61           C  
ATOM   2789  CE  LYS A 149      24.351 -39.354   2.065  1.00 49.62           C  
ATOM   2790  CE  LYS A 149      24.351 -39.354   2.065  1.00 49.62           C  
ATOM   2791  NZ  LYS A 149      23.097 -39.784   2.764  1.00 49.59           N1+
ATOM   2792  NZ  LYS A 149      23.097 -39.784   2.764  1.00 49.59           N1+
ATOM   2793  H   LYS A 149      25.011 -34.258   1.712  1.00  0.00           H  
ATOM   2794  H   LYS A 149      25.011 -34.258   1.712  1.00  0.00           H  
ATOM   2795  HZ1 LYS A 149      22.386 -40.000   2.079  1.00  0.00           H  
ATOM   2796  HZ1 LYS A 149      22.386 -40.000   2.079  1.00  0.00           H  
ATOM   2797  HZ2 LYS A 149      23.286 -40.604   3.322  1.00  0.00           H  
ATOM   2798  HZ2 LYS A 149      23.286 -40.604   3.322  1.00  0.00           H  
ATOM   2799  HZ3 LYS A 149      22.772 -39.038   3.363  1.00  0.00           H  
ATOM   2800  HZ3 LYS A 149      22.772 -39.038   3.363  1.00  0.00           H  
ATOM   2801  N   SER A 150      27.026 -34.346   4.620  1.00 15.89           N  
ATOM   2802  N   SER A 150      27.026 -34.346   4.620  1.00 15.89           N  
ATOM   2803  CA  SER A 150      27.914 -34.059   5.750  1.00 15.80           C  
ATOM   2804  CA  SER A 150      27.914 -34.059   5.750  1.00 15.80           C  
ATOM   2805  C   SER A 150      28.542 -32.685   5.695  1.00 20.16           C  
ATOM   2806  C   SER A 150      28.542 -32.685   5.695  1.00 20.16           C  
ATOM   2807  O   SER A 150      29.679 -32.512   6.133  1.00 19.61           O  
ATOM   2808  O   SER A 150      29.679 -32.512   6.133  1.00 19.61           O  
ATOM   2809  CB  SER A 150      28.997 -35.129   5.847  1.00 16.75           C  
ATOM   2810  CB  SER A 150      28.997 -35.129   5.847  1.00 16.75           C  
ATOM   2811  OG  SER A 150      28.358 -36.369   6.065  1.00 24.68           O  
ATOM   2812  OG  SER A 150      28.358 -36.369   6.065  1.00 24.68           O  
ATOM   2813  H   SER A 150      27.339 -34.174   3.675  1.00  0.00           H  
ATOM   2814  H   SER A 150      27.339 -34.174   3.675  1.00  0.00           H  
ATOM   2815  HG  SER A 150      29.018 -37.063   6.130  1.00  0.00           H  
ATOM   2816  HG  SER A 150      29.018 -37.063   6.130  1.00  0.00           H  
ATOM   2817  N   GLU A 151      27.804 -31.694   5.187  1.00 16.81           N  
ATOM   2818  N   GLU A 151      27.804 -31.694   5.187  1.00 16.81           N  
ATOM   2819  CA  GLU A 151      28.385 -30.372   5.062  1.00 16.94           C  
ATOM   2820  CA  GLU A 151      28.385 -30.372   5.062  1.00 16.94           C  
ATOM   2821  C   GLU A 151      27.322 -29.275   5.050  1.00 17.51           C  
ATOM   2822  C   GLU A 151      27.322 -29.275   5.050  1.00 17.51           C  
ATOM   2823  O   GLU A 151      26.350 -29.398   4.302  1.00 15.91           O  
ATOM   2824  O   GLU A 151      26.350 -29.398   4.302  1.00 15.91           O  
ATOM   2825  CB  GLU A 151      29.143 -30.346   3.706  1.00 18.90           C  
ATOM   2826  CB  GLU A 151      29.143 -30.346   3.706  1.00 18.90           C  
ATOM   2827  CG  GLU A 151      30.003 -29.135   3.471  1.00 31.51           C  
ATOM   2828  CG  GLU A 151      30.003 -29.135   3.471  1.00 31.51           C  
ATOM   2829  CD  GLU A 151      30.479 -29.064   2.039  1.00 45.11           C  
ATOM   2830  CD  GLU A 151      30.479 -29.064   2.039  1.00 45.11           C  
ATOM   2831  OE1 GLU A 151      29.767 -28.481   1.191  1.00 44.00           O  
ATOM   2832  OE1 GLU A 151      29.767 -28.481   1.191  1.00 44.00           O  
ATOM   2833  OE2 GLU A 151      31.522 -29.682   1.749  1.00 34.68           O1-
ATOM   2834  OE2 GLU A 151      31.522 -29.682   1.749  1.00 34.68           O1-
ATOM   2835  H   GLU A 151      26.853 -31.871   4.895  1.00  0.00           H  
ATOM   2836  H   GLU A 151      26.853 -31.871   4.895  1.00  0.00           H  
ATOM   2837  N   ALA A 152      27.561 -28.167   5.786  1.00 14.33           N  
ATOM   2838  N   ALA A 152      27.561 -28.167   5.786  1.00 14.33           N  
ATOM   2839  CA  ALA A 152      26.717 -26.980   5.706  1.00 13.30           C  
ATOM   2840  CA  ALA A 152      26.717 -26.980   5.706  1.00 13.30           C  
ATOM   2841  C   ALA A 152      27.160 -26.235   4.429  1.00 17.25           C  
ATOM   2842  C   ALA A 152      27.160 -26.235   4.429  1.00 17.25           C  
ATOM   2843  O   ALA A 152      28.295 -26.404   3.983  1.00 15.53           O  
ATOM   2844  O   ALA A 152      28.295 -26.404   3.983  1.00 15.53           O  
ATOM   2845  CB  ALA A 152      26.937 -26.072   6.904  1.00 14.04           C  
ATOM   2846  CB  ALA A 152      26.937 -26.072   6.904  1.00 14.04           C  
ATOM   2847  H   ALA A 152      28.347 -28.141   6.419  1.00  0.00           H  
ATOM   2848  H   ALA A 152      28.347 -28.141   6.419  1.00  0.00           H  
ATOM   2849  N   SER A 153      26.286 -25.388   3.876  1.00 14.40           N  
ATOM   2850  N   SER A 153      26.286 -25.388   3.876  1.00 14.40           N  
ATOM   2851  CA  SER A 153      26.631 -24.581   2.702  1.00 13.58           C  
ATOM   2852  CA  SER A 153      26.631 -24.581   2.702  1.00 13.58           C  
ATOM   2853  C   SER A 153      25.600 -23.481   2.494  1.00 13.51           C  
ATOM   2854  C   SER A 153      25.600 -23.481   2.494  1.00 13.51           C  
ATOM   2855  O   SER A 153      24.414 -23.733   2.705  1.00 11.19           O  
ATOM   2856  O   SER A 153      24.414 -23.733   2.705  1.00 11.19           O  
ATOM   2857  CB  SER A 153      26.672 -25.464   1.448  1.00 16.05           C  
ATOM   2858  CB  SER A 153      26.672 -25.464   1.448  1.00 16.05           C  
ATOM   2859  OG  SER A 153      26.934 -24.659   0.316  1.00 24.02           O  
ATOM   2860  OG  SER A 153      26.934 -24.659   0.316  1.00 24.02           O  
ATOM   2861  H   SER A 153      25.360 -25.291   4.267  1.00  0.00           H  
ATOM   2862  H   SER A 153      25.360 -25.291   4.267  1.00  0.00           H  
ATOM   2863  HG  SER A 153      26.960 -25.210  -0.470  1.00  0.00           H  
ATOM   2864  HG  SER A 153      26.960 -25.210  -0.470  1.00  0.00           H  
ATOM   2865  N   GLY A 154      26.052 -22.300   2.043  1.00 10.24           N  
ATOM   2866  N   GLY A 154      26.052 -22.300   2.043  1.00 10.24           N  
ATOM   2867  CA  GLY A 154      25.182 -21.192   1.645  1.00 10.77           C  
ATOM   2868  CA  GLY A 154      25.182 -21.192   1.645  1.00 10.77           C  
ATOM   2869  C   GLY A 154      24.065 -20.834   2.606  1.00 13.85           C  
ATOM   2870  C   GLY A 154      24.065 -20.834   2.606  1.00 13.85           C  
ATOM   2871  O   GLY A 154      22.907 -20.668   2.195  1.00 13.10           O  
ATOM   2872  O   GLY A 154      22.907 -20.668   2.195  1.00 13.10           O  
ATOM   2873  H   GLY A 154      27.045 -22.137   1.963  1.00  0.00           H  
ATOM   2874  H   GLY A 154      27.045 -22.137   1.963  1.00  0.00           H  
ATOM   2875  N   PHE A 155      24.411 -20.759   3.908  1.00 11.81           N  
ATOM   2876  N   PHE A 155      24.411 -20.759   3.908  1.00 11.81           N  
ATOM   2877  CA  PHE A 155      23.510 -20.392   5.015  1.00 10.71           C  
ATOM   2878  CA  PHE A 155      23.510 -20.392   5.015  1.00 10.71           C  
ATOM   2879  C   PHE A 155      22.552 -21.534   5.432  1.00 14.31           C  
ATOM   2880  C   PHE A 155      22.552 -21.534   5.432  1.00 14.31           C  
ATOM   2881  O   PHE A 155      21.709 -21.342   6.320  1.00 13.47           O  
ATOM   2882  O   PHE A 155      21.709 -21.342   6.320  1.00 13.47           O  
ATOM   2883  CB  PHE A 155      22.721 -19.089   4.686  1.00 11.04           C  
ATOM   2884  CB  PHE A 155      22.721 -19.089   4.686  1.00 11.04           C  
ATOM   2885  CG  PHE A 155      23.449 -17.929   3.999  1.00 11.54           C  
ATOM   2886  CG  PHE A 155      23.449 -17.929   3.999  1.00 11.54           C  
ATOM   2887  CD1 PHE A 155      24.832 -17.761   4.137  1.00 13.32           C  
ATOM   2888  CD1 PHE A 155      24.832 -17.761   4.137  1.00 13.32           C  
ATOM   2889  CD2 PHE A 155      22.739 -16.967   3.287  1.00 10.64           C  
ATOM   2890  CD2 PHE A 155      22.739 -16.967   3.287  1.00 10.64           C  
ATOM   2891  CE1 PHE A 155      25.487 -16.666   3.552  1.00 14.26           C  
ATOM   2892  CE1 PHE A 155      25.487 -16.666   3.552  1.00 14.26           C  
ATOM   2893  CE2 PHE A 155      23.386 -15.854   2.733  1.00 13.54           C  
ATOM   2894  CE2 PHE A 155      23.386 -15.854   2.733  1.00 13.54           C  
ATOM   2895  CZ  PHE A 155      24.759 -15.712   2.868  1.00 12.51           C  
ATOM   2896  CZ  PHE A 155      24.759 -15.712   2.868  1.00 12.51           C  
ATOM   2897  H   PHE A 155      25.359 -20.964   4.191  1.00  0.00           H  
ATOM   2898  H   PHE A 155      25.359 -20.964   4.191  1.00  0.00           H  
ATOM   2899  N   CYS A 156      22.697 -22.715   4.810  1.00 11.31           N  
ATOM   2900  N   CYS A 156      22.697 -22.715   4.810  1.00 11.31           N  
ATOM   2901  CA  CYS A 156      21.863 -23.920   5.046  1.00 10.05           C  
ATOM   2902  CA  CYS A 156      21.863 -23.920   5.046  1.00 10.05           C  
ATOM   2903  C   CYS A 156      22.702 -24.928   5.810  1.00 15.86           C  
ATOM   2904  C   CYS A 156      22.702 -24.928   5.810  1.00 15.86           C  
ATOM   2905  O   CYS A 156      23.847 -25.182   5.419  1.00 16.30           O  
ATOM   2906  O   CYS A 156      23.847 -25.182   5.419  1.00 16.30           O  
ATOM   2907  CB  CYS A 156      21.409 -24.519   3.714  1.00 10.30           C  
ATOM   2908  CB  CYS A 156      21.409 -24.519   3.714  1.00 10.30           C  
ATOM   2909  SG  CYS A 156      20.657 -23.327   2.581  1.00 12.92           S  
ATOM   2910  SG  CYS A 156      20.657 -23.327   2.581  1.00 12.92           S  
ATOM   2911  H   CYS A 156      23.422 -22.835   4.117  1.00  0.00           H  
ATOM   2912  H   CYS A 156      23.422 -22.835   4.117  1.00  0.00           H  
ATOM   2913  HG  CYS A 156      20.298 -23.948   1.454  1.00  0.00           H  
ATOM   2914  HG  CYS A 156      20.298 -23.948   1.454  1.00  0.00           H  
ATOM   2915  N   TYR A 157      22.115 -25.576   6.837  1.00 10.40           N  
ATOM   2916  N   TYR A 157      22.115 -25.576   6.837  1.00 10.40           N  
ATOM   2917  CA  TYR A 157      22.841 -26.566   7.636  1.00 11.03           C  
ATOM   2918  CA  TYR A 157      22.841 -26.566   7.636  1.00 11.03           C  
ATOM   2919  C   TYR A 157      22.195 -27.931   7.526  1.00 15.31           C  
ATOM   2920  C   TYR A 157      22.195 -27.931   7.526  1.00 15.31           C  
ATOM   2921  O   TYR A 157      22.903 -28.930   7.375  1.00 15.73           O  
ATOM   2922  O   TYR A 157      22.903 -28.930   7.375  1.00 15.73           O  
ATOM   2923  CB  TYR A 157      22.908 -26.157   9.115  1.00 11.49           C  
ATOM   2924  CB  TYR A 157      22.908 -26.157   9.115  1.00 11.49           C  
ATOM   2925  CG  TYR A 157      23.459 -24.767   9.356  1.00 11.75           C  
ATOM   2926  CG  TYR A 157      23.459 -24.767   9.356  1.00 11.75           C  
ATOM   2927  CD1 TYR A 157      22.648 -23.641   9.216  1.00 12.42           C  
ATOM   2928  CD1 TYR A 157      22.648 -23.641   9.216  1.00 12.42           C  
ATOM   2929  CD2 TYR A 157      24.733 -24.585   9.891  1.00 11.26           C  
ATOM   2930  CD2 TYR A 157      24.733 -24.585   9.891  1.00 11.26           C  
ATOM   2931  CE1 TYR A 157      23.139 -22.361   9.457  1.00 12.92           C  
ATOM   2932  CE1 TYR A 157      23.139 -22.361   9.457  1.00 12.92           C  
ATOM   2933  CE2 TYR A 157      25.229 -23.309  10.160  1.00 10.41           C  
ATOM   2934  CE2 TYR A 157      25.229 -23.309  10.160  1.00 10.41           C  
ATOM   2935  CZ  TYR A 157      24.425 -22.200   9.939  1.00 15.22           C  
ATOM   2936  CZ  TYR A 157      24.425 -22.200   9.939  1.00 15.22           C  
ATOM   2937  OH  TYR A 157      24.863 -20.936  10.219  1.00 12.30           O  
ATOM   2938  OH  TYR A 157      24.863 -20.936  10.219  1.00 12.30           O  
ATOM   2939  H   TYR A 157      21.152 -25.383   7.071  1.00  0.00           H  
ATOM   2940  H   TYR A 157      21.152 -25.383   7.071  1.00  0.00           H  
ATOM   2941  HH  TYR A 157      25.766 -20.974  10.543  1.00  0.00           H  
ATOM   2942  HH  TYR A 157      25.766 -20.974  10.543  1.00  0.00           H  
ATOM   2943  N   VAL A 158      20.851 -27.980   7.566  1.00 10.51           N  
ATOM   2944  N   VAL A 158      20.851 -27.980   7.566  1.00 10.51           N  
ATOM   2945  CA  VAL A 158      20.127 -29.248   7.475  1.00  9.45           C  
ATOM   2946  CA  VAL A 158      20.127 -29.248   7.475  1.00  9.45           C  
ATOM   2947  C   VAL A 158      19.212 -29.119   6.275  1.00 11.80           C  
ATOM   2948  C   VAL A 158      19.212 -29.119   6.275  1.00 11.80           C  
ATOM   2949  O   VAL A 158      18.485 -28.122   6.156  1.00 11.55           O  
ATOM   2950  O   VAL A 158      18.485 -28.122   6.156  1.00 11.55           O  
ATOM   2951  CB  VAL A 158      19.369 -29.604   8.791  1.00 11.00           C  
ATOM   2952  CB  VAL A 158      19.369 -29.604   8.791  1.00 11.00           C  
ATOM   2953  CG1 VAL A 158      18.514 -30.847   8.620  1.00 10.81           C  
ATOM   2954  CG1 VAL A 158      18.514 -30.847   8.620  1.00 10.81           C  
ATOM   2955  CG2 VAL A 158      20.346 -29.814   9.943  1.00 11.31           C  
ATOM   2956  CG2 VAL A 158      20.346 -29.814   9.943  1.00 11.31           C  
ATOM   2957  H   VAL A 158      20.317 -27.128   7.661  1.00  0.00           H  
ATOM   2958  H   VAL A 158      20.317 -27.128   7.661  1.00  0.00           H  
ATOM   2959  N   ASN A 159      19.263 -30.114   5.372  1.00  8.87           N  
ATOM   2960  N   ASN A 159      19.263 -30.114   5.372  1.00  8.87           N  
ATOM   2961  CA  ASN A 159      18.497 -30.039   4.142  1.00  7.96           C  
ATOM   2962  CA  ASN A 159      18.497 -30.039   4.142  1.00  7.96           C  
ATOM   2963  C   ASN A 159      17.099 -30.520   4.386  1.00 10.81           C  
ATOM   2964  C   ASN A 159      17.099 -30.520   4.386  1.00 10.81           C  
ATOM   2965  O   ASN A 159      16.815 -31.684   4.193  1.00 11.11           O  
ATOM   2966  O   ASN A 159      16.815 -31.684   4.193  1.00 11.11           O  
ATOM   2967  CB  ASN A 159      19.191 -30.771   2.979  1.00  9.26           C  
ATOM   2968  CB  ASN A 159      19.191 -30.771   2.979  1.00  9.26           C  
ATOM   2969  CG  ASN A 159      18.683 -30.270   1.656  1.00 13.49           C  
ATOM   2970  CG  ASN A 159      18.683 -30.270   1.656  1.00 13.49           C  
ATOM   2971  ND2 ASN A 159      19.588 -29.920   0.741  1.00  8.65           N  
ATOM   2972  ND2 ASN A 159      19.588 -29.920   0.741  1.00  8.65           N  
ATOM   2973  OD1 ASN A 159      17.479 -30.102   1.463  1.00  8.35           O  
ATOM   2974  OD1 ASN A 159      17.479 -30.102   1.463  1.00  8.35           O  
ATOM   2975  H   ASN A 159      19.839 -30.925   5.546  1.00  0.00           H  
ATOM   2976  H   ASN A 159      19.839 -30.925   5.546  1.00  0.00           H  
ATOM   2977 HD21 ASN A 159      20.573 -29.997   0.950  1.00  0.00           H  
ATOM   2978 HD21 ASN A 159      20.573 -29.997   0.950  1.00  0.00           H  
ATOM   2979 HD22 ASN A 159      19.288 -29.578  -0.161  1.00  0.00           H  
ATOM   2980 HD22 ASN A 159      19.288 -29.578  -0.161  1.00  0.00           H  
ATOM   2981  N   ASP A 160      16.219 -29.615   4.865  1.00 11.05           N  
ATOM   2982  N   ASP A 160      16.219 -29.615   4.865  1.00 11.05           N  
ATOM   2983  CA  ASP A 160      14.811 -29.925   5.170  1.00  9.68           C  
ATOM   2984  CA  ASP A 160      14.811 -29.925   5.170  1.00  9.68           C  
ATOM   2985  C   ASP A 160      14.066 -30.412   3.934  1.00 12.55           C  
ATOM   2986  C   ASP A 160      14.066 -30.412   3.934  1.00 12.55           C  
ATOM   2987  O   ASP A 160      13.111 -31.176   4.063  1.00 11.37           O  
ATOM   2988  O   ASP A 160      13.111 -31.176   4.063  1.00 11.37           O  
ATOM   2989  CB  ASP A 160      14.108 -28.678   5.725  1.00 10.53           C  
ATOM   2990  CB  ASP A 160      14.108 -28.678   5.725  1.00 10.53           C  
ATOM   2991  CG  ASP A 160      14.036 -27.543   4.722  1.00 11.34           C  
ATOM   2992  CG  ASP A 160      14.036 -27.543   4.722  1.00 11.34           C  
ATOM   2993  OD1 ASP A 160      15.075 -26.896   4.480  1.00 10.70           O  
ATOM   2994  OD1 ASP A 160      15.075 -26.896   4.480  1.00 10.70           O  
ATOM   2995  OD2 ASP A 160      12.969 -27.357   4.126  1.00 10.79           O1-
ATOM   2996  OD2 ASP A 160      12.969 -27.357   4.126  1.00 10.79           O1-
ATOM   2997  H   ASP A 160      16.514 -28.664   5.034  1.00  0.00           H  
ATOM   2998  H   ASP A 160      16.514 -28.664   5.034  1.00  0.00           H  
ATOM   2999  N   ILE A 161      14.496 -29.971   2.734  1.00  8.15           N  
ATOM   3000  N   ILE A 161      14.496 -29.971   2.734  1.00  8.15           N  
ATOM   3001  CA  ILE A 161      13.835 -30.382   1.484  1.00  7.68           C  
ATOM   3002  CA  ILE A 161      13.835 -30.382   1.484  1.00  7.68           C  
ATOM   3003  C   ILE A 161      14.106 -31.845   1.206  1.00 10.75           C  
ATOM   3004  C   ILE A 161      14.106 -31.845   1.206  1.00 10.75           C  
ATOM   3005  O   ILE A 161      13.187 -32.586   0.885  1.00 11.85           O  
ATOM   3006  O   ILE A 161      13.187 -32.586   0.885  1.00 11.85           O  
ATOM   3007  CB  ILE A 161      14.338 -29.548   0.279  1.00 10.16           C  
ATOM   3008  CB  ILE A 161      14.338 -29.548   0.279  1.00 10.16           C  
ATOM   3009  CG1 ILE A 161      14.383 -28.057   0.610  1.00 10.31           C  
ATOM   3010  CG1 ILE A 161      14.383 -28.057   0.610  1.00 10.31           C  
ATOM   3011  CG2 ILE A 161      13.476 -29.856  -0.971  1.00  8.57           C  
ATOM   3012  CG2 ILE A 161      13.476 -29.856  -0.971  1.00  8.57           C  
ATOM   3013  CD1 ILE A 161      14.973 -27.163  -0.581  1.00 10.70           C  
ATOM   3014  CD1 ILE A 161      14.973 -27.163  -0.581  1.00 10.70           C  
ATOM   3015  H   ILE A 161      15.287 -29.345   2.680  1.00  0.00           H  
ATOM   3016  H   ILE A 161      15.287 -29.345   2.680  1.00  0.00           H  
ATOM   3017  N   VAL A 162      15.374 -32.250   1.271  1.00  8.46           N  
ATOM   3018  N   VAL A 162      15.374 -32.250   1.271  1.00  8.46           N  
ATOM   3019  CA  VAL A 162      15.709 -33.653   1.007  1.00  8.68           C  
ATOM   3020  CA  VAL A 162      15.709 -33.653   1.007  1.00  8.68           C  
ATOM   3021  C   VAL A 162      14.932 -34.572   1.987  1.00 12.44           C  
ATOM   3022  C   VAL A 162      14.932 -34.572   1.987  1.00 12.44           C  
ATOM   3023  O   VAL A 162      14.364 -35.593   1.579  1.00 11.56           O  
ATOM   3024  O   VAL A 162      14.364 -35.593   1.579  1.00 11.56           O  
ATOM   3025  CB  VAL A 162      17.229 -33.906   1.023  1.00 12.03           C  
ATOM   3026  CB  VAL A 162      17.229 -33.906   1.023  1.00 12.03           C  
ATOM   3027  CG1 VAL A 162      17.520 -35.417   0.945  1.00 11.82           C  
ATOM   3028  CG1 VAL A 162      17.520 -35.417   0.945  1.00 11.82           C  
ATOM   3029  CG2 VAL A 162      17.899 -33.177  -0.156  1.00 11.59           C  
ATOM   3030  CG2 VAL A 162      17.899 -33.177  -0.156  1.00 11.59           C  
ATOM   3031  H   VAL A 162      16.103 -31.591   1.502  1.00  0.00           H  
ATOM   3032  H   VAL A 162      16.103 -31.591   1.502  1.00  0.00           H  
ATOM   3033  N   LEU A 163      14.885 -34.181   3.257  1.00  9.85           N  
ATOM   3034  N   LEU A 163      14.885 -34.181   3.257  1.00  9.85           N  
ATOM   3035  CA  LEU A 163      14.183 -34.958   4.293  1.00  9.34           C  
ATOM   3036  CA  LEU A 163      14.183 -34.958   4.293  1.00  9.34           C  
ATOM   3037  C   LEU A 163      12.687 -35.027   3.999  1.00 12.58           C  
ATOM   3038  C   LEU A 163      12.687 -35.027   3.999  1.00 12.58           C  
ATOM   3039  O   LEU A 163      12.081 -36.103   4.086  1.00 12.41           O  
ATOM   3040  O   LEU A 163      12.081 -36.103   4.086  1.00 12.41           O  
ATOM   3041  CB  LEU A 163      14.468 -34.319   5.665  1.00  9.62           C  
ATOM   3042  CB  LEU A 163      14.468 -34.319   5.665  1.00  9.62           C  
ATOM   3043  CG  LEU A 163      15.945 -34.497   6.109  1.00 12.93           C  
ATOM   3044  CG  LEU A 163      15.945 -34.497   6.109  1.00 12.93           C  
ATOM   3045  CD1 LEU A 163      16.302 -33.570   7.279  1.00 11.65           C  
ATOM   3046  CD1 LEU A 163      16.302 -33.570   7.279  1.00 11.65           C  
ATOM   3047  CD2 LEU A 163      16.273 -35.989   6.415  1.00 13.48           C  
ATOM   3048  CD2 LEU A 163      16.273 -35.989   6.415  1.00 13.48           C  
ATOM   3049  H   LEU A 163      15.340 -33.325   3.539  1.00  0.00           H  
ATOM   3050  H   LEU A 163      15.340 -33.325   3.539  1.00  0.00           H  
ATOM   3051  N   ALA A 164      12.104 -33.895   3.563  1.00  9.38           N  
ATOM   3052  N   ALA A 164      12.104 -33.895   3.563  1.00  9.38           N  
ATOM   3053  CA  ALA A 164      10.678 -33.871   3.209  1.00 10.02           C  
ATOM   3054  CA  ALA A 164      10.678 -33.871   3.209  1.00 10.02           C  
ATOM   3055  C   ALA A 164      10.420 -34.746   1.970  1.00 14.46           C  
ATOM   3056  C   ALA A 164      10.420 -34.746   1.970  1.00 14.46           C  
ATOM   3057  O   ALA A 164       9.415 -35.450   1.935  1.00 13.07           O  
ATOM   3058  O   ALA A 164       9.415 -35.450   1.935  1.00 13.07           O  
ATOM   3059  CB  ALA A 164      10.218 -32.442   2.961  1.00 10.29           C  
ATOM   3060  CB  ALA A 164      10.218 -32.442   2.961  1.00 10.29           C  
ATOM   3061  H   ALA A 164      12.648 -33.048   3.476  1.00  0.00           H  
ATOM   3062  H   ALA A 164      12.648 -33.048   3.476  1.00  0.00           H  
ATOM   3063  N   ILE A 165      11.345 -34.751   0.984  1.00 11.74           N  
ATOM   3064  N   ILE A 165      11.345 -34.751   0.984  1.00 11.74           N  
ATOM   3065  CA  ILE A 165      11.147 -35.589  -0.222  1.00 10.71           C  
ATOM   3066  CA  ILE A 165      11.147 -35.589  -0.222  1.00 10.71           C  
ATOM   3067  C   ILE A 165      11.266 -37.074   0.141  1.00 13.83           C  
ATOM   3068  C   ILE A 165      11.266 -37.074   0.141  1.00 13.83           C  
ATOM   3069  O   ILE A 165      10.476 -37.888  -0.340  1.00 14.13           O  
ATOM   3070  O   ILE A 165      10.476 -37.888  -0.340  1.00 14.13           O  
ATOM   3071  CB  ILE A 165      12.087 -35.183  -1.384  1.00 12.58           C  
ATOM   3072  CB  ILE A 165      12.087 -35.183  -1.384  1.00 12.58           C  
ATOM   3073  CG1 ILE A 165      11.699 -33.777  -1.922  1.00 12.01           C  
ATOM   3074  CG1 ILE A 165      11.699 -33.777  -1.922  1.00 12.01           C  
ATOM   3075  CG2 ILE A 165      11.994 -36.219  -2.530  1.00 11.59           C  
ATOM   3076  CG2 ILE A 165      11.994 -36.219  -2.530  1.00 11.59           C  
ATOM   3077  CD1 ILE A 165      12.864 -33.119  -2.846  1.00 11.27           C  
ATOM   3078  CD1 ILE A 165      12.864 -33.119  -2.846  1.00 11.27           C  
ATOM   3079  H   ILE A 165      12.175 -34.182   1.068  1.00  0.00           H  
ATOM   3080  H   ILE A 165      12.175 -34.182   1.068  1.00  0.00           H  
ATOM   3081  N   LEU A 166      12.220 -37.415   1.018  1.00  9.30           N  
ATOM   3082  N   LEU A 166      12.220 -37.415   1.018  1.00  9.30           N  
ATOM   3083  CA  LEU A 166      12.366 -38.807   1.463  1.00  9.59           C  
ATOM   3084  CA  LEU A 166      12.366 -38.807   1.463  1.00  9.59           C  
ATOM   3085  C   LEU A 166      11.085 -39.276   2.160  1.00 13.60           C  
ATOM   3086  C   LEU A 166      11.085 -39.276   2.160  1.00 13.60           C  
ATOM   3087  O   LEU A 166      10.677 -40.423   1.989  1.00 13.05           O  
ATOM   3088  O   LEU A 166      10.677 -40.423   1.989  1.00 13.05           O  
ATOM   3089  CB  LEU A 166      13.565 -38.943   2.394  1.00 10.44           C  
ATOM   3090  CB  LEU A 166      13.565 -38.943   2.394  1.00 10.44           C  
ATOM   3091  CG  LEU A 166      14.947 -38.872   1.744  1.00 14.64           C  
ATOM   3092  CG  LEU A 166      14.947 -38.872   1.744  1.00 14.64           C  
ATOM   3093  CD1 LEU A 166      16.021 -38.900   2.823  1.00 14.53           C  
ATOM   3094  CD1 LEU A 166      16.021 -38.900   2.823  1.00 14.53           C  
ATOM   3095  CD2 LEU A 166      15.153 -40.001   0.709  1.00 14.64           C  
ATOM   3096  CD2 LEU A 166      15.153 -40.001   0.709  1.00 14.64           C  
ATOM   3097  H   LEU A 166      12.848 -36.712   1.380  1.00  0.00           H  
ATOM   3098  H   LEU A 166      12.848 -36.712   1.380  1.00  0.00           H  
ATOM   3099  N   GLU A 167      10.406 -38.352   2.871  1.00 11.36           N  
ATOM   3100  N   GLU A 167      10.406 -38.352   2.871  1.00 11.36           N  
ATOM   3101  CA  GLU A 167       9.119 -38.630   3.519  1.00 12.74           C  
ATOM   3102  CA  GLU A 167       9.119 -38.630   3.519  1.00 12.74           C  
ATOM   3103  C   GLU A 167       8.063 -38.885   2.446  1.00 14.82           C  
ATOM   3104  C   GLU A 167       8.063 -38.885   2.446  1.00 14.82           C  
ATOM   3105  O   GLU A 167       7.365 -39.902   2.490  1.00 12.99           O  
ATOM   3106  O   GLU A 167       7.365 -39.902   2.490  1.00 12.99           O  
ATOM   3107  CB  GLU A 167       8.707 -37.453   4.416  1.00 13.69           C  
ATOM   3108  CB  GLU A 167       8.707 -37.453   4.416  1.00 13.69           C  
ATOM   3109  CG  GLU A 167       7.626 -37.807   5.406  1.00 22.76           C  
ATOM   3110  CG  GLU A 167       7.626 -37.807   5.406  1.00 22.76           C  
ATOM   3111  CD  GLU A 167       8.063 -38.849   6.425  1.00 23.97           C  
ATOM   3112  CD  GLU A 167       8.063 -38.849   6.425  1.00 23.97           C  
ATOM   3113  OE1 GLU A 167       9.229 -38.839   6.883  1.00 35.78           O  
ATOM   3114  OE1 GLU A 167       9.229 -38.839   6.883  1.00 35.78           O  
ATOM   3115  OE2 GLU A 167       7.229 -39.718   6.722  1.00 21.91           O1-
ATOM   3116  OE2 GLU A 167       7.229 -39.718   6.722  1.00 21.91           O1-
ATOM   3117  H   GLU A 167      10.781 -37.420   2.976  1.00  0.00           H  
ATOM   3118  H   GLU A 167      10.781 -37.420   2.976  1.00  0.00           H  
ATOM   3119  N   LEU A 168       7.976 -37.988   1.444  1.00 10.94           N  
ATOM   3120  N   LEU A 168       7.976 -37.988   1.444  1.00 10.94           N  
ATOM   3121  CA  LEU A 168       7.041 -38.157   0.343  1.00 11.22           C  
ATOM   3122  CA  LEU A 168       7.041 -38.157   0.343  1.00 11.22           C  
ATOM   3123  C   LEU A 168       7.248 -39.472  -0.425  1.00 12.94           C  
ATOM   3124  C   LEU A 168       7.248 -39.472  -0.425  1.00 12.94           C  
ATOM   3125  O   LEU A 168       6.259 -40.121  -0.808  1.00 11.26           O  
ATOM   3126  O   LEU A 168       6.259 -40.121  -0.808  1.00 11.26           O  
ATOM   3127  CB  LEU A 168       7.104 -36.970  -0.630  1.00 11.06           C  
ATOM   3128  CB  LEU A 168       7.104 -36.970  -0.630  1.00 11.06           C  
ATOM   3129  CG  LEU A 168       6.556 -35.640  -0.109  1.00 14.43           C  
ATOM   3130  CG  LEU A 168       6.556 -35.640  -0.109  1.00 14.43           C  
ATOM   3131  CD1 LEU A 168       6.892 -34.520  -1.080  1.00 14.19           C  
ATOM   3132  CD1 LEU A 168       6.892 -34.520  -1.080  1.00 14.19           C  
ATOM   3133  CD2 LEU A 168       5.029 -35.717   0.117  1.00 14.91           C  
ATOM   3134  CD2 LEU A 168       5.029 -35.717   0.117  1.00 14.91           C  
ATOM   3135  H   LEU A 168       8.570 -37.171   1.444  1.00  0.00           H  
ATOM   3136  H   LEU A 168       8.570 -37.171   1.444  1.00  0.00           H  
ATOM   3137  N   LEU A 169       8.515 -39.870  -0.621  1.00 10.15           N  
ATOM   3138  N   LEU A 169       8.515 -39.870  -0.621  1.00 10.15           N  
ATOM   3139  CA  LEU A 169       8.848 -41.103  -1.363  1.00 11.59           C  
ATOM   3140  CA  LEU A 169       8.848 -41.103  -1.363  1.00 11.59           C  
ATOM   3141  C   LEU A 169       8.299 -42.393  -0.714  1.00 18.55           C  
ATOM   3142  C   LEU A 169       8.299 -42.393  -0.714  1.00 18.55           C  
ATOM   3143  O   LEU A 169       8.233 -43.431  -1.379  1.00 18.49           O  
ATOM   3144  O   LEU A 169       8.233 -43.431  -1.379  1.00 18.49           O  
ATOM   3145  CB  LEU A 169      10.355 -41.223  -1.627  1.00 11.37           C  
ATOM   3146  CB  LEU A 169      10.355 -41.223  -1.627  1.00 11.37           C  
ATOM   3147  CG  LEU A 169      10.922 -40.252  -2.669  1.00 14.58           C  
ATOM   3148  CG  LEU A 169      10.922 -40.252  -2.669  1.00 14.58           C  
ATOM   3149  CD1 LEU A 169      12.440 -40.168  -2.554  1.00 13.56           C  
ATOM   3150  CD1 LEU A 169      12.440 -40.168  -2.554  1.00 13.56           C  
ATOM   3151  CD2 LEU A 169      10.473 -40.621  -4.083  1.00 16.72           C  
ATOM   3152  CD2 LEU A 169      10.473 -40.621  -4.083  1.00 16.72           C  
ATOM   3153  H   LEU A 169       9.279 -39.320  -0.256  1.00  0.00           H  
ATOM   3154  H   LEU A 169       9.279 -39.320  -0.256  1.00  0.00           H  
ATOM   3155  N   LYS A 170       7.873 -42.317   0.572  1.00 15.15           N  
ATOM   3156  N   LYS A 170       7.873 -42.317   0.572  1.00 15.15           N  
ATOM   3157  CA  LYS A 170       7.237 -43.462   1.259  1.00 15.35           C  
ATOM   3158  CA  LYS A 170       7.237 -43.462   1.259  1.00 15.35           C  
ATOM   3159  C   LYS A 170       5.878 -43.785   0.598  1.00 21.46           C  
ATOM   3160  C   LYS A 170       5.878 -43.785   0.598  1.00 21.46           C  
ATOM   3161  O   LYS A 170       5.449 -44.949   0.613  1.00 22.98           O  
ATOM   3162  O   LYS A 170       5.449 -44.949   0.613  1.00 22.98           O  
ATOM   3163  CB  LYS A 170       6.982 -43.136   2.737  1.00 16.34           C  
ATOM   3164  CB  LYS A 170       6.982 -43.136   2.737  1.00 16.34           C  
ATOM   3165  CG  LYS A 170       8.247 -43.026   3.574  1.00 20.68           C  
ATOM   3166  CG  LYS A 170       8.247 -43.026   3.574  1.00 20.68           C  
ATOM   3167  CD  LYS A 170       7.917 -42.665   5.025  1.00 19.38           C  
ATOM   3168  CD  LYS A 170       7.917 -42.665   5.025  1.00 19.38           C  
ATOM   3169  CE  LYS A 170       9.183 -42.469   5.811  1.00 27.56           C  
ATOM   3170  CE  LYS A 170       9.183 -42.469   5.811  1.00 27.56           C  
ATOM   3171  NZ  LYS A 170       8.899 -42.053   7.213  1.00 33.85           N1+
ATOM   3172  NZ  LYS A 170       8.899 -42.053   7.213  1.00 33.85           N1+
ATOM   3173  H   LYS A 170       7.986 -41.458   1.092  1.00  0.00           H  
ATOM   3174  H   LYS A 170       7.986 -41.458   1.092  1.00  0.00           H  
ATOM   3175  HZ1 LYS A 170       9.769 -41.931   7.711  1.00  0.00           H  
ATOM   3176  HZ1 LYS A 170       9.769 -41.931   7.711  1.00  0.00           H  
ATOM   3177  HZ2 LYS A 170       8.388 -41.182   7.209  1.00  0.00           H  
ATOM   3178  HZ2 LYS A 170       8.388 -41.182   7.209  1.00  0.00           H  
ATOM   3179  HZ3 LYS A 170       8.347 -42.764   7.670  1.00  0.00           H  
ATOM   3180  HZ3 LYS A 170       8.347 -42.764   7.670  1.00  0.00           H  
ATOM   3181  N   TYR A 171       5.197 -42.770   0.030  1.00 18.20           N  
ATOM   3182  N   TYR A 171       5.197 -42.770   0.030  1.00 18.20           N  
ATOM   3183  CA  TYR A 171       3.867 -42.965  -0.588  1.00 19.20           C  
ATOM   3184  CA  TYR A 171       3.867 -42.965  -0.588  1.00 19.20           C  
ATOM   3185  C   TYR A 171       3.782 -42.566  -2.049  1.00 23.57           C  
ATOM   3186  C   TYR A 171       3.782 -42.566  -2.049  1.00 23.57           C  
ATOM   3187  O   TYR A 171       2.763 -42.835  -2.694  1.00 25.86           O  
ATOM   3188  O   TYR A 171       2.763 -42.835  -2.694  1.00 25.86           O  
ATOM   3189  CB  TYR A 171       2.765 -42.259   0.227  1.00 22.13           C  
ATOM   3190  CB  TYR A 171       2.765 -42.259   0.227  1.00 22.13           C  
ATOM   3191  CG  TYR A 171       2.635 -42.816   1.628  1.00 27.19           C  
ATOM   3192  CG  TYR A 171       2.635 -42.816   1.628  1.00 27.19           C  
ATOM   3193  CD1 TYR A 171       1.835 -43.930   1.885  1.00 30.93           C  
ATOM   3194  CD1 TYR A 171       1.835 -43.930   1.885  1.00 30.93           C  
ATOM   3195  CD2 TYR A 171       3.404 -42.311   2.674  1.00 27.15           C  
ATOM   3196  CD2 TYR A 171       3.404 -42.311   2.674  1.00 27.15           C  
ATOM   3197  CE1 TYR A 171       1.793 -44.514   3.152  1.00 34.22           C  
ATOM   3198  CE1 TYR A 171       1.793 -44.514   3.152  1.00 34.22           C  
ATOM   3199  CE2 TYR A 171       3.368 -42.885   3.943  1.00 28.55           C  
ATOM   3200  CE2 TYR A 171       3.368 -42.885   3.943  1.00 28.55           C  
ATOM   3201  CZ  TYR A 171       2.552 -43.977   4.182  1.00 43.34           C  
ATOM   3202  CZ  TYR A 171       2.552 -43.977   4.182  1.00 43.34           C  
ATOM   3203  OH  TYR A 171       2.512 -44.535   5.442  1.00 49.16           O  
ATOM   3204  OH  TYR A 171       2.512 -44.535   5.442  1.00 49.16           O  
ATOM   3205  H   TYR A 171       5.593 -41.841   0.017  1.00  0.00           H  
ATOM   3206  H   TYR A 171       5.593 -41.841   0.017  1.00  0.00           H  
ATOM   3207  HH  TYR A 171       3.092 -44.044   6.029  1.00  0.00           H  
ATOM   3208  HH  TYR A 171       3.092 -44.044   6.029  1.00  0.00           H  
ATOM   3209  N   HIS A 172       4.832 -41.924  -2.578  1.00 17.30           N  
ATOM   3210  N   HIS A 172       4.832 -41.924  -2.578  1.00 17.30           N  
ATOM   3211  CA  HIS A 172       4.831 -41.439  -3.958  1.00 15.40           C  
ATOM   3212  CA  HIS A 172       4.831 -41.439  -3.958  1.00 15.40           C  
ATOM   3213  C   HIS A 172       5.974 -42.043  -4.747  1.00 18.40           C  
ATOM   3214  C   HIS A 172       5.974 -42.043  -4.747  1.00 18.40           C  
ATOM   3215  O   HIS A 172       7.126 -41.888  -4.361  1.00 18.13           O  
ATOM   3216  O   HIS A 172       7.126 -41.888  -4.361  1.00 18.13           O  
ATOM   3217  CB  HIS A 172       4.908 -39.890  -3.954  1.00 14.67           C  
ATOM   3218  CB  HIS A 172       4.908 -39.890  -3.954  1.00 14.67           C  
ATOM   3219  CG  HIS A 172       3.713 -39.256  -3.309  1.00 16.79           C  
ATOM   3220  CG  HIS A 172       3.713 -39.256  -3.309  1.00 16.79           C  
ATOM   3221  CD2 HIS A 172       3.523 -38.875  -2.026  1.00 17.07           C  
ATOM   3222  CD2 HIS A 172       3.523 -38.875  -2.026  1.00 17.07           C  
ATOM   3223  ND1 HIS A 172       2.552 -39.012  -4.024  1.00 17.97           N  
ATOM   3224  ND1 HIS A 172       2.552 -39.012  -4.024  1.00 17.97           N  
ATOM   3225  CE1 HIS A 172       1.715 -38.440  -3.171  1.00 17.27           C  
ATOM   3226  CE1 HIS A 172       1.715 -38.440  -3.171  1.00 17.27           C  
ATOM   3227  NE2 HIS A 172       2.241 -38.351  -1.955  1.00 17.22           N  
ATOM   3228  NE2 HIS A 172       2.241 -38.351  -1.955  1.00 17.22           N  
ATOM   3229  H   HIS A 172       5.658 -41.762  -2.020  1.00  0.00           H  
ATOM   3230  H   HIS A 172       5.658 -41.762  -2.020  1.00  0.00           H  
ATOM   3231  HD1 HIS A 172       2.495 -39.272  -4.998  1.00  0.00           H  
ATOM   3232  HD1 HIS A 172       2.495 -39.272  -4.998  1.00  0.00           H  
ATOM   3233  N   GLN A 173       5.661 -42.737  -5.862  1.00 15.26           N  
ATOM   3234  N   GLN A 173       5.661 -42.737  -5.862  1.00 15.26           N  
ATOM   3235  CA  GLN A 173       6.683 -43.356  -6.708  1.00 14.64           C  
ATOM   3236  CA  GLN A 173       6.683 -43.356  -6.708  1.00 14.64           C  
ATOM   3237  C   GLN A 173       7.596 -42.271  -7.328  1.00 17.17           C  
ATOM   3238  C   GLN A 173       7.596 -42.271  -7.328  1.00 17.17           C  
ATOM   3239  O   GLN A 173       8.812 -42.442  -7.351  1.00 16.73           O  
ATOM   3240  O   GLN A 173       8.812 -42.442  -7.351  1.00 16.73           O  
ATOM   3241  CB  GLN A 173       6.018 -44.220  -7.803  1.00 16.79           C  
ATOM   3242  CB  GLN A 173       6.018 -44.220  -7.803  1.00 16.79           C  
ATOM   3243  CG  GLN A 173       7.000 -45.071  -8.642  1.00 28.43           C  
ATOM   3244  CG  GLN A 173       7.000 -45.071  -8.642  1.00 28.43           C  
ATOM   3245  CD  GLN A 173       7.911 -45.986  -7.839  1.00 47.55           C  
ATOM   3246  CD  GLN A 173       7.911 -45.986  -7.839  1.00 47.55           C  
ATOM   3247  NE2 GLN A 173       9.157 -46.094  -8.281  1.00 42.68           N  
ATOM   3248  NE2 GLN A 173       9.157 -46.094  -8.281  1.00 42.68           N  
ATOM   3249  OE1 GLN A 173       7.516 -46.623  -6.846  1.00 37.11           O  
ATOM   3250  OE1 GLN A 173       7.516 -46.623  -6.846  1.00 37.11           O  
ATOM   3251  H   GLN A 173       4.695 -42.843  -6.137  1.00  0.00           H  
ATOM   3252  H   GLN A 173       4.695 -42.843  -6.137  1.00  0.00           H  
ATOM   3253 HE21 GLN A 173       9.447 -45.585  -9.104  1.00  0.00           H  
ATOM   3254 HE21 GLN A 173       9.447 -45.585  -9.104  1.00  0.00           H  
ATOM   3255 HE22 GLN A 173       9.816 -46.685  -7.795  1.00  0.00           H  
ATOM   3256 HE22 GLN A 173       9.816 -46.685  -7.795  1.00  0.00           H  
ATOM   3257  N   ARG A 174       6.999 -41.147  -7.771  1.00 13.57           N  
ATOM   3258  N   ARG A 174       6.999 -41.147  -7.771  1.00 13.57           N  
ATOM   3259  CA  ARG A 174       7.728 -40.025  -8.414  1.00 13.65           C  
ATOM   3260  CA  ARG A 174       7.728 -40.025  -8.414  1.00 13.65           C  
ATOM   3261  C   ARG A 174       7.365 -38.699  -7.774  1.00 15.45           C  
ATOM   3262  C   ARG A 174       7.365 -38.699  -7.774  1.00 15.45           C  
ATOM   3263  O   ARG A 174       6.186 -38.363  -7.669  1.00 15.16           O  
ATOM   3264  O   ARG A 174       6.186 -38.363  -7.669  1.00 15.16           O  
ATOM   3265  CB  ARG A 174       7.431 -39.966  -9.926  1.00 12.42           C  
ATOM   3266  CB  ARG A 174       7.431 -39.966  -9.926  1.00 12.42           C  
ATOM   3267  CG  ARG A 174       8.005 -41.158 -10.696  1.00 16.78           C  
ATOM   3268  CG  ARG A 174       8.005 -41.158 -10.696  1.00 16.78           C  
ATOM   3269  CD  ARG A 174       7.582 -41.178 -12.151  1.00 18.64           C  
ATOM   3270  CD  ARG A 174       7.582 -41.178 -12.151  1.00 18.64           C  
ATOM   3271  NE  ARG A 174       6.136 -41.052 -12.329  1.00 21.21           N  
ATOM   3272  NE  ARG A 174       6.136 -41.052 -12.329  1.00 21.21           N  
ATOM   3273  CZ  ARG A 174       5.265 -42.054 -12.261  1.00 34.85           C  
ATOM   3274  CZ  ARG A 174       5.265 -42.054 -12.261  1.00 34.85           C  
ATOM   3275  NH1 ARG A 174       3.972 -41.826 -12.427  1.00 25.21           N1+
ATOM   3276  NH1 ARG A 174       3.972 -41.826 -12.427  1.00 25.21           N1+
ATOM   3277  NH2 ARG A 174       5.679 -43.287 -11.994  1.00 27.66           N1+
ATOM   3278  NH2 ARG A 174       5.679 -43.287 -11.994  1.00 27.66           N1+
ATOM   3279  H   ARG A 174       6.000 -41.034  -7.673  1.00  0.00           H  
ATOM   3280  H   ARG A 174       6.000 -41.034  -7.673  1.00  0.00           H  
ATOM   3281  HE  ARG A 174       5.813 -40.114 -12.517  1.00  0.00           H  
ATOM   3282  HE  ARG A 174       5.813 -40.114 -12.517  1.00  0.00           H  
ATOM   3283 HH11 ARG A 174       3.644 -40.888 -12.606  1.00  0.00           H  
ATOM   3284 HH11 ARG A 174       3.644 -40.888 -12.606  1.00  0.00           H  
ATOM   3285 HH12 ARG A 174       3.314 -42.590 -12.375  1.00  0.00           H  
ATOM   3286 HH12 ARG A 174       3.314 -42.590 -12.375  1.00  0.00           H  
ATOM   3287 HH21 ARG A 174       6.661 -43.468 -11.841  1.00  0.00           H  
ATOM   3288 HH21 ARG A 174       6.661 -43.468 -11.841  1.00  0.00           H  
ATOM   3289 HH22 ARG A 174       5.012 -44.044 -11.944  1.00  0.00           H  
ATOM   3290 HH22 ARG A 174       5.012 -44.044 -11.944  1.00  0.00           H  
ATOM   3291  N   VAL A 175       8.403 -37.931  -7.372  1.00 11.15           N  
ATOM   3292  N   VAL A 175       8.403 -37.931  -7.372  1.00 11.15           N  
ATOM   3293  CA  VAL A 175       8.276 -36.635  -6.712  1.00  9.07           C  
ATOM   3294  CA  VAL A 175       8.276 -36.635  -6.712  1.00  9.07           C  
ATOM   3295  C   VAL A 175       8.997 -35.604  -7.557  1.00 11.62           C  
ATOM   3296  C   VAL A 175       8.997 -35.604  -7.557  1.00 11.62           C  
ATOM   3297  O   VAL A 175      10.152 -35.799  -7.925  1.00 11.11           O  
ATOM   3298  O   VAL A 175      10.152 -35.799  -7.925  1.00 11.11           O  
ATOM   3299  CB  VAL A 175       8.822 -36.681  -5.242  1.00 12.05           C  
ATOM   3300  CB  VAL A 175       8.822 -36.681  -5.242  1.00 12.05           C  
ATOM   3301  CG1 VAL A 175       8.840 -35.285  -4.605  1.00 11.79           C  
ATOM   3302  CG1 VAL A 175       8.840 -35.285  -4.605  1.00 11.79           C  
ATOM   3303  CG2 VAL A 175       8.000 -37.654  -4.381  1.00 11.59           C  
ATOM   3304  CG2 VAL A 175       8.000 -37.654  -4.381  1.00 11.59           C  
ATOM   3305  H   VAL A 175       9.351 -38.244  -7.523  1.00  0.00           H  
ATOM   3306  H   VAL A 175       9.351 -38.244  -7.523  1.00  0.00           H  
ATOM   3307  N   LEU A 176       8.310 -34.517  -7.878  1.00  9.23           N  
ATOM   3308  N   LEU A 176       8.310 -34.517  -7.878  1.00  9.23           N  
ATOM   3309  CA  LEU A 176       8.920 -33.440  -8.653  1.00  8.35           C  
ATOM   3310  CA  LEU A 176       8.920 -33.440  -8.653  1.00  8.35           C  
ATOM   3311  C   LEU A 176       9.358 -32.317  -7.713  1.00 13.11           C  
ATOM   3312  C   LEU A 176       9.358 -32.317  -7.713  1.00 13.11           C  
ATOM   3313  O   LEU A 176       8.556 -31.823  -6.930  1.00 11.71           O  
ATOM   3314  O   LEU A 176       8.556 -31.823  -6.930  1.00 11.71           O  
ATOM   3315  CB  LEU A 176       7.918 -32.905  -9.685  1.00  7.37           C  
ATOM   3316  CB  LEU A 176       7.918 -32.905  -9.685  1.00  7.37           C  
ATOM   3317  CG  LEU A 176       8.331 -31.638 -10.468  1.00  9.32           C  
ATOM   3318  CG  LEU A 176       8.331 -31.638 -10.468  1.00  9.32           C  
ATOM   3319  CD1 LEU A 176       9.646 -31.838 -11.232  1.00  8.37           C  
ATOM   3320  CD1 LEU A 176       9.646 -31.838 -11.232  1.00  8.37           C  
ATOM   3321  CD2 LEU A 176       7.206 -31.191 -11.379  1.00  9.68           C  
ATOM   3322  CD2 LEU A 176       7.206 -31.191 -11.379  1.00  9.68           C  
ATOM   3323  H   LEU A 176       7.348 -34.423  -7.586  1.00  0.00           H  
ATOM   3324  H   LEU A 176       7.348 -34.423  -7.586  1.00  0.00           H  
ATOM   3325  N   TYR A 177      10.614 -31.880  -7.847  1.00 10.50           N  
ATOM   3326  N   TYR A 177      10.614 -31.880  -7.847  1.00 10.50           N  
ATOM   3327  CA  TYR A 177      11.163 -30.770  -7.097  1.00  9.28           C  
ATOM   3328  CA  TYR A 177      11.163 -30.770  -7.097  1.00  9.28           C  
ATOM   3329  C   TYR A 177      11.420 -29.580  -8.058  1.00 12.62           C  
ATOM   3330  C   TYR A 177      11.420 -29.580  -8.058  1.00 12.62           C  
ATOM   3331  O   TYR A 177      12.070 -29.748  -9.094  1.00 10.27           O  
ATOM   3332  O   TYR A 177      12.070 -29.748  -9.094  1.00 10.27           O  
ATOM   3333  CB  TYR A 177      12.449 -31.189  -6.357  1.00 10.56           C  
ATOM   3334  CB  TYR A 177      12.449 -31.189  -6.357  1.00 10.56           C  
ATOM   3335  CG  TYR A 177      13.156 -30.021  -5.693  1.00  9.75           C  
ATOM   3336  CG  TYR A 177      13.156 -30.021  -5.693  1.00  9.75           C  
ATOM   3337  CD1 TYR A 177      12.630 -29.418  -4.552  1.00 10.10           C  
ATOM   3338  CD1 TYR A 177      12.630 -29.418  -4.552  1.00 10.10           C  
ATOM   3339  CD2 TYR A 177      14.347 -29.521  -6.206  1.00  9.52           C  
ATOM   3340  CD2 TYR A 177      14.347 -29.521  -6.206  1.00  9.52           C  
ATOM   3341  CE1 TYR A 177      13.259 -28.324  -3.958  1.00  9.59           C  
ATOM   3342  CE1 TYR A 177      13.259 -28.324  -3.958  1.00  9.59           C  
ATOM   3343  CE2 TYR A 177      14.992 -28.443  -5.610  1.00  9.67           C  
ATOM   3344  CE2 TYR A 177      14.992 -28.443  -5.610  1.00  9.67           C  
ATOM   3345  CZ  TYR A 177      14.434 -27.833  -4.501  1.00 11.01           C  
ATOM   3346  CZ  TYR A 177      14.434 -27.833  -4.501  1.00 11.01           C  
ATOM   3347  OH  TYR A 177      15.081 -26.780  -3.907  1.00 10.42           O  
ATOM   3348  OH  TYR A 177      15.081 -26.780  -3.907  1.00 10.42           O  
ATOM   3349  H   TYR A 177      11.238 -32.330  -8.501  1.00  0.00           H  
ATOM   3350  H   TYR A 177      11.238 -32.330  -8.501  1.00  0.00           H  
ATOM   3351  HH  TYR A 177      15.872 -26.567  -4.407  1.00  0.00           H  
ATOM   3352  HH  TYR A 177      15.872 -26.567  -4.407  1.00  0.00           H  
ATOM   3353  N   ILE A 178      10.914 -28.391  -7.708  1.00  8.41           N  
ATOM   3354  N   ILE A 178      10.914 -28.391  -7.708  1.00  8.41           N  
ATOM   3355  CA  ILE A 178      11.076 -27.167  -8.534  1.00  7.91           C  
ATOM   3356  CA  ILE A 178      11.076 -27.167  -8.534  1.00  7.91           C  
ATOM   3357  C   ILE A 178      11.672 -26.080  -7.638  1.00 11.62           C  
ATOM   3358  C   ILE A 178      11.672 -26.080  -7.638  1.00 11.62           C  
ATOM   3359  O   ILE A 178      11.193 -25.866  -6.523  1.00 12.49           O  
ATOM   3360  O   ILE A 178      11.193 -25.866  -6.523  1.00 12.49           O  
ATOM   3361  CB  ILE A 178       9.734 -26.698  -9.176  1.00  9.44           C  
ATOM   3362  CB  ILE A 178       9.734 -26.698  -9.176  1.00  9.44           C  
ATOM   3363  CG1 ILE A 178       9.036 -27.833  -9.974  1.00  8.18           C  
ATOM   3364  CG1 ILE A 178       9.036 -27.833  -9.974  1.00  8.18           C  
ATOM   3365  CG2 ILE A 178       9.965 -25.420 -10.045  1.00  9.50           C  
ATOM   3366  CG2 ILE A 178       9.965 -25.420 -10.045  1.00  9.50           C  
ATOM   3367  CD1 ILE A 178       7.542 -27.578 -10.228  1.00 12.66           C  
ATOM   3368  CD1 ILE A 178       7.542 -27.578 -10.228  1.00 12.66           C  
ATOM   3369  H   ILE A 178      10.394 -28.297  -6.847  1.00  0.00           H  
ATOM   3370  H   ILE A 178      10.394 -28.297  -6.847  1.00  0.00           H  
ATOM   3371  N   ASP A 179      12.707 -25.401  -8.129  1.00  7.74           N  
ATOM   3372  N   ASP A 179      12.707 -25.401  -8.129  1.00  7.74           N  
ATOM   3373  CA  ASP A 179      13.473 -24.454  -7.351  1.00  6.64           C  
ATOM   3374  CA  ASP A 179      13.473 -24.454  -7.351  1.00  6.64           C  
ATOM   3375  C   ASP A 179      13.585 -23.097  -8.059  1.00 11.41           C  
ATOM   3376  C   ASP A 179      13.585 -23.097  -8.059  1.00 11.41           C  
ATOM   3377  O   ASP A 179      14.376 -22.932  -9.004  1.00 10.95           O  
ATOM   3378  O   ASP A 179      14.376 -22.932  -9.004  1.00 10.95           O  
ATOM   3379  CB  ASP A 179      14.843 -25.077  -7.076  1.00  7.78           C  
ATOM   3380  CB  ASP A 179      14.843 -25.077  -7.076  1.00  7.78           C  
ATOM   3381  CG  ASP A 179      15.744 -24.352  -6.088  1.00 11.13           C  
ATOM   3382  CG  ASP A 179      15.744 -24.352  -6.088  1.00 11.13           C  
ATOM   3383  OD1 ASP A 179      15.805 -23.111  -6.140  1.00  9.76           O  
ATOM   3384  OD1 ASP A 179      15.805 -23.111  -6.140  1.00  9.76           O  
ATOM   3385  OD2 ASP A 179      16.400 -25.035  -5.271  1.00 11.01           O1-
ATOM   3386  OD2 ASP A 179      16.400 -25.035  -5.271  1.00 11.01           O1-
ATOM   3387  H   ASP A 179      12.990 -25.537  -9.089  1.00  0.00           H  
ATOM   3388  H   ASP A 179      12.990 -25.537  -9.089  1.00  0.00           H  
ATOM   3389  N   ILE A 180      12.805 -22.120  -7.582  1.00  8.87           N  
ATOM   3390  N   ILE A 180      12.805 -22.120  -7.582  1.00  8.87           N  
ATOM   3391  CA  ILE A 180      12.785 -20.755  -8.156  1.00  7.09           C  
ATOM   3392  CA  ILE A 180      12.785 -20.755  -8.156  1.00  7.09           C  
ATOM   3393  C   ILE A 180      13.631 -19.727  -7.429  1.00 11.45           C  
ATOM   3394  C   ILE A 180      13.631 -19.727  -7.429  1.00 11.45           C  
ATOM   3395  O   ILE A 180      13.604 -18.543  -7.776  1.00 10.16           O  
ATOM   3396  O   ILE A 180      13.604 -18.543  -7.776  1.00 10.16           O  
ATOM   3397  CB  ILE A 180      11.379 -20.256  -8.480  1.00  9.30           C  
ATOM   3398  CB  ILE A 180      11.379 -20.256  -8.480  1.00  9.30           C  
ATOM   3399  CG1 ILE A 180      10.553 -20.002  -7.186  1.00  7.72           C  
ATOM   3400  CG1 ILE A 180      10.553 -20.002  -7.186  1.00  7.72           C  
ATOM   3401  CG2 ILE A 180      10.695 -21.191  -9.512  1.00  9.19           C  
ATOM   3402  CG2 ILE A 180      10.695 -21.191  -9.512  1.00  9.19           C  
ATOM   3403  CD1 ILE A 180       9.237 -19.234  -7.437  1.00  7.29           C  
ATOM   3404  CD1 ILE A 180       9.237 -19.234  -7.437  1.00  7.29           C  
ATOM   3405  H   ILE A 180      12.195 -22.298  -6.797  1.00  0.00           H  
ATOM   3406  H   ILE A 180      12.195 -22.298  -6.797  1.00  0.00           H  
ATOM   3407  N   ASP A 181      14.389 -20.177  -6.428  1.00  9.37           N  
ATOM   3408  N   ASP A 181      14.389 -20.177  -6.428  1.00  9.37           N  
ATOM   3409  CA  ASP A 181      15.379 -19.345  -5.733  1.00  9.68           C  
ATOM   3410  CA  ASP A 181      15.379 -19.345  -5.733  1.00  9.68           C  
ATOM   3411  C   ASP A 181      16.387 -18.895  -6.826  1.00 12.20           C  
ATOM   3412  C   ASP A 181      16.387 -18.895  -6.826  1.00 12.20           C  
ATOM   3413  O   ASP A 181      16.554 -19.610  -7.816  1.00 11.31           O  
ATOM   3414  O   ASP A 181      16.554 -19.610  -7.816  1.00 11.31           O  
ATOM   3415  CB  ASP A 181      16.114 -20.228  -4.703  1.00 11.64           C  
ATOM   3416  CB  ASP A 181      16.114 -20.228  -4.703  1.00 11.64           C  
ATOM   3417  CG  ASP A 181      17.040 -19.488  -3.756  1.00 11.90           C  
ATOM   3418  CG  ASP A 181      17.040 -19.488  -3.756  1.00 11.90           C  
ATOM   3419  OD1 ASP A 181      16.728 -19.423  -2.551  1.00 11.95           O  
ATOM   3420  OD1 ASP A 181      16.728 -19.423  -2.551  1.00 11.95           O  
ATOM   3421  OD2 ASP A 181      18.114 -19.051  -4.200  1.00 11.90           O1-
ATOM   3422  OD2 ASP A 181      18.114 -19.051  -4.200  1.00 11.90           O1-
ATOM   3423  H   ASP A 181      14.296 -21.133  -6.114  1.00  0.00           H  
ATOM   3424  H   ASP A 181      14.296 -21.133  -6.114  1.00  0.00           H  
ATOM   3425  N   ILE A 182      17.039 -17.719  -6.682  1.00  8.55           N  
ATOM   3426  N   ILE A 182      17.039 -17.719  -6.682  1.00  8.55           N  
ATOM   3427  CA  ILE A 182      18.035 -17.299  -7.670  1.00  7.24           C  
ATOM   3428  CA  ILE A 182      18.035 -17.299  -7.670  1.00  7.24           C  
ATOM   3429  C   ILE A 182      19.235 -18.271  -7.748  1.00 11.27           C  
ATOM   3430  C   ILE A 182      19.235 -18.271  -7.748  1.00 11.27           C  
ATOM   3431  O   ILE A 182      19.901 -18.330  -8.779  1.00 11.08           O  
ATOM   3432  O   ILE A 182      19.901 -18.330  -8.779  1.00 11.08           O  
ATOM   3433  CB  ILE A 182      18.468 -15.816  -7.458  1.00  9.34           C  
ATOM   3434  CB  ILE A 182      18.468 -15.816  -7.458  1.00  9.34           C  
ATOM   3435  CG1 ILE A 182      19.177 -15.229  -8.723  1.00 10.23           C  
ATOM   3436  CG1 ILE A 182      19.177 -15.229  -8.723  1.00 10.23           C  
ATOM   3437  CG2 ILE A 182      19.312 -15.618  -6.172  1.00 10.36           C  
ATOM   3438  CG2 ILE A 182      19.312 -15.618  -6.172  1.00 10.36           C  
ATOM   3439  CD1 ILE A 182      19.496 -13.699  -8.594  1.00 12.34           C  
ATOM   3440  CD1 ILE A 182      19.496 -13.699  -8.594  1.00 12.34           C  
ATOM   3441  H   ILE A 182      16.840 -17.125  -5.890  1.00  0.00           H  
ATOM   3442  H   ILE A 182      16.840 -17.125  -5.890  1.00  0.00           H  
ATOM   3443  N   HIS A 183      19.542 -18.992  -6.641  1.00  9.50           N  
ATOM   3444  N   HIS A 183      19.542 -18.992  -6.641  1.00  9.50           N  
ATOM   3445  CA  HIS A 183      20.695 -19.885  -6.586  1.00  8.91           C  
ATOM   3446  CA  HIS A 183      20.695 -19.885  -6.586  1.00  8.91           C  
ATOM   3447  C   HIS A 183      20.299 -21.296  -6.966  1.00 11.76           C  
ATOM   3448  C   HIS A 183      20.299 -21.296  -6.966  1.00 11.76           C  
ATOM   3449  O   HIS A 183      19.164 -21.715  -6.704  1.00 11.25           O  
ATOM   3450  O   HIS A 183      19.164 -21.715  -6.704  1.00 11.25           O  
ATOM   3451  CB  HIS A 183      21.350 -19.870  -5.177  1.00  9.46           C  
ATOM   3452  CB  HIS A 183      21.350 -19.870  -5.177  1.00  9.46           C  
ATOM   3453  CG  HIS A 183      21.802 -18.500  -4.743  1.00 11.38           C  
ATOM   3454  CG  HIS A 183      21.802 -18.500  -4.743  1.00 11.38           C  
ATOM   3455  CD2 HIS A 183      22.935 -17.819  -5.063  1.00 11.99           C  
ATOM   3456  CD2 HIS A 183      22.935 -17.819  -5.063  1.00 11.99           C  
ATOM   3457  ND1 HIS A 183      21.009 -17.703  -3.932  1.00 11.44           N  
ATOM   3458  ND1 HIS A 183      21.009 -17.703  -3.932  1.00 11.44           N  
ATOM   3459  CE1 HIS A 183      21.674 -16.564  -3.785  1.00 11.52           C  
ATOM   3460  CE1 HIS A 183      21.674 -16.564  -3.785  1.00 11.52           C  
ATOM   3461  NE2 HIS A 183      22.845 -16.590  -4.442  1.00 12.07           N  
ATOM   3462  NE2 HIS A 183      22.845 -16.590  -4.442  1.00 12.07           N  
ATOM   3463  H   HIS A 183      18.964 -18.921  -5.816  1.00  0.00           H  
ATOM   3464  H   HIS A 183      18.964 -18.921  -5.816  1.00  0.00           H  
ATOM   3465  HE2 HIS A 183      23.593 -15.918  -4.541  1.00  0.00           H  
ATOM   3466  HE2 HIS A 183      23.593 -15.918  -4.541  1.00  0.00           H  
ATOM   3467  N   HIS A 184      21.233 -22.030  -7.597  1.00  9.57           N  
ATOM   3468  N   HIS A 184      21.233 -22.030  -7.597  1.00  9.57           N  
ATOM   3469  CA  HIS A 184      21.038 -23.430  -7.994  1.00  7.97           C  
ATOM   3470  CA  HIS A 184      21.038 -23.430  -7.994  1.00  7.97           C  
ATOM   3471  C   HIS A 184      20.739 -24.314  -6.744  1.00 12.50           C  
ATOM   3472  C   HIS A 184      20.739 -24.314  -6.744  1.00 12.50           C  
ATOM   3473  O   HIS A 184      21.413 -24.184  -5.724  1.00 12.09           O  
ATOM   3474  O   HIS A 184      21.413 -24.184  -5.724  1.00 12.09           O  
ATOM   3475  CB  HIS A 184      22.302 -23.958  -8.693  1.00  7.80           C  
ATOM   3476  CB  HIS A 184      22.302 -23.958  -8.693  1.00  7.80           C  
ATOM   3477  CG  HIS A 184      22.220 -25.411  -9.058  1.00 11.19           C  
ATOM   3478  CG  HIS A 184      22.220 -25.411  -9.058  1.00 11.19           C  
ATOM   3479  CD2 HIS A 184      21.252 -26.084  -9.729  1.00 11.88           C  
ATOM   3480  CD2 HIS A 184      21.252 -26.084  -9.729  1.00 11.88           C  
ATOM   3481  ND1 HIS A 184      23.186 -26.310  -8.652  1.00 12.90           N  
ATOM   3482  ND1 HIS A 184      23.186 -26.310  -8.652  1.00 12.90           N  
ATOM   3483  CE1 HIS A 184      22.820 -27.485  -9.145  1.00 11.46           C  
ATOM   3484  CE1 HIS A 184      22.820 -27.485  -9.145  1.00 11.46           C  
ATOM   3485  NE2 HIS A 184      21.659 -27.406  -9.790  1.00 11.22           N  
ATOM   3486  NE2 HIS A 184      21.659 -27.406  -9.790  1.00 11.22           N  
ATOM   3487  H   HIS A 184      22.128 -21.621  -7.823  1.00  0.00           H  
ATOM   3488  H   HIS A 184      22.128 -21.621  -7.823  1.00  0.00           H  
ATOM   3489  HD1 HIS A 184      23.965 -25.995  -8.092  1.00  0.00           H  
ATOM   3490  HD1 HIS A 184      23.965 -25.995  -8.092  1.00  0.00           H  
ATOM   3491  N   GLY A 185      19.747 -25.206  -6.859  1.00 11.20           N  
ATOM   3492  N   GLY A 185      19.747 -25.206  -6.859  1.00 11.20           N  
ATOM   3493  CA  GLY A 185      19.368 -26.152  -5.811  1.00  9.36           C  
ATOM   3494  CA  GLY A 185      19.368 -26.152  -5.811  1.00  9.36           C  
ATOM   3495  C   GLY A 185      20.284 -27.364  -5.821  1.00 12.58           C  
ATOM   3496  C   GLY A 185      20.284 -27.364  -5.821  1.00 12.58           C  
ATOM   3497  O   GLY A 185      19.841 -28.501  -6.040  1.00 12.24           O  
ATOM   3498  O   GLY A 185      19.841 -28.501  -6.040  1.00 12.24           O  
ATOM   3499  H   GLY A 185      19.207 -25.254  -7.711  1.00  0.00           H  
ATOM   3500  H   GLY A 185      19.207 -25.254  -7.711  1.00  0.00           H  
ATOM   3501  N   ASP A 186      21.570 -27.121  -5.552  1.00 10.78           N  
ATOM   3502  N   ASP A 186      21.570 -27.121  -5.552  1.00 10.78           N  
ATOM   3503  CA  ASP A 186      22.635 -28.133  -5.607  1.00 10.83           C  
ATOM   3504  CA  ASP A 186      22.635 -28.133  -5.607  1.00 10.83           C  
ATOM   3505  C   ASP A 186      22.476 -29.284  -4.626  1.00 14.57           C  
ATOM   3506  C   ASP A 186      22.476 -29.284  -4.626  1.00 14.57           C  
ATOM   3507  O   ASP A 186      22.653 -30.433  -5.025  1.00 12.27           O  
ATOM   3508  O   ASP A 186      22.653 -30.433  -5.025  1.00 12.27           O  
ATOM   3509  CB  ASP A 186      24.040 -27.491  -5.520  1.00 10.87           C  
ATOM   3510  CB  ASP A 186      24.040 -27.491  -5.520  1.00 10.87           C  
ATOM   3511  CG  ASP A 186      24.386 -26.805  -4.193  1.00 16.14           C  
ATOM   3512  CG  ASP A 186      24.386 -26.805  -4.193  1.00 16.14           C  
ATOM   3513  OD1 ASP A 186      25.576 -26.689  -3.884  1.00 11.82           O  
ATOM   3514  OD1 ASP A 186      25.576 -26.689  -3.884  1.00 11.82           O  
ATOM   3515  OD2 ASP A 186      23.452 -26.381  -3.471  1.00 13.98           O1-
ATOM   3516  OD2 ASP A 186      23.452 -26.381  -3.471  1.00 13.98           O1-
ATOM   3517  H   ASP A 186      21.864 -26.191  -5.290  1.00  0.00           H  
ATOM   3518  H   ASP A 186      21.864 -26.191  -5.290  1.00  0.00           H  
ATOM   3519  N   GLY A 187      22.176 -28.983  -3.357  1.00 12.38           N  
ATOM   3520  N   GLY A 187      22.176 -28.983  -3.357  1.00 12.38           N  
ATOM   3521  CA  GLY A 187      22.042 -30.030  -2.344  1.00 11.40           C  
ATOM   3522  CA  GLY A 187      22.042 -30.030  -2.344  1.00 11.40           C  
ATOM   3523  C   GLY A 187      20.968 -31.050  -2.664  1.00 11.18           C  
ATOM   3524  C   GLY A 187      20.968 -31.050  -2.664  1.00 11.18           C  
ATOM   3525  O   GLY A 187      21.175 -32.258  -2.495  1.00 11.40           O  
ATOM   3526  O   GLY A 187      21.175 -32.258  -2.495  1.00 11.40           O  
ATOM   3527  H   GLY A 187      22.038 -28.020  -3.085  1.00  0.00           H  
ATOM   3528  H   GLY A 187      22.038 -28.020  -3.085  1.00  0.00           H  
ATOM   3529  N   VAL A 188      19.807 -30.568  -3.125  1.00  9.38           N  
ATOM   3530  N   VAL A 188      19.807 -30.568  -3.125  1.00  9.38           N  
ATOM   3531  CA  VAL A 188      18.658 -31.393  -3.499  1.00  9.10           C  
ATOM   3532  CA  VAL A 188      18.658 -31.393  -3.499  1.00  9.10           C  
ATOM   3533  C   VAL A 188      18.981 -32.195  -4.766  1.00 12.30           C  
ATOM   3534  C   VAL A 188      18.981 -32.195  -4.766  1.00 12.30           C  
ATOM   3535  O   VAL A 188      18.759 -33.407  -4.807  1.00  9.30           O  
ATOM   3536  O   VAL A 188      18.759 -33.407  -4.807  1.00  9.30           O  
ATOM   3537  CB  VAL A 188      17.351 -30.569  -3.625  1.00 12.13           C  
ATOM   3538  CB  VAL A 188      17.351 -30.569  -3.625  1.00 12.13           C  
ATOM   3539  CG1 VAL A 188      16.134 -31.498  -3.728  1.00 12.14           C  
ATOM   3540  CG1 VAL A 188      16.134 -31.498  -3.728  1.00 12.14           C  
ATOM   3541  CG2 VAL A 188      17.196 -29.635  -2.424  1.00 11.27           C  
ATOM   3542  CG2 VAL A 188      17.196 -29.635  -2.424  1.00 11.27           C  
ATOM   3543  H   VAL A 188      19.682 -29.572  -3.234  1.00  0.00           H  
ATOM   3544  H   VAL A 188      19.682 -29.572  -3.234  1.00  0.00           H  
ATOM   3545  N   GLU A 189      19.563 -31.519  -5.782  1.00  9.63           N  
ATOM   3546  N   GLU A 189      19.563 -31.519  -5.782  1.00  9.63           N  
ATOM   3547  CA  GLU A 189      19.963 -32.173  -7.028  1.00  9.59           C  
ATOM   3548  CA  GLU A 189      19.963 -32.173  -7.028  1.00  9.59           C  
ATOM   3549  C   GLU A 189      20.985 -33.283  -6.721  1.00 13.21           C  
ATOM   3550  C   GLU A 189      20.985 -33.283  -6.721  1.00 13.21           C  
ATOM   3551  O   GLU A 189      20.832 -34.400  -7.214  1.00 12.20           O  
ATOM   3552  O   GLU A 189      20.832 -34.400  -7.214  1.00 12.20           O  
ATOM   3553  CB  GLU A 189      20.541 -31.132  -8.014  1.00 11.01           C  
ATOM   3554  CB  GLU A 189      20.541 -31.132  -8.014  1.00 11.01           C  
ATOM   3555  CG  GLU A 189      21.097 -31.744  -9.287  1.00 14.62           C  
ATOM   3556  CG  GLU A 189      21.097 -31.744  -9.287  1.00 14.62           C  
ATOM   3557  CD  GLU A 189      21.776 -30.726 -10.179  1.00 16.76           C  
ATOM   3558  CD  GLU A 189      21.776 -30.726 -10.179  1.00 16.76           C  
ATOM   3559  OE1 GLU A 189      21.055 -29.965 -10.855  1.00 14.27           O  
ATOM   3560  OE1 GLU A 189      21.055 -29.965 -10.855  1.00 14.27           O  
ATOM   3561  OE2 GLU A 189      23.018 -30.612 -10.106  1.00 14.35           O1-
ATOM   3562  OE2 GLU A 189      23.018 -30.612 -10.106  1.00 14.35           O1-
ATOM   3563  H   GLU A 189      19.735 -30.528  -5.696  1.00  0.00           H  
ATOM   3564  H   GLU A 189      19.735 -30.528  -5.696  1.00  0.00           H  
ATOM   3565  N   GLU A 190      21.984 -32.991  -5.863  1.00 11.41           N  
ATOM   3566  N   GLU A 190      21.984 -32.991  -5.863  1.00 11.41           N  
ATOM   3567  CA  GLU A 190      23.009 -33.969  -5.471  1.00 11.81           C  
ATOM   3568  CA  GLU A 190      23.009 -33.969  -5.471  1.00 11.81           C  
ATOM   3569  C   GLU A 190      22.419 -35.208  -4.794  1.00 15.31           C  
ATOM   3570  C   GLU A 190      22.419 -35.208  -4.794  1.00 15.31           C  
ATOM   3571  O   GLU A 190      22.732 -36.316  -5.213  1.00 15.70           O  
ATOM   3572  O   GLU A 190      22.732 -36.316  -5.213  1.00 15.70           O  
ATOM   3573  CB  GLU A 190      24.073 -33.333  -4.573  1.00 13.07           C  
ATOM   3574  CB  GLU A 190      24.073 -33.333  -4.573  1.00 13.07           C  
ATOM   3575  CG  GLU A 190      25.162 -34.302  -4.132  1.00 17.95           C  
ATOM   3576  CG  GLU A 190      25.162 -34.302  -4.132  1.00 17.95           C  
ATOM   3577  CD  GLU A 190      26.221 -33.639  -3.281  1.00 36.39           C  
ATOM   3578  CD  GLU A 190      26.221 -33.639  -3.281  1.00 36.39           C  
ATOM   3579  OE1 GLU A 190      26.276 -33.938  -2.068  1.00 24.86           O  
ATOM   3580  OE1 GLU A 190      26.276 -33.938  -2.068  1.00 24.86           O  
ATOM   3581  OE2 GLU A 190      26.949 -32.769  -3.809  1.00 31.89           O1-
ATOM   3582  OE2 GLU A 190      26.949 -32.769  -3.809  1.00 31.89           O1-
ATOM   3583  H   GLU A 190      22.050 -32.067  -5.460  1.00  0.00           H  
ATOM   3584  H   GLU A 190      22.050 -32.067  -5.460  1.00  0.00           H  
ATOM   3585  N   ALA A 191      21.582 -35.029  -3.757  1.00 11.62           N  
ATOM   3586  N   ALA A 191      21.582 -35.029  -3.757  1.00 11.62           N  
ATOM   3587  CA  ALA A 191      20.970 -36.162  -3.043  1.00 11.67           C  
ATOM   3588  CA  ALA A 191      20.970 -36.162  -3.043  1.00 11.67           C  
ATOM   3589  C   ALA A 191      20.236 -37.127  -3.962  1.00 15.22           C  
ATOM   3590  C   ALA A 191      20.236 -37.127  -3.962  1.00 15.22           C  
ATOM   3591  O   ALA A 191      20.284 -38.329  -3.725  1.00 15.24           O  
ATOM   3592  O   ALA A 191      20.284 -38.329  -3.725  1.00 15.24           O  
ATOM   3593  CB  ALA A 191      20.025 -35.658  -1.969  1.00 12.71           C  
ATOM   3594  CB  ALA A 191      20.025 -35.658  -1.969  1.00 12.71           C  
ATOM   3595  H   ALA A 191      21.356 -34.095  -3.446  1.00  0.00           H  
ATOM   3596  H   ALA A 191      21.356 -34.095  -3.446  1.00  0.00           H  
ATOM   3597  N   PHE A 192      19.556 -36.609  -5.012  1.00 11.11           N  
ATOM   3598  N   PHE A 192      19.556 -36.609  -5.012  1.00 11.11           N  
ATOM   3599  CA  PHE A 192      18.754 -37.440  -5.905  1.00 10.46           C  
ATOM   3600  CA  PHE A 192      18.754 -37.440  -5.905  1.00 10.46           C  
ATOM   3601  C   PHE A 192      19.297 -37.573  -7.344  1.00 14.64           C  
ATOM   3602  C   PHE A 192      19.297 -37.573  -7.344  1.00 14.64           C  
ATOM   3603  O   PHE A 192      18.550 -37.946  -8.242  1.00 14.38           O  
ATOM   3604  O   PHE A 192      18.550 -37.946  -8.242  1.00 14.38           O  
ATOM   3605  CB  PHE A 192      17.324 -36.888  -5.922  1.00 11.44           C  
ATOM   3606  CB  PHE A 192      17.324 -36.888  -5.922  1.00 11.44           C  
ATOM   3607  CG  PHE A 192      16.683 -36.869  -4.546  1.00 12.32           C  
ATOM   3608  CG  PHE A 192      16.683 -36.869  -4.546  1.00 12.32           C  
ATOM   3609  CD1 PHE A 192      16.379 -35.663  -3.919  1.00 13.48           C  
ATOM   3610  CD1 PHE A 192      16.379 -35.663  -3.919  1.00 13.48           C  
ATOM   3611  CD2 PHE A 192      16.459 -38.056  -3.846  1.00 14.42           C  
ATOM   3612  CD2 PHE A 192      16.459 -38.056  -3.846  1.00 14.42           C  
ATOM   3613  CE1 PHE A 192      15.794 -35.645  -2.650  1.00 14.41           C  
ATOM   3614  CE1 PHE A 192      15.794 -35.645  -2.650  1.00 14.41           C  
ATOM   3615  CE2 PHE A 192      15.876 -38.039  -2.576  1.00 16.53           C  
ATOM   3616  CE2 PHE A 192      15.876 -38.039  -2.576  1.00 16.53           C  
ATOM   3617  CZ  PHE A 192      15.551 -36.832  -1.984  1.00 14.02           C  
ATOM   3618  CZ  PHE A 192      15.551 -36.832  -1.984  1.00 14.02           C  
ATOM   3619  H   PHE A 192      19.594 -35.617  -5.198  1.00  0.00           H  
ATOM   3620  H   PHE A 192      19.594 -35.617  -5.198  1.00  0.00           H  
ATOM   3621  N   TYR A 193      20.576 -37.265  -7.548  1.00 12.68           N  
ATOM   3622  N   TYR A 193      20.576 -37.265  -7.548  1.00 12.68           N  
ATOM   3623  CA  TYR A 193      21.226 -37.227  -8.864  1.00 12.52           C  
ATOM   3624  CA  TYR A 193      21.226 -37.227  -8.864  1.00 12.52           C  
ATOM   3625  C   TYR A 193      21.204 -38.540  -9.616  1.00 17.93           C  
ATOM   3626  C   TYR A 193      21.204 -38.540  -9.616  1.00 17.93           C  
ATOM   3627  O   TYR A 193      21.098 -38.544 -10.843  1.00 19.25           O  
ATOM   3628  O   TYR A 193      21.098 -38.544 -10.843  1.00 19.25           O  
ATOM   3629  CB  TYR A 193      22.656 -36.678  -8.737  1.00 12.33           C  
ATOM   3630  CB  TYR A 193      22.656 -36.678  -8.737  1.00 12.33           C  
ATOM   3631  CG  TYR A 193      23.161 -35.982  -9.983  1.00 14.68           C  
ATOM   3632  CG  TYR A 193      23.161 -35.982  -9.983  1.00 14.68           C  
ATOM   3633  CD1 TYR A 193      24.271 -36.466 -10.678  1.00 16.46           C  
ATOM   3634  CD1 TYR A 193      24.271 -36.466 -10.678  1.00 16.46           C  
ATOM   3635  CD2 TYR A 193      22.521 -34.849 -10.480  1.00 15.16           C  
ATOM   3636  CD2 TYR A 193      22.521 -34.849 -10.480  1.00 15.16           C  
ATOM   3637  CE1 TYR A 193      24.734 -35.830 -11.832  1.00 16.02           C  
ATOM   3638  CE1 TYR A 193      24.734 -35.830 -11.832  1.00 16.02           C  
ATOM   3639  CE2 TYR A 193      23.003 -34.180 -11.600  1.00 15.51           C  
ATOM   3640  CE2 TYR A 193      23.003 -34.180 -11.600  1.00 15.51           C  
ATOM   3641  CZ  TYR A 193      24.115 -34.669 -12.271  1.00 19.95           C  
ATOM   3642  CZ  TYR A 193      24.115 -34.669 -12.271  1.00 19.95           C  
ATOM   3643  OH  TYR A 193      24.527 -34.029 -13.417  1.00 15.72           O  
ATOM   3644  OH  TYR A 193      24.527 -34.029 -13.417  1.00 15.72           O  
ATOM   3645  H   TYR A 193      21.171 -37.036  -6.765  1.00  0.00           H  
ATOM   3646  H   TYR A 193      21.171 -37.036  -6.765  1.00  0.00           H  
ATOM   3647  HH  TYR A 193      23.986 -33.249 -13.561  1.00  0.00           H  
ATOM   3648  HH  TYR A 193      23.986 -33.249 -13.561  1.00  0.00           H  
ATOM   3649  N   THR A 194      21.253 -39.656  -8.885  1.00 15.44           N  
ATOM   3650  N   THR A 194      21.253 -39.656  -8.885  1.00 15.44           N  
ATOM   3651  CA  THR A 194      21.307 -40.976  -9.517  1.00 15.45           C  
ATOM   3652  CA  THR A 194      21.307 -40.976  -9.517  1.00 15.45           C  
ATOM   3653  C   THR A 194      19.984 -41.742  -9.461  1.00 20.17           C  
ATOM   3654  C   THR A 194      19.984 -41.742  -9.461  1.00 20.17           C  
ATOM   3655  O   THR A 194      19.959 -42.960  -9.705  1.00 19.94           O  
ATOM   3656  O   THR A 194      19.959 -42.960  -9.705  1.00 19.94           O  
ATOM   3657  CB  THR A 194      22.484 -41.784  -8.935  1.00 21.54           C  
ATOM   3658  CB  THR A 194      22.484 -41.784  -8.935  1.00 21.54           C  
ATOM   3659  CG2 THR A 194      23.813 -41.081  -9.075  1.00 20.51           C  
ATOM   3660  CG2 THR A 194      23.813 -41.081  -9.075  1.00 20.51           C  
ATOM   3661  OG1 THR A 194      22.212 -42.049  -7.567  1.00 21.31           O  
ATOM   3662  OG1 THR A 194      22.212 -42.049  -7.567  1.00 21.31           O  
ATOM   3663  H   THR A 194      21.253 -39.600  -7.877  1.00  0.00           H  
ATOM   3664  H   THR A 194      21.253 -39.600  -7.877  1.00  0.00           H  
ATOM   3665  HG1 THR A 194      22.936 -42.552  -7.188  1.00  0.00           H  
ATOM   3666  HG1 THR A 194      22.936 -42.552  -7.188  1.00  0.00           H  
ATOM   3667  N   THR A 195      18.884 -41.051  -9.122  1.00 14.77           N  
ATOM   3668  N   THR A 195      18.884 -41.051  -9.122  1.00 14.77           N  
ATOM   3669  CA  THR A 195      17.580 -41.713  -9.074  1.00 13.26           C  
ATOM   3670  CA  THR A 195      17.580 -41.713  -9.074  1.00 13.26           C  
ATOM   3671  C   THR A 195      16.571 -41.054  -9.993  1.00 17.35           C  
ATOM   3672  C   THR A 195      16.571 -41.054  -9.993  1.00 17.35           C  
ATOM   3673  O   THR A 195      16.598 -39.822 -10.181  1.00 16.68           O  
ATOM   3674  O   THR A 195      16.598 -39.822 -10.181  1.00 16.68           O  
ATOM   3675  CB  THR A 195      17.082 -41.956  -7.628  1.00 18.77           C  
ATOM   3676  CB  THR A 195      17.082 -41.956  -7.628  1.00 18.77           C  
ATOM   3677  CG2 THR A 195      16.894 -40.648  -6.835  1.00 15.66           C  
ATOM   3678  CG2 THR A 195      16.894 -40.648  -6.835  1.00 15.66           C  
ATOM   3679  OG1 THR A 195      15.827 -42.657  -7.693  1.00 14.56           O  
ATOM   3680  OG1 THR A 195      15.827 -42.657  -7.693  1.00 14.56           O  
ATOM   3681  H   THR A 195      18.954 -40.069  -8.898  1.00  0.00           H  
ATOM   3682  H   THR A 195      18.954 -40.069  -8.898  1.00  0.00           H  
ATOM   3683  HG1 THR A 195      15.503 -42.817  -6.804  1.00  0.00           H  
ATOM   3684  HG1 THR A 195      15.503 -42.817  -6.804  1.00  0.00           H  
ATOM   3685  N   ASP A 196      15.654 -41.877 -10.539  1.00 13.56           N  
ATOM   3686  N   ASP A 196      15.654 -41.877 -10.539  1.00 13.56           N  
ATOM   3687  CA  ASP A 196      14.571 -41.388 -11.389  1.00 13.34           C  
ATOM   3688  CA  ASP A 196      14.571 -41.388 -11.389  1.00 13.34           C  
ATOM   3689  C   ASP A 196      13.327 -41.121 -10.557  1.00 17.25           C  
ATOM   3690  C   ASP A 196      13.327 -41.121 -10.557  1.00 17.25           C  
ATOM   3691  O   ASP A 196      12.329 -40.633 -11.075  1.00 17.01           O  
ATOM   3692  O   ASP A 196      12.329 -40.633 -11.075  1.00 17.01           O  
ATOM   3693  CB  ASP A 196      14.264 -42.368 -12.534  1.00 14.33           C  
ATOM   3694  CB  ASP A 196      14.264 -42.368 -12.534  1.00 14.33           C  
ATOM   3695  CG  ASP A 196      13.885 -43.776 -12.114  1.00 21.07           C  
ATOM   3696  CG  ASP A 196      13.885 -43.776 -12.114  1.00 21.07           C  
ATOM   3697  OD1 ASP A 196      14.017 -44.090 -10.930  1.00 17.85           O  
ATOM   3698  OD1 ASP A 196      14.017 -44.090 -10.930  1.00 17.85           O  
ATOM   3699  OD2 ASP A 196      13.516 -44.577 -12.994  1.00 26.02           O1-
ATOM   3700  OD2 ASP A 196      13.516 -44.577 -12.994  1.00 26.02           O1-
ATOM   3701  H   ASP A 196      15.701 -42.871 -10.366  1.00  0.00           H  
ATOM   3702  H   ASP A 196      15.701 -42.871 -10.366  1.00  0.00           H  
ATOM   3703  N   ARG A 197      13.387 -41.466  -9.257  1.00 14.31           N  
ATOM   3704  N   ARG A 197      13.387 -41.466  -9.257  1.00 14.31           N  
ATOM   3705  CA  ARG A 197      12.272 -41.310  -8.316  1.00 13.10           C  
ATOM   3706  CA  ARG A 197      12.272 -41.310  -8.316  1.00 13.10           C  
ATOM   3707  C   ARG A 197      12.072 -39.868  -7.905  1.00 15.06           C  
ATOM   3708  C   ARG A 197      12.072 -39.868  -7.905  1.00 15.06           C  
ATOM   3709  O   ARG A 197      11.014 -39.514  -7.393  1.00 14.72           O  
ATOM   3710  O   ARG A 197      11.014 -39.514  -7.393  1.00 14.72           O  
ATOM   3711  CB  ARG A 197      12.432 -42.242  -7.113  1.00 12.45           C  
ATOM   3712  CB  ARG A 197      12.432 -42.242  -7.113  1.00 12.45           C  
ATOM   3713  CG  ARG A 197      12.231 -43.723  -7.492  1.00 20.36           C  
ATOM   3714  CG  ARG A 197      12.231 -43.723  -7.492  1.00 20.36           C  
ATOM   3715  CD  ARG A 197      11.874 -44.557  -6.288  1.00 19.20           C  
ATOM   3716  CD  ARG A 197      11.874 -44.557  -6.288  1.00 19.20           C  
ATOM   3717  NE  ARG A 197      10.608 -44.115  -5.695  1.00 19.49           N  
ATOM   3718  NE  ARG A 197      10.608 -44.115  -5.695  1.00 19.49           N  
ATOM   3719  CZ  ARG A 197      10.252 -44.337  -4.437  1.00 24.90           C  
ATOM   3720  CZ  ARG A 197      10.252 -44.337  -4.437  1.00 24.90           C  
ATOM   3721  NH1 ARG A 197       9.105 -43.869  -3.979  1.00 14.40           N1+
ATOM   3722  NH1 ARG A 197       9.105 -43.869  -3.979  1.00 14.40           N1+
ATOM   3723  NH2 ARG A 197      11.046 -45.030  -3.625  1.00 16.92           N1+
ATOM   3724  NH2 ARG A 197      11.046 -45.030  -3.625  1.00 16.92           N1+
ATOM   3725  H   ARG A 197      14.237 -41.858  -8.877  1.00  0.00           H  
ATOM   3726  H   ARG A 197      14.237 -41.858  -8.877  1.00  0.00           H  
ATOM   3727  HE  ARG A 197       9.989 -43.611  -6.314  1.00  0.00           H  
ATOM   3728  HE  ARG A 197       9.989 -43.611  -6.314  1.00  0.00           H  
ATOM   3729 HH11 ARG A 197       8.496 -43.340  -4.587  1.00  0.00           H  
ATOM   3730 HH11 ARG A 197       8.496 -43.340  -4.587  1.00  0.00           H  
ATOM   3731 HH12 ARG A 197       8.837 -44.040  -3.020  1.00  0.00           H  
ATOM   3732 HH12 ARG A 197       8.837 -44.040  -3.020  1.00  0.00           H  
ATOM   3733 HH21 ARG A 197      11.926 -45.391  -3.966  1.00  0.00           H  
ATOM   3734 HH21 ARG A 197      11.926 -45.391  -3.966  1.00  0.00           H  
ATOM   3735 HH22 ARG A 197      10.769 -45.196  -2.668  1.00  0.00           H  
ATOM   3736 HH22 ARG A 197      10.769 -45.196  -2.668  1.00  0.00           H  
ATOM   3737  N   VAL A 198      13.073 -39.012  -8.135  1.00 12.02           N  
ATOM   3738  N   VAL A 198      13.073 -39.012  -8.135  1.00 12.02           N  
ATOM   3739  CA  VAL A 198      12.885 -37.576  -7.886  1.00 11.28           C  
ATOM   3740  CA  VAL A 198      12.885 -37.576  -7.886  1.00 11.28           C  
ATOM   3741  C   VAL A 198      13.436 -36.829  -9.097  1.00 15.21           C  
ATOM   3742  C   VAL A 198      13.436 -36.829  -9.097  1.00 15.21           C  
ATOM   3743  O   VAL A 198      14.605 -37.033  -9.442  1.00 15.19           O  
ATOM   3744  O   VAL A 198      14.605 -37.033  -9.442  1.00 15.19           O  
ATOM   3745  CB  VAL A 198      13.559 -37.094  -6.589  1.00 13.92           C  
ATOM   3746  CB  VAL A 198      13.559 -37.094  -6.589  1.00 13.92           C  
ATOM   3747  CG1 VAL A 198      13.318 -35.591  -6.352  1.00 13.26           C  
ATOM   3748  CG1 VAL A 198      13.318 -35.591  -6.352  1.00 13.26           C  
ATOM   3749  CG2 VAL A 198      13.093 -37.917  -5.384  1.00 13.08           C  
ATOM   3750  CG2 VAL A 198      13.093 -37.917  -5.384  1.00 13.08           C  
ATOM   3751  H   VAL A 198      13.959 -39.352  -8.480  1.00  0.00           H  
ATOM   3752  H   VAL A 198      13.959 -39.352  -8.480  1.00  0.00           H  
ATOM   3753  N   MET A 199      12.628 -35.956  -9.714  1.00 12.59           N  
ATOM   3754  N   MET A 199      12.628 -35.956  -9.714  1.00 12.59           N  
ATOM   3755  CA  MET A 199      13.155 -35.119 -10.790  1.00 13.18           C  
ATOM   3756  CA  MET A 199      13.155 -35.119 -10.790  1.00 13.18           C  
ATOM   3757  C   MET A 199      13.381 -33.735 -10.179  1.00 15.89           C  
ATOM   3758  C   MET A 199      13.381 -33.735 -10.179  1.00 15.89           C  
ATOM   3759  O   MET A 199      12.474 -33.194  -9.522  1.00 15.61           O  
ATOM   3760  O   MET A 199      12.474 -33.194  -9.522  1.00 15.61           O  
ATOM   3761  CB  MET A 199      12.229 -35.051 -12.024  1.00 16.48           C  
ATOM   3762  CB  MET A 199      12.229 -35.051 -12.024  1.00 16.48           C  
ATOM   3763  CG  MET A 199      12.695 -34.021 -13.031  1.00 22.45           C  
ATOM   3764  CG  MET A 199      12.695 -34.021 -13.031  1.00 22.45           C  
ATOM   3765  SD  MET A 199      11.704 -33.966 -14.523  1.00 29.60           S  
ATOM   3766  SD  MET A 199      11.704 -33.966 -14.523  1.00 29.60           S  
ATOM   3767  CE  MET A 199      12.446 -35.251 -15.441  1.00 25.78           C  
ATOM   3768  CE  MET A 199      12.446 -35.251 -15.441  1.00 25.78           C  
ATOM   3769  H   MET A 199      11.660 -35.879  -9.435  1.00  0.00           H  
ATOM   3770  H   MET A 199      11.660 -35.879  -9.435  1.00  0.00           H  
ATOM   3771  N   THR A 200      14.597 -33.194 -10.342  1.00 12.08           N  
ATOM   3772  N   THR A 200      14.597 -33.194 -10.342  1.00 12.08           N  
ATOM   3773  CA  THR A 200      14.943 -31.873  -9.796  1.00 12.44           C  
ATOM   3774  CA  THR A 200      14.943 -31.873  -9.796  1.00 12.44           C  
ATOM   3775  C   THR A 200      15.002 -30.842 -10.933  1.00 15.38           C  
ATOM   3776  C   THR A 200      15.002 -30.842 -10.933  1.00 15.38           C  
ATOM   3777  O   THR A 200      15.614 -31.100 -11.973  1.00 13.94           O  
ATOM   3778  O   THR A 200      15.614 -31.100 -11.973  1.00 13.94           O  
ATOM   3779  CB  THR A 200      16.201 -31.916  -8.920  1.00 14.50           C  
ATOM   3780  CB  THR A 200      16.201 -31.916  -8.920  1.00 14.50           C  
ATOM   3781  CG2 THR A 200      16.030 -32.831  -7.681  1.00 10.73           C  
ATOM   3782  CG2 THR A 200      16.030 -32.831  -7.681  1.00 10.73           C  
ATOM   3783  OG1 THR A 200      17.336 -32.312  -9.704  1.00 12.43           O  
ATOM   3784  OG1 THR A 200      17.336 -32.312  -9.704  1.00 12.43           O  
ATOM   3785  H   THR A 200      15.309 -33.696 -10.853  1.00  0.00           H  
ATOM   3786  H   THR A 200      15.309 -33.696 -10.853  1.00  0.00           H  
ATOM   3787  HG1 THR A 200      18.118 -32.336  -9.147  1.00  0.00           H  
ATOM   3788  HG1 THR A 200      18.118 -32.336  -9.147  1.00  0.00           H  
ATOM   3789  N   VAL A 201      14.281 -29.723 -10.776  1.00 11.20           N  
ATOM   3790  N   VAL A 201      14.281 -29.723 -10.776  1.00 11.20           N  
ATOM   3791  CA  VAL A 201      14.208 -28.668 -11.776  1.00 10.43           C  
ATOM   3792  CA  VAL A 201      14.208 -28.668 -11.776  1.00 10.43           C  
ATOM   3793  C   VAL A 201      14.576 -27.337 -11.115  1.00 13.96           C  
ATOM   3794  C   VAL A 201      14.576 -27.337 -11.115  1.00 13.96           C  
ATOM   3795  O   VAL A 201      13.822 -26.822 -10.281  1.00 13.67           O  
ATOM   3796  O   VAL A 201      13.822 -26.822 -10.281  1.00 13.67           O  
ATOM   3797  CB  VAL A 201      12.823 -28.606 -12.483  1.00 13.38           C  
ATOM   3798  CB  VAL A 201      12.823 -28.606 -12.483  1.00 13.38           C  
ATOM   3799  CG1 VAL A 201      12.809 -27.539 -13.586  1.00 11.95           C  
ATOM   3800  CG1 VAL A 201      12.809 -27.539 -13.586  1.00 11.95           C  
ATOM   3801  CG2 VAL A 201      12.404 -29.968 -13.036  1.00 12.95           C  
ATOM   3802  CG2 VAL A 201      12.404 -29.968 -13.036  1.00 12.95           C  
ATOM   3803  H   VAL A 201      13.751 -29.579  -9.929  1.00  0.00           H  
ATOM   3804  H   VAL A 201      13.751 -29.579  -9.929  1.00  0.00           H  
ATOM   3805  N   SER A 202      15.733 -26.785 -11.497  1.00  8.47           N  
ATOM   3806  N   SER A 202      15.733 -26.785 -11.497  1.00  8.47           N  
ATOM   3807  CA  SER A 202      16.228 -25.539 -10.930  1.00  8.72           C  
ATOM   3808  CA  SER A 202      16.228 -25.539 -10.930  1.00  8.72           C  
ATOM   3809  C   SER A 202      16.412 -24.470 -12.005  1.00 12.00           C  
ATOM   3810  C   SER A 202      16.412 -24.470 -12.005  1.00 12.00           C  
ATOM   3811  O   SER A 202      17.010 -24.729 -13.052  1.00 11.34           O  
ATOM   3812  O   SER A 202      17.010 -24.729 -13.052  1.00 11.34           O  
ATOM   3813  CB  SER A 202      17.539 -25.773 -10.179  1.00 10.20           C  
ATOM   3814  CB  SER A 202      17.539 -25.773 -10.179  1.00 10.20           C  
ATOM   3815  OG  SER A 202      17.990 -24.566  -9.580  1.00 13.14           O  
ATOM   3816  OG  SER A 202      17.990 -24.566  -9.580  1.00 13.14           O  
ATOM   3817  H   SER A 202      16.298 -27.234 -12.203  1.00  0.00           H  
ATOM   3818  H   SER A 202      16.298 -27.234 -12.203  1.00  0.00           H  
ATOM   3819  HG  SER A 202      18.813 -24.728  -9.113  1.00  0.00           H  
ATOM   3820  HG  SER A 202      18.813 -24.728  -9.113  1.00  0.00           H  
ATOM   3821  N   PHE A 203      15.912 -23.260 -11.724  1.00  9.95           N  
ATOM   3822  N   PHE A 203      15.912 -23.260 -11.724  1.00  9.95           N  
ATOM   3823  CA  PHE A 203      16.060 -22.057 -12.584  1.00  8.62           C  
ATOM   3824  CA  PHE A 203      16.060 -22.057 -12.584  1.00  8.62           C  
ATOM   3825  C   PHE A 203      16.964 -21.183 -11.735  1.00 12.59           C  
ATOM   3826  C   PHE A 203      16.964 -21.183 -11.735  1.00 12.59           C  
ATOM   3827  O   PHE A 203      16.647 -20.935 -10.580  1.00  9.80           O  
ATOM   3828  O   PHE A 203      16.647 -20.935 -10.580  1.00  9.80           O  
ATOM   3829  CB  PHE A 203      14.706 -21.359 -12.803  1.00  9.61           C  
ATOM   3830  CB  PHE A 203      14.706 -21.359 -12.803  1.00  9.61           C  
ATOM   3831  CG  PHE A 203      13.668 -22.254 -13.442  1.00 11.32           C  
ATOM   3832  CG  PHE A 203      13.668 -22.254 -13.442  1.00 11.32           C  
ATOM   3833  CD1 PHE A 203      12.867 -23.090 -12.662  1.00 13.55           C  
ATOM   3834  CD1 PHE A 203      12.867 -23.090 -12.662  1.00 13.55           C  
ATOM   3835  CD2 PHE A 203      13.494 -22.268 -14.820  1.00 12.99           C  
ATOM   3836  CD2 PHE A 203      13.494 -22.268 -14.820  1.00 12.99           C  
ATOM   3837  CE1 PHE A 203      11.908 -23.915 -13.254  1.00 13.96           C  
ATOM   3838  CE1 PHE A 203      11.908 -23.915 -13.254  1.00 13.96           C  
ATOM   3839  CE2 PHE A 203      12.572 -23.140 -15.415  1.00 14.53           C  
ATOM   3840  CE2 PHE A 203      12.572 -23.140 -15.415  1.00 14.53           C  
ATOM   3841  CZ  PHE A 203      11.776 -23.945 -14.631  1.00 11.90           C  
ATOM   3842  CZ  PHE A 203      11.776 -23.945 -14.631  1.00 11.90           C  
ATOM   3843  H   PHE A 203      15.389 -23.115 -10.872  1.00  0.00           H  
ATOM   3844  H   PHE A 203      15.389 -23.115 -10.872  1.00  0.00           H  
ATOM   3845  N   HIS A 204      18.102 -20.738 -12.266  1.00 11.86           N  
ATOM   3846  N   HIS A 204      18.102 -20.738 -12.266  1.00 11.86           N  
ATOM   3847  CA  HIS A 204      19.020 -19.973 -11.412  1.00  9.91           C  
ATOM   3848  CA  HIS A 204      19.020 -19.973 -11.412  1.00  9.91           C  
ATOM   3849  C   HIS A 204      19.966 -19.112 -12.197  1.00 14.84           C  
ATOM   3850  C   HIS A 204      19.966 -19.112 -12.197  1.00 14.84           C  
ATOM   3851  O   HIS A 204      20.296 -19.441 -13.336  1.00 12.72           O  
ATOM   3852  O   HIS A 204      20.296 -19.441 -13.336  1.00 12.72           O  
ATOM   3853  CB  HIS A 204      19.870 -20.944 -10.555  1.00  9.71           C  
ATOM   3854  CB  HIS A 204      19.870 -20.944 -10.555  1.00  9.71           C  
ATOM   3855  CG  HIS A 204      20.373 -22.124 -11.327  1.00 12.04           C  
ATOM   3856  CG  HIS A 204      20.373 -22.124 -11.327  1.00 12.04           C  
ATOM   3857  CD2 HIS A 204      21.495 -22.252 -12.076  1.00 13.05           C  
ATOM   3858  CD2 HIS A 204      21.495 -22.252 -12.076  1.00 13.05           C  
ATOM   3859  ND1 HIS A 204      19.600 -23.263 -11.473  1.00 12.45           N  
ATOM   3860  ND1 HIS A 204      19.600 -23.263 -11.473  1.00 12.45           N  
ATOM   3861  CE1 HIS A 204      20.264 -24.046 -12.308  1.00 11.93           C  
ATOM   3862  CE1 HIS A 204      20.264 -24.046 -12.308  1.00 11.93           C  
ATOM   3863  NE2 HIS A 204      21.430 -23.488 -12.679  1.00 12.79           N  
ATOM   3864  NE2 HIS A 204      21.430 -23.488 -12.679  1.00 12.79           N  
ATOM   3865  H   HIS A 204      18.316 -20.929 -13.234  1.00  0.00           H  
ATOM   3866  H   HIS A 204      18.316 -20.929 -13.234  1.00  0.00           H  
ATOM   3867  HD1 HIS A 204      18.723 -23.345 -10.979  1.00  0.00           H  
ATOM   3868  HD1 HIS A 204      18.723 -23.345 -10.979  1.00  0.00           H  
ATOM   3869  N   LYS A 205      20.510 -18.086 -11.541  1.00 12.01           N  
ATOM   3870  N   LYS A 205      20.510 -18.086 -11.541  1.00 12.01           N  
ATOM   3871  CA  LYS A 205      21.575 -17.278 -12.135  1.00 12.05           C  
ATOM   3872  CA  LYS A 205      21.575 -17.278 -12.135  1.00 12.05           C  
ATOM   3873  C   LYS A 205      22.805 -18.207 -12.204  1.00 14.82           C  
ATOM   3874  C   LYS A 205      22.805 -18.207 -12.204  1.00 14.82           C  
ATOM   3875  O   LYS A 205      23.077 -18.978 -11.273  1.00 12.88           O  
ATOM   3876  O   LYS A 205      23.077 -18.978 -11.273  1.00 12.88           O  
ATOM   3877  CB  LYS A 205      21.836 -16.019 -11.278  1.00 13.44           C  
ATOM   3878  CB  LYS A 205      21.836 -16.019 -11.278  1.00 13.44           C  
ATOM   3879  CG  LYS A 205      23.233 -15.395 -11.397  1.00 25.16           C  
ATOM   3880  CG  LYS A 205      23.233 -15.395 -11.397  1.00 25.16           C  
ATOM   3881  CD  LYS A 205      23.514 -14.642 -12.651  1.00 28.70           C  
ATOM   3882  CD  LYS A 205      23.514 -14.642 -12.651  1.00 28.70           C  
ATOM   3883  CE  LYS A 205      24.931 -14.115 -12.564  1.00 28.14           C  
ATOM   3884  CE  LYS A 205      24.931 -14.115 -12.564  1.00 28.14           C  
ATOM   3885  NZ  LYS A 205      25.270 -13.323 -13.767  1.00 27.24           N1+
ATOM   3886  NZ  LYS A 205      25.270 -13.323 -13.767  1.00 27.24           N1+
ATOM   3887  H   LYS A 205      20.188 -17.852 -10.613  1.00  0.00           H  
ATOM   3888  H   LYS A 205      20.188 -17.852 -10.613  1.00  0.00           H  
ATOM   3889  HZ1 LYS A 205      26.217 -12.981 -13.690  1.00  0.00           H  
ATOM   3890  HZ1 LYS A 205      26.217 -12.981 -13.690  1.00  0.00           H  
ATOM   3891  HZ2 LYS A 205      25.189 -13.906 -14.588  1.00  0.00           H  
ATOM   3892  HZ2 LYS A 205      25.189 -13.906 -14.588  1.00  0.00           H  
ATOM   3893  HZ3 LYS A 205      24.636 -12.541 -13.846  1.00  0.00           H  
ATOM   3894  HZ3 LYS A 205      24.636 -12.541 -13.846  1.00  0.00           H  
ATOM   3895  N   TYR A 206      23.483 -18.210 -13.340  1.00 12.36           N  
ATOM   3896  N   TYR A 206      23.483 -18.210 -13.340  1.00 12.36           N  
ATOM   3897  CA  TYR A 206      24.628 -19.096 -13.542  1.00 12.21           C  
ATOM   3898  CA  TYR A 206      24.628 -19.096 -13.542  1.00 12.21           C  
ATOM   3899  C   TYR A 206      25.753 -18.325 -14.240  1.00 17.67           C  
ATOM   3900  C   TYR A 206      25.753 -18.325 -14.240  1.00 17.67           C  
ATOM   3901  O   TYR A 206      25.496 -17.640 -15.224  1.00 16.42           O  
ATOM   3902  O   TYR A 206      25.496 -17.640 -15.224  1.00 16.42           O  
ATOM   3903  CB  TYR A 206      24.195 -20.316 -14.394  1.00 12.05           C  
ATOM   3904  CB  TYR A 206      24.195 -20.316 -14.394  1.00 12.05           C  
ATOM   3905  CG  TYR A 206      25.301 -21.325 -14.612  1.00 13.22           C  
ATOM   3906  CG  TYR A 206      25.301 -21.325 -14.612  1.00 13.22           C  
ATOM   3907  CD1 TYR A 206      26.057 -21.321 -15.786  1.00 15.86           C  
ATOM   3908  CD1 TYR A 206      26.057 -21.321 -15.786  1.00 15.86           C  
ATOM   3909  CD2 TYR A 206      25.610 -22.268 -13.644  1.00 12.80           C  
ATOM   3910  CD2 TYR A 206      25.610 -22.268 -13.644  1.00 12.80           C  
ATOM   3911  CE1 TYR A 206      27.106 -22.218 -15.969  1.00 16.98           C  
ATOM   3912  CE1 TYR A 206      27.106 -22.218 -15.969  1.00 16.98           C  
ATOM   3913  CE2 TYR A 206      26.658 -23.165 -13.814  1.00 13.71           C  
ATOM   3914  CE2 TYR A 206      26.658 -23.165 -13.814  1.00 13.71           C  
ATOM   3915  CZ  TYR A 206      27.404 -23.135 -14.979  1.00 20.55           C  
ATOM   3916  CZ  TYR A 206      27.404 -23.135 -14.979  1.00 20.55           C  
ATOM   3917  OH  TYR A 206      28.452 -23.998 -15.142  1.00 17.85           O  
ATOM   3918  OH  TYR A 206      28.452 -23.998 -15.142  1.00 17.85           O  
ATOM   3919  H   TYR A 206      23.213 -17.591 -14.091  1.00  0.00           H  
ATOM   3920  H   TYR A 206      23.213 -17.591 -14.091  1.00  0.00           H  
ATOM   3921  HH  TYR A 206      28.524 -24.564 -14.370  1.00  0.00           H  
ATOM   3922  HH  TYR A 206      28.524 -24.564 -14.370  1.00  0.00           H  
ATOM   3923  N   GLY A 207      26.976 -18.505 -13.745  1.00 17.06           N  
ATOM   3924  N   GLY A 207      26.976 -18.505 -13.745  1.00 17.06           N  
ATOM   3925  CA  GLY A 207      28.190 -17.864 -14.254  1.00 18.35           C  
ATOM   3926  CA  GLY A 207      28.190 -17.864 -14.254  1.00 18.35           C  
ATOM   3927  C   GLY A 207      28.805 -17.000 -13.175  1.00 24.74           C  
ATOM   3928  C   GLY A 207      28.805 -17.000 -13.175  1.00 24.74           C  
ATOM   3929  O   GLY A 207      28.254 -15.951 -12.835  1.00 25.24           O  
ATOM   3930  O   GLY A 207      28.254 -15.951 -12.835  1.00 25.24           O  
ATOM   3931  H   GLY A 207      27.117 -19.123 -12.959  1.00  0.00           H  
ATOM   3932  H   GLY A 207      27.117 -19.123 -12.959  1.00  0.00           H  
ATOM   3933  N   GLU A 208      29.930 -17.447 -12.614  1.00 23.67           N  
ATOM   3934  N   GLU A 208      29.930 -17.447 -12.614  1.00 23.67           N  
ATOM   3935  CA  GLU A 208      30.638 -16.793 -11.495  1.00 24.80           C  
ATOM   3936  CA  GLU A 208      30.638 -16.793 -11.495  1.00 24.80           C  
ATOM   3937  C   GLU A 208      29.692 -16.344 -10.375  1.00 27.05           C  
ATOM   3938  C   GLU A 208      29.692 -16.344 -10.375  1.00 27.05           C  
ATOM   3939  O   GLU A 208      29.658 -15.177  -9.946  1.00 29.21           O  
ATOM   3940  O   GLU A 208      29.658 -15.177  -9.946  1.00 29.21           O  
ATOM   3941  CB  GLU A 208      31.710 -15.759 -11.930  0.70 26.63           C  
ATOM   3942  CB  GLU A 208      31.710 -15.759 -11.930  0.70 26.63           C  
ATOM   3943  CG  GLU A 208      31.243 -14.525 -12.686  0.70 38.71           C  
ATOM   3944  CG  GLU A 208      31.243 -14.525 -12.686  0.70 38.71           C  
ATOM   3945  CD  GLU A 208      32.360 -13.569 -13.074  0.70 63.73           C  
ATOM   3946  CD  GLU A 208      32.360 -13.569 -13.074  0.70 63.73           C  
ATOM   3947  OE1 GLU A 208      33.400 -14.038 -13.593  0.70 60.74           O  
ATOM   3948  OE1 GLU A 208      33.400 -14.038 -13.593  0.70 60.74           O  
ATOM   3949  OE2 GLU A 208      32.186 -12.344 -12.879  0.70 56.90           O1-
ATOM   3950  OE2 GLU A 208      32.186 -12.344 -12.879  0.70 56.90           O1-
ATOM   3951  H   GLU A 208      30.361 -18.295 -12.953  1.00  0.00           H  
ATOM   3952  H   GLU A 208      30.361 -18.295 -12.953  1.00  0.00           H  
ATOM   3953  N   TYR A 209      28.841 -17.288  -9.972  1.00 19.73           N  
ATOM   3954  N   TYR A 209      28.841 -17.288  -9.972  1.00 19.73           N  
ATOM   3955  CA  TYR A 209      27.821 -17.043  -8.962  1.00 18.49           C  
ATOM   3956  CA  TYR A 209      27.821 -17.043  -8.962  1.00 18.49           C  
ATOM   3957  C   TYR A 209      27.674 -18.252  -8.105  1.00 19.70           C  
ATOM   3958  C   TYR A 209      27.674 -18.252  -8.105  1.00 19.70           C  
ATOM   3959  O   TYR A 209      27.777 -19.380  -8.593  1.00 19.35           O  
ATOM   3960  O   TYR A 209      27.777 -19.380  -8.593  1.00 19.35           O  
ATOM   3961  CB  TYR A 209      26.478 -16.743  -9.656  1.00 19.49           C  
ATOM   3962  CB  TYR A 209      26.478 -16.743  -9.656  1.00 19.49           C  
ATOM   3963  CG  TYR A 209      25.524 -15.893  -8.858  1.00 19.71           C  
ATOM   3964  CG  TYR A 209      25.524 -15.893  -8.858  1.00 19.71           C  
ATOM   3965  CD1 TYR A 209      24.323 -16.417  -8.381  1.00 19.90           C  
ATOM   3966  CD1 TYR A 209      24.323 -16.417  -8.381  1.00 19.90           C  
ATOM   3967  CD2 TYR A 209      25.786 -14.549  -8.628  1.00 20.98           C  
ATOM   3968  CD2 TYR A 209      25.786 -14.549  -8.628  1.00 20.98           C  
ATOM   3969  CE1 TYR A 209      23.418 -15.624  -7.684  1.00 19.07           C  
ATOM   3970  CE1 TYR A 209      23.418 -15.624  -7.684  1.00 19.07           C  
ATOM   3971  CE2 TYR A 209      24.910 -13.760  -7.891  1.00 21.85           C  
ATOM   3972  CE2 TYR A 209      24.910 -13.760  -7.891  1.00 21.85           C  
ATOM   3973  CZ  TYR A 209      23.723 -14.297  -7.428  1.00 26.17           C  
ATOM   3974  CZ  TYR A 209      23.723 -14.297  -7.428  1.00 26.17           C  
ATOM   3975  OH  TYR A 209      22.856 -13.515  -6.713  1.00 27.86           O  
ATOM   3976  OH  TYR A 209      22.856 -13.515  -6.713  1.00 27.86           O  
ATOM   3977  H   TYR A 209      28.889 -18.215 -10.370  1.00  0.00           H  
ATOM   3978  H   TYR A 209      28.889 -18.215 -10.370  1.00  0.00           H  
ATOM   3979  HH  TYR A 209      23.218 -12.630  -6.628  1.00  0.00           H  
ATOM   3980  HH  TYR A 209      23.218 -12.630  -6.628  1.00  0.00           H  
ATOM   3981  N   PHE A 210      27.391 -18.027  -6.826  1.00 14.14           N  
ATOM   3982  N   PHE A 210      27.391 -18.027  -6.826  1.00 14.14           N  
ATOM   3983  CA  PHE A 210      27.175 -19.106  -5.861  1.00 11.40           C  
ATOM   3984  CA  PHE A 210      27.175 -19.106  -5.861  1.00 11.40           C  
ATOM   3985  C   PHE A 210      25.993 -20.015  -6.274  1.00 15.23           C  
ATOM   3986  C   PHE A 210      25.993 -20.015  -6.274  1.00 15.23           C  
ATOM   3987  O   PHE A 210      24.959 -19.499  -6.695  1.00 14.02           O  
ATOM   3988  O   PHE A 210      24.959 -19.499  -6.695  1.00 14.02           O  
ATOM   3989  CB  PHE A 210      26.902 -18.509  -4.456  1.00 11.42           C  
ATOM   3990  CB  PHE A 210      26.902 -18.509  -4.456  1.00 11.42           C  
ATOM   3991  CG  PHE A 210      26.881 -19.564  -3.366  1.00 12.38           C  
ATOM   3992  CG  PHE A 210      26.881 -19.564  -3.366  1.00 12.38           C  
ATOM   3993  CD1 PHE A 210      25.684 -20.186  -2.993  1.00 13.32           C  
ATOM   3994  CD1 PHE A 210      25.684 -20.186  -2.993  1.00 13.32           C  
ATOM   3995  CD2 PHE A 210      28.051 -19.941  -2.719  1.00 12.86           C  
ATOM   3996  CD2 PHE A 210      28.051 -19.941  -2.719  1.00 12.86           C  
ATOM   3997  CE1 PHE A 210      25.677 -21.194  -2.024  1.00 13.93           C  
ATOM   3998  CE1 PHE A 210      25.677 -21.194  -2.024  1.00 13.93           C  
ATOM   3999  CE2 PHE A 210      28.039 -20.942  -1.742  1.00 15.74           C  
ATOM   4000  CE2 PHE A 210      28.039 -20.942  -1.742  1.00 15.74           C  
ATOM   4001  CZ  PHE A 210      26.858 -21.587  -1.426  1.00 12.56           C  
ATOM   4002  CZ  PHE A 210      26.858 -21.587  -1.426  1.00 12.56           C  
ATOM   4003  H   PHE A 210      27.317 -17.079  -6.484  1.00  0.00           H  
ATOM   4004  H   PHE A 210      27.317 -17.079  -6.484  1.00  0.00           H  
ATOM   4005  N   PRO A 211      26.101 -21.352  -6.126  1.00 13.36           N  
ATOM   4006  N   PRO A 211      26.101 -21.352  -6.126  1.00 13.36           N  
ATOM   4007  CA  PRO A 211      27.266 -22.117  -5.647  1.00 14.03           C  
ATOM   4008  CA  PRO A 211      27.266 -22.117  -5.647  1.00 14.03           C  
ATOM   4009  C   PRO A 211      28.257 -22.553  -6.736  1.00 18.88           C  
ATOM   4010  C   PRO A 211      28.257 -22.553  -6.736  1.00 18.88           C  
ATOM   4011  O   PRO A 211      29.214 -23.261  -6.426  1.00 18.93           O  
ATOM   4012  O   PRO A 211      29.214 -23.261  -6.426  1.00 18.93           O  
ATOM   4013  CB  PRO A 211      26.607 -23.308  -4.957  1.00 16.33           C  
ATOM   4014  CB  PRO A 211      26.607 -23.308  -4.957  1.00 16.33           C  
ATOM   4015  CG  PRO A 211      25.382 -23.586  -5.818  1.00 19.20           C  
ATOM   4016  CG  PRO A 211      25.382 -23.586  -5.818  1.00 19.20           C  
ATOM   4017  CD  PRO A 211      24.949 -22.246  -6.387  1.00 14.97           C  
ATOM   4018  CD  PRO A 211      24.949 -22.246  -6.387  1.00 14.97           C  
ATOM   4019  N   GLY A 212      28.009 -22.175  -7.990  1.00 16.12           N  
ATOM   4020  N   GLY A 212      28.009 -22.175  -7.990  1.00 16.12           N  
ATOM   4021  CA  GLY A 212      28.902 -22.543  -9.089  1.00 15.97           C  
ATOM   4022  CA  GLY A 212      28.902 -22.543  -9.089  1.00 15.97           C  
ATOM   4023  C   GLY A 212      28.466 -23.723  -9.924  1.00 18.38           C  
ATOM   4024  C   GLY A 212      28.466 -23.723  -9.924  1.00 18.38           C  
ATOM   4025  O   GLY A 212      29.117 -24.047 -10.916  1.00 18.32           O  
ATOM   4026  O   GLY A 212      29.117 -24.047 -10.916  1.00 18.32           O  
ATOM   4027  H   GLY A 212      27.190 -21.622  -8.198  1.00  0.00           H  
ATOM   4028  H   GLY A 212      27.190 -21.622  -8.198  1.00  0.00           H  
ATOM   4029  N   THR A 213      27.365 -24.378  -9.537  1.00 13.55           N  
ATOM   4030  N   THR A 213      27.365 -24.378  -9.537  1.00 13.55           N  
ATOM   4031  CA  THR A 213      26.828 -25.555 -10.213  1.00 12.19           C  
ATOM   4032  CA  THR A 213      26.828 -25.555 -10.213  1.00 12.19           C  
ATOM   4033  C   THR A 213      25.528 -25.225 -10.978  1.00 15.33           C  
ATOM   4034  C   THR A 213      25.528 -25.225 -10.978  1.00 15.33           C  
ATOM   4035  O   THR A 213      25.113 -24.068 -11.014  1.00 14.30           O  
ATOM   4036  O   THR A 213      25.113 -24.068 -11.014  1.00 14.30           O  
ATOM   4037  CB  THR A 213      26.695 -26.707  -9.207  1.00 20.36           C  
ATOM   4038  CB  THR A 213      26.695 -26.707  -9.207  1.00 20.36           C  
ATOM   4039  CG2 THR A 213      28.072 -27.281  -8.791  1.00 20.61           C  
ATOM   4040  CG2 THR A 213      28.072 -27.281  -8.791  1.00 20.61           C  
ATOM   4041  OG1 THR A 213      25.960 -26.227  -8.072  1.00 19.48           O  
ATOM   4042  OG1 THR A 213      25.960 -26.227  -8.072  1.00 19.48           O  
ATOM   4043  H   THR A 213      26.848 -24.063  -8.728  1.00  0.00           H  
ATOM   4044  H   THR A 213      26.848 -24.063  -8.728  1.00  0.00           H  
ATOM   4045  HG1 THR A 213      25.865 -26.934  -7.429  1.00  0.00           H  
ATOM   4046  HG1 THR A 213      25.865 -26.934  -7.429  1.00  0.00           H  
ATOM   4047  N   GLY A 214      24.889 -26.243 -11.551  1.00 11.89           N  
ATOM   4048  N   GLY A 214      24.889 -26.243 -11.551  1.00 11.89           N  
ATOM   4049  CA  GLY A 214      23.648 -26.037 -12.293  1.00 12.08           C  
ATOM   4050  CA  GLY A 214      23.648 -26.037 -12.293  1.00 12.08           C  
ATOM   4051  C   GLY A 214      23.829 -25.639 -13.751  1.00 14.10           C  
ATOM   4052  C   GLY A 214      23.829 -25.639 -13.751  1.00 14.10           C  
ATOM   4053  O   GLY A 214      23.055 -24.842 -14.290  1.00 12.53           O  
ATOM   4054  O   GLY A 214      23.055 -24.842 -14.290  1.00 12.53           O  
ATOM   4055  H   GLY A 214      25.261 -27.179 -11.477  1.00  0.00           H  
ATOM   4056  H   GLY A 214      25.261 -27.179 -11.477  1.00  0.00           H  
ATOM   4057  N   ASP A 215      24.855 -26.202 -14.402  1.00 10.71           N  
ATOM   4058  N   ASP A 215      24.855 -26.202 -14.402  1.00 10.71           N  
ATOM   4059  CA  ASP A 215      25.048 -25.984 -15.847  1.00 11.99           C  
ATOM   4060  CA  ASP A 215      25.048 -25.984 -15.847  1.00 11.99           C  
ATOM   4061  C   ASP A 215      23.887 -26.719 -16.545  1.00 17.07           C  
ATOM   4062  C   ASP A 215      23.887 -26.719 -16.545  1.00 17.07           C  
ATOM   4063  O   ASP A 215      23.456 -27.772 -16.042  1.00 16.17           O  
ATOM   4064  O   ASP A 215      23.456 -27.772 -16.042  1.00 16.17           O  
ATOM   4065  CB  ASP A 215      26.406 -26.615 -16.288  1.00 14.14           C  
ATOM   4066  CB  ASP A 215      26.406 -26.615 -16.288  1.00 14.14           C  
ATOM   4067  CG  ASP A 215      26.817 -26.269 -17.722  1.00 18.56           C  
ATOM   4068  CG  ASP A 215      26.817 -26.269 -17.722  1.00 18.56           C  
ATOM   4069  OD1 ASP A 215      26.133 -26.719 -18.664  1.00 16.22           O  
ATOM   4070  OD1 ASP A 215      26.133 -26.719 -18.664  1.00 16.22           O  
ATOM   4071  OD2 ASP A 215      27.756 -25.483 -17.888  1.00 25.27           O1-
ATOM   4072  OD2 ASP A 215      27.756 -25.483 -17.888  1.00 25.27           O1-
ATOM   4073  H   ASP A 215      25.511 -26.786 -13.903  1.00  0.00           H  
ATOM   4074  H   ASP A 215      25.511 -26.786 -13.903  1.00  0.00           H  
ATOM   4075  N   LEU A 216      23.397 -26.234 -17.712  1.00 15.36           N  
ATOM   4076  N   LEU A 216      23.397 -26.234 -17.712  1.00 15.36           N  
ATOM   4077  CA  LEU A 216      22.307 -26.991 -18.373  1.00 17.17           C  
ATOM   4078  CA  LEU A 216      22.307 -26.991 -18.373  1.00 17.17           C  
ATOM   4079  C   LEU A 216      22.746 -28.389 -18.811  1.00 16.24           C  
ATOM   4080  C   LEU A 216      22.746 -28.389 -18.811  1.00 16.24           C  
ATOM   4081  O   LEU A 216      21.900 -29.235 -19.036  1.00 14.75           O  
ATOM   4082  O   LEU A 216      21.900 -29.235 -19.036  1.00 14.75           O  
ATOM   4083  CB  LEU A 216      21.587 -26.249 -19.521  1.00 19.67           C  
ATOM   4084  CB  LEU A 216      21.587 -26.249 -19.521  1.00 19.67           C  
ATOM   4085  CG  LEU A 216      22.147 -26.462 -20.923  1.00 25.41           C  
ATOM   4086  CG  LEU A 216      22.147 -26.462 -20.923  1.00 25.41           C  
ATOM   4087  CD1 LEU A 216      21.165 -26.061 -21.974  1.00 26.34           C  
ATOM   4088  CD1 LEU A 216      21.165 -26.061 -21.974  1.00 26.34           C  
ATOM   4089  CD2 LEU A 216      23.397 -25.727 -21.087  1.00 29.72           C  
ATOM   4090  CD2 LEU A 216      23.397 -25.727 -21.087  1.00 29.72           C  
ATOM   4091  H   LEU A 216      23.775 -25.383 -18.103  1.00  0.00           H  
ATOM   4092  H   LEU A 216      23.775 -25.383 -18.103  1.00  0.00           H  
ATOM   4093  N   ARG A 217      24.069 -28.628 -18.905  1.00 15.01           N  
ATOM   4094  N   ARG A 217      24.069 -28.628 -18.905  1.00 15.01           N  
ATOM   4095  CA  ARG A 217      24.608 -29.957 -19.268  1.00 14.70           C  
ATOM   4096  CA  ARG A 217      24.608 -29.957 -19.268  1.00 14.70           C  
ATOM   4097  C   ARG A 217      24.622 -30.936 -18.077  1.00 15.78           C  
ATOM   4098  C   ARG A 217      24.622 -30.936 -18.077  1.00 15.78           C  
ATOM   4099  O   ARG A 217      24.861 -32.123 -18.277  1.00 15.90           O  
ATOM   4100  O   ARG A 217      24.861 -32.123 -18.277  1.00 15.90           O  
ATOM   4101  CB  ARG A 217      25.981 -29.839 -19.967  1.00 14.26           C  
ATOM   4102  CB  ARG A 217      25.981 -29.839 -19.967  1.00 14.26           C  
ATOM   4103  CG  ARG A 217      25.862 -29.136 -21.331  1.00 15.84           C  
ATOM   4104  CG  ARG A 217      25.862 -29.136 -21.331  1.00 15.84           C  
ATOM   4105  CD  ARG A 217      27.194 -28.578 -21.791  1.00 21.46           C  
ATOM   4106  CD  ARG A 217      27.194 -28.578 -21.791  1.00 21.46           C  
ATOM   4107  NE  ARG A 217      27.629 -27.428 -20.979  1.00 17.56           N  
ATOM   4108  NE  ARG A 217      27.629 -27.428 -20.979  1.00 17.56           N  
ATOM   4109  CZ  ARG A 217      28.645 -26.638 -21.298  1.00 24.95           C  
ATOM   4110  CZ  ARG A 217      28.645 -26.638 -21.298  1.00 24.95           C  
ATOM   4111  NH1 ARG A 217      29.351 -26.863 -22.407  1.00 11.40           N1+
ATOM   4112  NH1 ARG A 217      29.351 -26.863 -22.407  1.00 11.40           N1+
ATOM   4113  NH2 ARG A 217      28.982 -25.633 -20.503  1.00 13.77           N1+
ATOM   4114  NH2 ARG A 217      28.982 -25.633 -20.503  1.00 13.77           N1+
ATOM   4115  H   ARG A 217      24.730 -27.886 -18.725  1.00  0.00           H  
ATOM   4116  H   ARG A 217      24.730 -27.886 -18.725  1.00  0.00           H  
ATOM   4117  HE  ARG A 217      27.102 -27.257 -20.135  1.00  0.00           H  
ATOM   4118  HE  ARG A 217      27.102 -27.257 -20.135  1.00  0.00           H  
ATOM   4119 HH11 ARG A 217      29.113 -27.638 -23.009  1.00  0.00           H  
ATOM   4120 HH11 ARG A 217      29.113 -27.638 -23.009  1.00  0.00           H  
ATOM   4121 HH12 ARG A 217      30.124 -26.258 -22.645  1.00  0.00           H  
ATOM   4122 HH12 ARG A 217      30.124 -26.258 -22.645  1.00  0.00           H  
ATOM   4123 HH21 ARG A 217      28.465 -25.467 -19.652  1.00  0.00           H  
ATOM   4124 HH21 ARG A 217      28.465 -25.467 -19.652  1.00  0.00           H  
ATOM   4125 HH22 ARG A 217      29.756 -25.033 -20.748  1.00  0.00           H  
ATOM   4126 HH22 ARG A 217      29.756 -25.033 -20.748  1.00  0.00           H  
ATOM   4127  N   ASP A 218      24.302 -30.462 -16.845  1.00 11.60           N  
ATOM   4128  N   ASP A 218      24.302 -30.462 -16.845  1.00 11.60           N  
ATOM   4129  CA  ASP A 218      24.215 -31.357 -15.682  1.00 10.79           C  
ATOM   4130  CA  ASP A 218      24.215 -31.357 -15.682  1.00 10.79           C  
ATOM   4131  C   ASP A 218      22.799 -31.914 -15.686  1.00 15.83           C  
ATOM   4132  C   ASP A 218      22.799 -31.914 -15.686  1.00 15.83           C  
ATOM   4133  O   ASP A 218      21.845 -31.194 -15.382  1.00 15.29           O  
ATOM   4134  O   ASP A 218      21.845 -31.194 -15.382  1.00 15.29           O  
ATOM   4135  CB  ASP A 218      24.548 -30.622 -14.369  1.00 12.17           C  
ATOM   4136  CB  ASP A 218      24.548 -30.622 -14.369  1.00 12.17           C  
ATOM   4137  CG  ASP A 218      25.971 -30.121 -14.293  1.00 21.62           C  
ATOM   4138  CG  ASP A 218      25.971 -30.121 -14.293  1.00 21.62           C  
ATOM   4139  OD1 ASP A 218      26.215 -29.167 -13.541  1.00 19.46           O  
ATOM   4140  OD1 ASP A 218      26.215 -29.167 -13.541  1.00 19.46           O  
ATOM   4141  OD2 ASP A 218      26.841 -30.660 -15.033  1.00 23.33           O1-
ATOM   4142  OD2 ASP A 218      26.841 -30.660 -15.033  1.00 23.33           O1-
ATOM   4143  H   ASP A 218      24.118 -29.477 -16.715  1.00  0.00           H  
ATOM   4144  H   ASP A 218      24.118 -29.477 -16.715  1.00  0.00           H  
ATOM   4145  N   ILE A 219      22.656 -33.170 -16.135  1.00 11.91           N  
ATOM   4146  N   ILE A 219      22.656 -33.170 -16.135  1.00 11.91           N  
ATOM   4147  CA  ILE A 219      21.358 -33.788 -16.354  1.00 13.24           C  
ATOM   4148  CA  ILE A 219      21.358 -33.788 -16.354  1.00 13.24           C  
ATOM   4149  C   ILE A 219      21.082 -35.050 -15.529  1.00 17.47           C  
ATOM   4150  C   ILE A 219      21.082 -35.050 -15.529  1.00 17.47           C  
ATOM   4151  O   ILE A 219      20.089 -35.727 -15.774  1.00 16.27           O  
ATOM   4152  O   ILE A 219      20.089 -35.727 -15.774  1.00 16.27           O  
ATOM   4153  CB  ILE A 219      21.146 -34.073 -17.882  1.00 17.35           C  
ATOM   4154  CB  ILE A 219      21.146 -34.073 -17.882  1.00 17.35           C  
ATOM   4155  CG1 ILE A 219      22.200 -35.099 -18.407  1.00 19.04           C  
ATOM   4156  CG1 ILE A 219      22.200 -35.099 -18.407  1.00 19.04           C  
ATOM   4157  CG2 ILE A 219      21.151 -32.772 -18.722  1.00 18.48           C  
ATOM   4158  CG2 ILE A 219      21.151 -32.772 -18.722  1.00 18.48           C  
ATOM   4159  CD1 ILE A 219      21.841 -35.837 -19.733  1.00 20.34           C  
ATOM   4160  CD1 ILE A 219      21.841 -35.837 -19.733  1.00 20.34           C  
ATOM   4161  H   ILE A 219      23.472 -33.730 -16.337  1.00  0.00           H  
ATOM   4162  H   ILE A 219      23.472 -33.730 -16.337  1.00  0.00           H  
ATOM   4163  N   GLY A 220      21.937 -35.365 -14.576  1.00 15.91           N  
ATOM   4164  N   GLY A 220      21.937 -35.365 -14.576  1.00 15.91           N  
ATOM   4165  CA  GLY A 220      21.738 -36.576 -13.793  1.00 16.56           C  
ATOM   4166  CA  GLY A 220      21.738 -36.576 -13.793  1.00 16.56           C  
ATOM   4167  C   GLY A 220      22.696 -37.640 -14.284  1.00 20.85           C  
ATOM   4168  C   GLY A 220      22.696 -37.640 -14.284  1.00 20.85           C  
ATOM   4169  O   GLY A 220      23.340 -37.460 -15.330  1.00 18.29           O  
ATOM   4170  O   GLY A 220      23.340 -37.460 -15.330  1.00 18.29           O  
ATOM   4171  H   GLY A 220      22.729 -34.766 -14.390  1.00  0.00           H  
ATOM   4172  H   GLY A 220      22.729 -34.766 -14.390  1.00  0.00           H  
ATOM   4173  N   ALA A 221      22.828 -38.732 -13.514  1.00 18.53           N  
ATOM   4174  N   ALA A 221      22.828 -38.732 -13.514  1.00 18.53           N  
ATOM   4175  CA  ALA A 221      23.720 -39.843 -13.864  1.00 18.72           C  
ATOM   4176  CA  ALA A 221      23.720 -39.843 -13.864  1.00 18.72           C  
ATOM   4177  C   ALA A 221      23.068 -41.183 -13.504  1.00 21.47           C  
ATOM   4178  C   ALA A 221      23.068 -41.183 -13.504  1.00 21.47           C  
ATOM   4179  O   ALA A 221      22.196 -41.214 -12.642  1.00 17.61           O  
ATOM   4180  O   ALA A 221      22.196 -41.214 -12.642  1.00 17.61           O  
ATOM   4181  CB  ALA A 221      25.061 -39.684 -13.158  1.00 19.37           C  
ATOM   4182  CB  ALA A 221      25.061 -39.684 -13.158  1.00 19.37           C  
ATOM   4183  H   ALA A 221      22.301 -38.811 -12.656  1.00  0.00           H  
ATOM   4184  H   ALA A 221      22.301 -38.811 -12.656  1.00  0.00           H  
ATOM   4185  N   GLY A 222      23.457 -42.265 -14.206  1.00 19.72           N  
ATOM   4186  N   GLY A 222      23.457 -42.265 -14.206  1.00 19.72           N  
ATOM   4187  CA  GLY A 222      22.927 -43.606 -13.969  1.00 18.27           C  
ATOM   4188  CA  GLY A 222      22.927 -43.606 -13.969  1.00 18.27           C  
ATOM   4189  C   GLY A 222      21.437 -43.647 -14.184  1.00 22.21           C  
ATOM   4190  C   GLY A 222      21.437 -43.647 -14.184  1.00 22.21           C  
ATOM   4191  O   GLY A 222      20.953 -43.066 -15.162  1.00 22.75           O  
ATOM   4192  O   GLY A 222      20.953 -43.066 -15.162  1.00 22.75           O  
ATOM   4193  H   GLY A 222      24.147 -42.171 -14.937  1.00  0.00           H  
ATOM   4194  H   GLY A 222      24.147 -42.171 -14.937  1.00  0.00           H  
ATOM   4195  N   LYS A 223      20.675 -44.260 -13.241  1.00 18.92           N  
ATOM   4196  N   LYS A 223      20.675 -44.260 -13.241  1.00 18.92           N  
ATOM   4197  CA  LYS A 223      19.205 -44.283 -13.356  1.00 19.14           C  
ATOM   4198  CA  LYS A 223      19.205 -44.283 -13.356  1.00 19.14           C  
ATOM   4199  C   LYS A 223      18.593 -42.856 -13.375  1.00 20.78           C  
ATOM   4200  C   LYS A 223      18.593 -42.856 -13.375  1.00 20.78           C  
ATOM   4201  O   LYS A 223      17.489 -42.673 -13.894  1.00 20.41           O  
ATOM   4202  O   LYS A 223      17.489 -42.673 -13.894  1.00 20.41           O  
ATOM   4203  CB  LYS A 223      18.588 -45.075 -12.203  1.00 22.93           C  
ATOM   4204  CB  LYS A 223      18.588 -45.075 -12.203  1.00 22.93           C  
ATOM   4205  CG  LYS A 223      18.307 -46.531 -12.555  1.00 44.32           C  
ATOM   4206  CG  LYS A 223      18.307 -46.531 -12.555  1.00 44.32           C  
ATOM   4207  CD  LYS A 223      17.715 -47.309 -11.374  1.00 56.85           C  
ATOM   4208  CD  LYS A 223      17.715 -47.309 -11.374  1.00 56.85           C  
ATOM   4209  CE  LYS A 223      16.219 -47.145 -11.205  1.00 69.95           C  
ATOM   4210  CE  LYS A 223      16.219 -47.145 -11.205  1.00 69.95           C  
ATOM   4211  NZ  LYS A 223      15.449 -47.775 -12.313  1.00 78.31           N1+
ATOM   4212  NZ  LYS A 223      15.449 -47.775 -12.313  1.00 78.31           N1+
ATOM   4213  H   LYS A 223      21.114 -44.707 -12.449  1.00  0.00           H  
ATOM   4214  H   LYS A 223      21.114 -44.707 -12.449  1.00  0.00           H  
ATOM   4215  HZ1 LYS A 223      14.460 -47.640 -12.156  1.00  0.00           H  
ATOM   4216  HZ1 LYS A 223      14.460 -47.640 -12.156  1.00  0.00           H  
ATOM   4217  HZ2 LYS A 223      15.712 -47.349 -13.191  1.00  0.00           H  
ATOM   4218  HZ2 LYS A 223      15.712 -47.349 -13.191  1.00  0.00           H  
ATOM   4219  HZ3 LYS A 223      15.652 -48.764 -12.345  1.00  0.00           H  
ATOM   4220  HZ3 LYS A 223      15.652 -48.764 -12.345  1.00  0.00           H  
ATOM   4221  N   GLY A 224      19.321 -41.884 -12.812  1.00 16.68           N  
ATOM   4222  N   GLY A 224      19.321 -41.884 -12.812  1.00 16.68           N  
ATOM   4223  CA  GLY A 224      18.901 -40.479 -12.732  1.00 16.44           C  
ATOM   4224  CA  GLY A 224      18.901 -40.479 -12.732  1.00 16.44           C  
ATOM   4225  C   GLY A 224      19.210 -39.643 -13.969  1.00 18.43           C  
ATOM   4226  C   GLY A 224      19.210 -39.643 -13.969  1.00 18.43           C  
ATOM   4227  O   GLY A 224      18.881 -38.453 -14.005  1.00 17.27           O  
ATOM   4228  O   GLY A 224      18.881 -38.453 -14.005  1.00 17.27           O  
ATOM   4229  H   GLY A 224      20.221 -42.097 -12.407  1.00  0.00           H  
ATOM   4230  H   GLY A 224      20.221 -42.097 -12.407  1.00  0.00           H  
ATOM   4231  N   LYS A 225      19.815 -40.239 -15.009  1.00 14.35           N  
ATOM   4232  N   LYS A 225      19.815 -40.239 -15.009  1.00 14.35           N  
ATOM   4233  CA  LYS A 225      20.111 -39.470 -16.243  1.00 13.93           C  
ATOM   4234  CA  LYS A 225      20.111 -39.470 -16.243  1.00 13.93           C  
ATOM   4235  C   LYS A 225      18.798 -38.978 -16.874  1.00 17.19           C  
ATOM   4236  C   LYS A 225      18.798 -38.978 -16.874  1.00 17.19           C  
ATOM   4237  O   LYS A 225      17.872 -39.772 -17.037  1.00 17.77           O  
ATOM   4238  O   LYS A 225      17.872 -39.772 -17.037  1.00 17.77           O  
ATOM   4239  CB  LYS A 225      20.942 -40.302 -17.233  1.00 17.09           C  
ATOM   4240  CB  LYS A 225      20.942 -40.302 -17.233  1.00 17.09           C  
ATOM   4241  CG  LYS A 225      21.540 -39.452 -18.362  1.00 24.70           C  
ATOM   4242  CG  LYS A 225      21.540 -39.452 -18.362  1.00 24.70           C  
ATOM   4243  CD  LYS A 225      22.219 -40.322 -19.435  1.00 26.55           C  
ATOM   4244  CD  LYS A 225      22.219 -40.322 -19.435  1.00 26.55           C  
ATOM   4245  CE  LYS A 225      22.704 -39.478 -20.591  1.00 35.35           C  
ATOM   4246  CE  LYS A 225      22.704 -39.478 -20.591  1.00 35.35           C  
ATOM   4247  NZ  LYS A 225      23.328 -40.298 -21.665  1.00 49.40           N1+
ATOM   4248  NZ  LYS A 225      23.328 -40.298 -21.665  1.00 49.40           N1+
ATOM   4249  H   LYS A 225      20.071 -41.215 -14.953  1.00  0.00           H  
ATOM   4250  H   LYS A 225      20.071 -41.215 -14.953  1.00  0.00           H  
ATOM   4251  HZ1 LYS A 225      23.636 -39.695 -22.414  1.00  0.00           H  
ATOM   4252  HZ1 LYS A 225      23.636 -39.695 -22.414  1.00  0.00           H  
ATOM   4253  HZ2 LYS A 225      24.120 -40.799 -21.289  1.00  0.00           H  
ATOM   4254  HZ2 LYS A 225      24.120 -40.799 -21.289  1.00  0.00           H  
ATOM   4255  HZ3 LYS A 225      22.651 -40.958 -22.022  1.00  0.00           H  
ATOM   4256  HZ3 LYS A 225      22.651 -40.958 -22.022  1.00  0.00           H  
ATOM   4257  N   TYR A 226      18.709 -37.660 -17.172  1.00 13.17           N  
ATOM   4258  N   TYR A 226      18.709 -37.660 -17.172  1.00 13.17           N  
ATOM   4259  CA  TYR A 226      17.526 -36.942 -17.694  1.00 12.86           C  
ATOM   4260  CA  TYR A 226      17.526 -36.942 -17.694  1.00 12.86           C  
ATOM   4261  C   TYR A 226      16.519 -36.589 -16.599  1.00 15.70           C  
ATOM   4262  C   TYR A 226      16.519 -36.589 -16.599  1.00 15.70           C  
ATOM   4263  O   TYR A 226      15.437 -36.073 -16.912  1.00 15.73           O  
ATOM   4264  O   TYR A 226      15.437 -36.073 -16.912  1.00 15.73           O  
ATOM   4265  CB  TYR A 226      16.834 -37.672 -18.862  1.00 13.69           C  
ATOM   4266  CB  TYR A 226      16.834 -37.672 -18.862  1.00 13.69           C  
ATOM   4267  CG  TYR A 226      17.772 -37.945 -20.016  1.00 17.11           C  
ATOM   4268  CG  TYR A 226      17.772 -37.945 -20.016  1.00 17.11           C  
ATOM   4269  CD1 TYR A 226      18.311 -36.902 -20.763  1.00 18.67           C  
ATOM   4270  CD1 TYR A 226      18.311 -36.902 -20.763  1.00 18.67           C  
ATOM   4271  CD2 TYR A 226      18.121 -39.250 -20.362  1.00 17.89           C  
ATOM   4272  CD2 TYR A 226      18.121 -39.250 -20.362  1.00 17.89           C  
ATOM   4273  CE1 TYR A 226      19.169 -37.147 -21.833  1.00 19.89           C  
ATOM   4274  CE1 TYR A 226      19.169 -37.147 -21.833  1.00 19.89           C  
ATOM   4275  CE2 TYR A 226      18.987 -39.508 -21.427  1.00 18.47           C  
ATOM   4276  CE2 TYR A 226      18.987 -39.508 -21.427  1.00 18.47           C  
ATOM   4277  CZ  TYR A 226      19.495 -38.451 -22.168  1.00 26.30           C  
ATOM   4278  CZ  TYR A 226      19.495 -38.451 -22.168  1.00 26.30           C  
ATOM   4279  OH  TYR A 226      20.358 -38.672 -23.213  1.00 26.21           O  
ATOM   4280  OH  TYR A 226      20.358 -38.672 -23.213  1.00 26.21           O  
ATOM   4281  H   TYR A 226      19.509 -37.058 -17.042  1.00  0.00           H  
ATOM   4282  H   TYR A 226      19.509 -37.058 -17.042  1.00  0.00           H  
ATOM   4283  HH  TYR A 226      20.489 -39.616 -23.327  1.00  0.00           H  
ATOM   4284  HH  TYR A 226      20.489 -39.616 -23.327  1.00  0.00           H  
ATOM   4285  N   TYR A 227      16.877 -36.849 -15.324  1.00 13.65           N  
ATOM   4286  N   TYR A 227      16.877 -36.849 -15.324  1.00 13.65           N  
ATOM   4287  CA  TYR A 227      16.000 -36.530 -14.189  1.00 13.31           C  
ATOM   4288  CA  TYR A 227      16.000 -36.530 -14.189  1.00 13.31           C  
ATOM   4289  C   TYR A 227      16.512 -35.346 -13.341  1.00 16.88           C  
ATOM   4290  C   TYR A 227      16.512 -35.346 -13.341  1.00 16.88           C  
ATOM   4291  O   TYR A 227      16.044 -35.118 -12.217  1.00 14.65           O  
ATOM   4292  O   TYR A 227      16.044 -35.118 -12.217  1.00 14.65           O  
ATOM   4293  CB  TYR A 227      15.678 -37.791 -13.353  1.00 13.01           C  
ATOM   4294  CB  TYR A 227      15.678 -37.791 -13.353  1.00 13.01           C  
ATOM   4295  CG  TYR A 227      14.898 -38.818 -14.141  1.00 13.51           C  
ATOM   4296  CG  TYR A 227      14.898 -38.818 -14.141  1.00 13.51           C  
ATOM   4297  CD1 TYR A 227      15.551 -39.821 -14.859  1.00 15.28           C  
ATOM   4298  CD1 TYR A 227      15.551 -39.821 -14.859  1.00 15.28           C  
ATOM   4299  CD2 TYR A 227      13.516 -38.749 -14.229  1.00 14.48           C  
ATOM   4300  CD2 TYR A 227      13.516 -38.749 -14.229  1.00 14.48           C  
ATOM   4301  CE1 TYR A 227      14.836 -40.761 -15.608  1.00 13.82           C  
ATOM   4302  CE1 TYR A 227      14.836 -40.761 -15.608  1.00 13.82           C  
ATOM   4303  CE2 TYR A 227      12.789 -39.684 -14.966  1.00 16.62           C  
ATOM   4304  CE2 TYR A 227      12.789 -39.684 -14.966  1.00 16.62           C  
ATOM   4305  CZ  TYR A 227      13.455 -40.683 -15.658  1.00 20.53           C  
ATOM   4306  CZ  TYR A 227      13.455 -40.683 -15.658  1.00 20.53           C  
ATOM   4307  OH  TYR A 227      12.720 -41.582 -16.376  1.00 19.43           O  
ATOM   4308  OH  TYR A 227      12.720 -41.582 -16.376  1.00 19.43           O  
ATOM   4309  H   TYR A 227      17.771 -37.275 -15.127  1.00  0.00           H  
ATOM   4310  H   TYR A 227      17.771 -37.275 -15.127  1.00  0.00           H  
ATOM   4311  HH  TYR A 227      11.787 -41.372 -16.294  1.00  0.00           H  
ATOM   4312  HH  TYR A 227      11.787 -41.372 -16.294  1.00  0.00           H  
ATOM   4313  N   ALA A 228      17.486 -34.589 -13.889  1.00 12.80           N  
ATOM   4314  N   ALA A 228      17.486 -34.589 -13.889  1.00 12.80           N  
ATOM   4315  CA  ALA A 228      17.962 -33.338 -13.295  1.00 12.28           C  
ATOM   4316  CA  ALA A 228      17.962 -33.338 -13.295  1.00 12.28           C  
ATOM   4317  C   ALA A 228      17.901 -32.355 -14.445  1.00 16.47           C  
ATOM   4318  C   ALA A 228      17.901 -32.355 -14.445  1.00 16.47           C  
ATOM   4319  O   ALA A 228      18.343 -32.661 -15.560  1.00 16.26           O  
ATOM   4320  O   ALA A 228      18.343 -32.661 -15.560  1.00 16.26           O  
ATOM   4321  CB  ALA A 228      19.382 -33.450 -12.745  1.00 11.98           C  
ATOM   4322  CB  ALA A 228      19.382 -33.450 -12.745  1.00 11.98           C  
ATOM   4323  H   ALA A 228      17.925 -34.878 -14.752  1.00  0.00           H  
ATOM   4324  H   ALA A 228      17.925 -34.878 -14.752  1.00  0.00           H  
ATOM   4325  N   VAL A 229      17.263 -31.228 -14.204  1.00 12.78           N  
ATOM   4326  N   VAL A 229      17.263 -31.228 -14.204  1.00 12.78           N  
ATOM   4327  CA  VAL A 229      17.026 -30.180 -15.201  1.00 11.77           C  
ATOM   4328  CA  VAL A 229      17.026 -30.180 -15.201  1.00 11.77           C  
ATOM   4329  C   VAL A 229      17.529 -28.879 -14.629  1.00 15.06           C  
ATOM   4330  C   VAL A 229      17.529 -28.879 -14.629  1.00 15.06           C  
ATOM   4331  O   VAL A 229      17.144 -28.515 -13.516  1.00 14.32           O  
ATOM   4332  O   VAL A 229      17.144 -28.515 -13.516  1.00 14.32           O  
ATOM   4333  CB  VAL A 229      15.514 -30.107 -15.550  1.00 15.24           C  
ATOM   4334  CB  VAL A 229      15.514 -30.107 -15.550  1.00 15.24           C  
ATOM   4335  CG1 VAL A 229      15.187 -28.909 -16.452  1.00 15.16           C  
ATOM   4336  CG1 VAL A 229      15.187 -28.909 -16.452  1.00 15.16           C  
ATOM   4337  CG2 VAL A 229      15.030 -31.408 -16.183  1.00 15.17           C  
ATOM   4338  CG2 VAL A 229      15.030 -31.408 -16.183  1.00 15.17           C  
ATOM   4339  H   VAL A 229      16.899 -31.041 -13.280  1.00  0.00           H  
ATOM   4340  H   VAL A 229      16.899 -31.041 -13.280  1.00  0.00           H  
ATOM   4341  N   ASN A 230      18.392 -28.166 -15.391  1.00  9.86           N  
ATOM   4342  N   ASN A 230      18.392 -28.166 -15.391  1.00  9.86           N  
ATOM   4343  CA  ASN A 230      18.931 -26.876 -14.964  1.00  9.75           C  
ATOM   4344  CA  ASN A 230      18.931 -26.876 -14.964  1.00  9.75           C  
ATOM   4345  C   ASN A 230      18.688 -25.852 -16.035  1.00 14.41           C  
ATOM   4346  C   ASN A 230      18.688 -25.852 -16.035  1.00 14.41           C  
ATOM   4347  O   ASN A 230      19.012 -26.112 -17.194  1.00 14.24           O  
ATOM   4348  O   ASN A 230      19.012 -26.112 -17.194  1.00 14.24           O  
ATOM   4349  CB  ASN A 230      20.427 -27.022 -14.664  1.00 11.12           C  
ATOM   4350  CB  ASN A 230      20.427 -27.022 -14.664  1.00 11.12           C  
ATOM   4351  CG  ASN A 230      20.632 -27.788 -13.385  1.00 20.61           C  
ATOM   4352  CG  ASN A 230      20.632 -27.788 -13.385  1.00 20.61           C  
ATOM   4353  ND2 ASN A 230      21.171 -28.993 -13.475  1.00 12.46           N  
ATOM   4354  ND2 ASN A 230      21.171 -28.993 -13.475  1.00 12.46           N  
ATOM   4355  OD1 ASN A 230      20.240 -27.327 -12.311  1.00 14.80           O  
ATOM   4356  OD1 ASN A 230      20.240 -27.327 -12.311  1.00 14.80           O  
ATOM   4357  H   ASN A 230      18.685 -28.522 -16.290  1.00  0.00           H  
ATOM   4358  H   ASN A 230      18.685 -28.522 -16.290  1.00  0.00           H  
ATOM   4359 HD21 ASN A 230      21.428 -29.365 -14.378  1.00  0.00           H  
ATOM   4360 HD21 ASN A 230      21.428 -29.365 -14.378  1.00  0.00           H  
ATOM   4361 HD22 ASN A 230      21.326 -29.541 -12.641  1.00  0.00           H  
ATOM   4362 HD22 ASN A 230      21.326 -29.541 -12.641  1.00  0.00           H  
ATOM   4363  N   PHE A 231      18.130 -24.689 -15.664  1.00 10.70           N  
ATOM   4364  N   PHE A 231      18.130 -24.689 -15.664  1.00 10.70           N  
ATOM   4365  CA  PHE A 231      17.915 -23.595 -16.598  1.00  9.41           C  
ATOM   4366  CA  PHE A 231      17.915 -23.595 -16.598  1.00  9.41           C  
ATOM   4367  C   PHE A 231      18.822 -22.450 -16.153  1.00 12.80           C  
ATOM   4368  C   PHE A 231      18.822 -22.450 -16.153  1.00 12.80           C  
ATOM   4369  O   PHE A 231      18.427 -21.666 -15.285  1.00 11.83           O  
ATOM   4370  O   PHE A 231      18.427 -21.666 -15.285  1.00 11.83           O  
ATOM   4371  CB  PHE A 231      16.446 -23.165 -16.637  1.00 10.55           C  
ATOM   4372  CB  PHE A 231      16.446 -23.165 -16.637  1.00 10.55           C  
ATOM   4373  CG  PHE A 231      16.094 -22.325 -17.846  1.00 11.31           C  
ATOM   4374  CG  PHE A 231      16.094 -22.325 -17.846  1.00 11.31           C  
ATOM   4375  CD1 PHE A 231      15.072 -22.711 -18.703  1.00 12.27           C  
ATOM   4376  CD1 PHE A 231      15.072 -22.711 -18.703  1.00 12.27           C  
ATOM   4377  CD2 PHE A 231      16.760 -21.123 -18.104  1.00 11.74           C  
ATOM   4378  CD2 PHE A 231      16.760 -21.123 -18.104  1.00 11.74           C  
ATOM   4379  CE1 PHE A 231      14.748 -21.933 -19.812  1.00 13.80           C  
ATOM   4380  CE1 PHE A 231      14.748 -21.933 -19.812  1.00 13.80           C  
ATOM   4381  CE2 PHE A 231      16.488 -20.393 -19.258  1.00 13.49           C  
ATOM   4382  CE2 PHE A 231      16.488 -20.393 -19.258  1.00 13.49           C  
ATOM   4383  CZ  PHE A 231      15.491 -20.809 -20.110  1.00 12.36           C  
ATOM   4384  CZ  PHE A 231      15.491 -20.809 -20.110  1.00 12.36           C  
ATOM   4385  H   PHE A 231      17.842 -24.550 -14.706  1.00  0.00           H  
ATOM   4386  H   PHE A 231      17.842 -24.550 -14.706  1.00  0.00           H  
ATOM   4387  N   PRO A 232      20.057 -22.364 -16.706  1.00 12.73           N  
ATOM   4388  N   PRO A 232      20.057 -22.364 -16.706  1.00 12.73           N  
ATOM   4389  CA  PRO A 232      20.993 -21.296 -16.292  1.00 11.81           C  
ATOM   4390  CA  PRO A 232      20.993 -21.296 -16.292  1.00 11.81           C  
ATOM   4391  C   PRO A 232      20.577 -19.935 -16.858  1.00 14.39           C  
ATOM   4392  C   PRO A 232      20.577 -19.935 -16.858  1.00 14.39           C  
ATOM   4393  O   PRO A 232      20.184 -19.842 -18.023  1.00 14.48           O  
ATOM   4394  O   PRO A 232      20.184 -19.842 -18.023  1.00 14.48           O  
ATOM   4395  CB  PRO A 232      22.323 -21.778 -16.879  1.00 13.75           C  
ATOM   4396  CB  PRO A 232      22.323 -21.778 -16.879  1.00 13.75           C  
ATOM   4397  CG  PRO A 232      21.923 -22.533 -18.118  1.00 17.31           C  
ATOM   4398  CG  PRO A 232      21.923 -22.533 -18.118  1.00 17.31           C  
ATOM   4399  CD  PRO A 232      20.673 -23.257 -17.715  1.00 13.43           C  
ATOM   4400  CD  PRO A 232      20.673 -23.257 -17.715  1.00 13.43           C  
ATOM   4401  N   MET A 233      20.616 -18.879 -16.025  1.00 10.83           N  
ATOM   4402  N   MET A 233      20.616 -18.879 -16.025  1.00 10.83           N  
ATOM   4403  CA  MET A 233      20.145 -17.547 -16.440  1.00  9.70           C  
ATOM   4404  CA  MET A 233      20.145 -17.547 -16.440  1.00  9.70           C  
ATOM   4405  C   MET A 233      21.193 -16.476 -16.183  1.00 13.79           C  
ATOM   4406  C   MET A 233      21.193 -16.476 -16.183  1.00 13.79           C  
ATOM   4407  O   MET A 233      22.131 -16.682 -15.412  1.00 13.86           O  
ATOM   4408  O   MET A 233      22.131 -16.682 -15.412  1.00 13.86           O  
ATOM   4409  CB  MET A 233      18.847 -17.184 -15.678  1.00 11.58           C  
ATOM   4410  CB  MET A 233      18.847 -17.184 -15.678  1.00 11.58           C  
ATOM   4411  CG  MET A 233      17.597 -17.957 -16.143  1.00 14.67           C  
ATOM   4412  CG  MET A 233      17.597 -17.957 -16.143  1.00 14.67           C  
ATOM   4413  SD  MET A 233      16.302 -17.869 -14.862  1.00 17.82           S  
ATOM   4414  SD  MET A 233      16.302 -17.869 -14.862  1.00 17.82           S  
ATOM   4415  CE  MET A 233      15.014 -18.773 -15.642  1.00 15.26           C  
ATOM   4416  CE  MET A 233      15.014 -18.773 -15.642  1.00 15.26           C  
ATOM   4417  H   MET A 233      20.975 -18.988 -15.087  1.00  0.00           H  
ATOM   4418  H   MET A 233      20.975 -18.988 -15.087  1.00  0.00           H  
ATOM   4419  N   ARG A 234      21.020 -15.327 -16.829  1.00 10.88           N  
ATOM   4420  N   ARG A 234      21.020 -15.327 -16.829  1.00 10.88           N  
ATOM   4421  CA  ARG A 234      21.924 -14.188 -16.677  1.00 11.30           C  
ATOM   4422  CA  ARG A 234      21.924 -14.188 -16.677  1.00 11.30           C  
ATOM   4423  C   ARG A 234      21.278 -13.141 -15.800  1.00 15.18           C  
ATOM   4424  C   ARG A 234      21.278 -13.141 -15.800  1.00 15.18           C  
ATOM   4425  O   ARG A 234      20.097 -13.265 -15.452  1.00 13.33           O  
ATOM   4426  O   ARG A 234      20.097 -13.265 -15.452  1.00 13.33           O  
ATOM   4427  CB  ARG A 234      22.270 -13.590 -18.061  1.00 11.46           C  
ATOM   4428  CB  ARG A 234      22.270 -13.590 -18.061  1.00 11.46           C  
ATOM   4429  CG  ARG A 234      22.855 -14.574 -19.072  1.00 11.28           C  
ATOM   4430  CG  ARG A 234      22.855 -14.574 -19.072  1.00 11.28           C  
ATOM   4431  CD  ARG A 234      24.220 -15.114 -18.653  1.00 19.18           C  
ATOM   4432  CD  ARG A 234      24.220 -15.114 -18.653  1.00 19.18           C  
ATOM   4433  NE  ARG A 234      24.795 -15.965 -19.700  1.00 15.65           N  
ATOM   4434  NE  ARG A 234      24.795 -15.965 -19.700  1.00 15.65           N  
ATOM   4435  CZ  ARG A 234      25.262 -17.192 -19.511  1.00 17.80           C  
ATOM   4436  CZ  ARG A 234      25.262 -17.192 -19.511  1.00 17.80           C  
ATOM   4437  NH1 ARG A 234      25.260 -17.731 -18.300  1.00 16.78           N1+
ATOM   4438  NH1 ARG A 234      25.260 -17.731 -18.300  1.00 16.78           N1+
ATOM   4439  NH2 ARG A 234      25.786 -17.869 -20.520  1.00  9.86           N1+
ATOM   4440  NH2 ARG A 234      25.786 -17.869 -20.520  1.00  9.86           N1+
ATOM   4441  H   ARG A 234      20.237 -15.214 -17.457  1.00  0.00           H  
ATOM   4442  H   ARG A 234      20.237 -15.214 -17.457  1.00  0.00           H  
ATOM   4443  HE  ARG A 234      24.820 -15.551 -20.621  1.00  0.00           H  
ATOM   4444  HE  ARG A 234      24.820 -15.551 -20.621  1.00  0.00           H  
ATOM   4445 HH11 ARG A 234      24.901 -17.207 -17.515  1.00  0.00           H  
ATOM   4446 HH11 ARG A 234      24.901 -17.207 -17.515  1.00  0.00           H  
ATOM   4447 HH12 ARG A 234      25.617 -18.666 -18.163  1.00  0.00           H  
ATOM   4448 HH12 ARG A 234      25.617 -18.666 -18.163  1.00  0.00           H  
ATOM   4449 HH21 ARG A 234      25.832 -17.452 -21.439  1.00  0.00           H  
ATOM   4450 HH21 ARG A 234      25.832 -17.452 -21.439  1.00  0.00           H  
ATOM   4451 HH22 ARG A 234      26.140 -18.803 -20.372  1.00  0.00           H  
ATOM   4452 HH22 ARG A 234      26.140 -18.803 -20.372  1.00  0.00           H  
ATOM   4453  N   ASP A 235      22.029 -12.079 -15.460  1.00 12.03           N  
ATOM   4454  N   ASP A 235      22.029 -12.079 -15.460  1.00 12.03           N  
ATOM   4455  CA  ASP A 235      21.492 -10.971 -14.672  1.00 12.16           C  
ATOM   4456  CA  ASP A 235      21.492 -10.971 -14.672  1.00 12.16           C  
ATOM   4457  C   ASP A 235      20.241 -10.361 -15.304  1.00 14.34           C  
ATOM   4458  C   ASP A 235      20.241 -10.361 -15.304  1.00 14.34           C  
ATOM   4459  O   ASP A 235      20.093 -10.328 -16.532  1.00 13.30           O  
ATOM   4460  O   ASP A 235      20.093 -10.328 -16.532  1.00 13.30           O  
ATOM   4461  CB  ASP A 235      22.532  -9.836 -14.596  1.00 14.27           C  
ATOM   4462  CB  ASP A 235      22.532  -9.836 -14.596  1.00 14.27           C  
ATOM   4463  CG  ASP A 235      23.703 -10.057 -13.677  1.00 23.17           C  
ATOM   4464  CG  ASP A 235      23.703 -10.057 -13.677  1.00 23.17           C  
ATOM   4465  OD1 ASP A 235      23.815 -11.148 -13.118  1.00 22.23           O  
ATOM   4466  OD1 ASP A 235      23.815 -11.148 -13.118  1.00 22.23           O  
ATOM   4467  OD2 ASP A 235      24.506  -9.130 -13.517  1.00 30.41           O1-
ATOM   4468  OD2 ASP A 235      24.506  -9.130 -13.517  1.00 30.41           O1-
ATOM   4469  H   ASP A 235      22.995 -12.030 -15.750  1.00  0.00           H  
ATOM   4470  H   ASP A 235      22.995 -12.030 -15.750  1.00  0.00           H  
ATOM   4471  N   GLY A 236      19.365  -9.854 -14.444  1.00 11.39           N  
ATOM   4472  N   GLY A 236      19.365  -9.854 -14.444  1.00 11.39           N  
ATOM   4473  CA  GLY A 236      18.234  -9.017 -14.827  1.00 10.79           C  
ATOM   4474  CA  GLY A 236      18.234  -9.017 -14.827  1.00 10.79           C  
ATOM   4475  C   GLY A 236      17.007  -9.617 -15.443  1.00 14.55           C  
ATOM   4476  C   GLY A 236      17.007  -9.617 -15.443  1.00 14.55           C  
ATOM   4477  O   GLY A 236      16.200  -8.866 -16.013  1.00 13.44           O  
ATOM   4478  O   GLY A 236      16.200  -8.866 -16.013  1.00 13.44           O  
ATOM   4479  H   GLY A 236      19.461 -10.041 -13.456  1.00  0.00           H  
ATOM   4480  H   GLY A 236      19.461 -10.041 -13.456  1.00  0.00           H  
ATOM   4481  N   ILE A 237      16.813 -10.956 -15.313  1.00 12.36           N  
ATOM   4482  N   ILE A 237      16.813 -10.956 -15.313  1.00 12.36           N  
ATOM   4483  CA  ILE A 237      15.601 -11.578 -15.842  1.00 12.12           C  
ATOM   4484  CA  ILE A 237      15.601 -11.578 -15.842  1.00 12.12           C  
ATOM   4485  C   ILE A 237      14.361 -10.885 -15.258  1.00 14.70           C  
ATOM   4486  C   ILE A 237      14.361 -10.885 -15.258  1.00 14.70           C  
ATOM   4487  O   ILE A 237      14.361 -10.509 -14.075  1.00 13.93           O  
ATOM   4488  O   ILE A 237      14.361 -10.509 -14.075  1.00 13.93           O  
ATOM   4489  CB  ILE A 237      15.567 -13.121 -15.666  1.00 15.42           C  
ATOM   4490  CB  ILE A 237      15.567 -13.121 -15.666  1.00 15.42           C  
ATOM   4491  CG1 ILE A 237      14.563 -13.743 -16.664  1.00 16.76           C  
ATOM   4492  CG1 ILE A 237      14.563 -13.743 -16.664  1.00 16.76           C  
ATOM   4493  CG2 ILE A 237      15.265 -13.526 -14.208  1.00 13.56           C  
ATOM   4494  CG2 ILE A 237      15.265 -13.526 -14.208  1.00 13.56           C  
ATOM   4495  CD1 ILE A 237      14.622 -15.165 -16.805  1.00 26.72           C  
ATOM   4496  CD1 ILE A 237      14.622 -15.165 -16.805  1.00 26.72           C  
ATOM   4497  H   ILE A 237      17.508 -11.524 -14.850  1.00  0.00           H  
ATOM   4498  H   ILE A 237      17.508 -11.524 -14.850  1.00  0.00           H  
ATOM   4499  N   ASP A 238      13.332 -10.701 -16.086  1.00 11.23           N  
ATOM   4500  N   ASP A 238      13.332 -10.701 -16.086  1.00 11.23           N  
ATOM   4501  CA  ASP A 238      12.107 -10.020 -15.678  1.00 10.30           C  
ATOM   4502  CA  ASP A 238      12.107 -10.020 -15.678  1.00 10.30           C  
ATOM   4503  C   ASP A 238      10.915 -10.943 -15.729  1.00 13.19           C  
ATOM   4504  C   ASP A 238      10.915 -10.943 -15.729  1.00 13.19           C  
ATOM   4505  O   ASP A 238      11.074 -12.108 -16.095  1.00 12.08           O  
ATOM   4506  O   ASP A 238      11.074 -12.108 -16.095  1.00 12.08           O  
ATOM   4507  CB  ASP A 238      11.911  -8.716 -16.493  1.00 12.42           C  
ATOM   4508  CB  ASP A 238      11.911  -8.716 -16.493  1.00 12.42           C  
ATOM   4509  CG  ASP A 238      11.979  -8.910 -18.004  1.00 23.92           C  
ATOM   4510  CG  ASP A 238      11.979  -8.910 -18.004  1.00 23.92           C  
ATOM   4511  OD1 ASP A 238      11.656 -10.018 -18.478  1.00 20.90           O  
ATOM   4512  OD1 ASP A 238      11.656 -10.018 -18.478  1.00 20.90           O  
ATOM   4513  OD2 ASP A 238      12.353  -7.950 -18.709  1.00 28.17           O1-
ATOM   4514  OD2 ASP A 238      12.353  -7.950 -18.709  1.00 28.17           O1-
ATOM   4515  H   ASP A 238      13.382 -11.038 -17.037  1.00  0.00           H  
ATOM   4516  H   ASP A 238      13.382 -11.038 -17.037  1.00  0.00           H  
ATOM   4517  N   ASP A 239       9.729 -10.448 -15.340  1.00 10.94           N  
ATOM   4518  N   ASP A 239       9.729 -10.448 -15.340  1.00 10.94           N  
ATOM   4519  CA  ASP A 239       8.499 -11.236 -15.300  1.00 12.33           C  
ATOM   4520  CA  ASP A 239       8.499 -11.236 -15.300  1.00 12.33           C  
ATOM   4521  C   ASP A 239       8.150 -11.844 -16.654  1.00 20.13           C  
ATOM   4522  C   ASP A 239       8.150 -11.844 -16.654  1.00 20.13           C  
ATOM   4523  O   ASP A 239       7.818 -13.029 -16.726  1.00 18.15           O  
ATOM   4524  O   ASP A 239       7.818 -13.029 -16.726  1.00 18.15           O  
ATOM   4525  CB  ASP A 239       7.327 -10.387 -14.813  1.00 12.95           C  
ATOM   4526  CB  ASP A 239       7.327 -10.387 -14.813  1.00 12.95           C  
ATOM   4527  CG  ASP A 239       7.432  -9.930 -13.372  1.00 13.64           C  
ATOM   4528  CG  ASP A 239       7.432  -9.930 -13.372  1.00 13.64           C  
ATOM   4529  OD1 ASP A 239       8.299 -10.461 -12.635  1.00 11.78           O  
ATOM   4530  OD1 ASP A 239       8.299 -10.461 -12.635  1.00 11.78           O  
ATOM   4531  OD2 ASP A 239       6.565  -9.147 -12.941  1.00 18.77           O1-
ATOM   4532  OD2 ASP A 239       6.565  -9.147 -12.941  1.00 18.77           O1-
ATOM   4533  H   ASP A 239       9.654  -9.482 -15.054  1.00  0.00           H  
ATOM   4534  H   ASP A 239       9.654  -9.482 -15.054  1.00  0.00           H  
ATOM   4535  N   GLU A 240       8.235 -11.023 -17.714  1.00 18.84           N  
ATOM   4536  N   GLU A 240       8.235 -11.023 -17.714  1.00 18.84           N  
ATOM   4537  CA  GLU A 240       7.924 -11.444 -19.078  1.00 19.80           C  
ATOM   4538  CA  GLU A 240       7.924 -11.444 -19.078  1.00 19.80           C  
ATOM   4539  C   GLU A 240       8.788 -12.600 -19.548  1.00 19.60           C  
ATOM   4540  C   GLU A 240       8.788 -12.600 -19.548  1.00 19.60           C  
ATOM   4541  O   GLU A 240       8.235 -13.603 -19.997  1.00 19.62           O  
ATOM   4542  O   GLU A 240       8.235 -13.603 -19.997  1.00 19.62           O  
ATOM   4543  CB  GLU A 240       7.998 -10.250 -20.043  1.00 22.05           C  
ATOM   4544  CB  GLU A 240       7.998 -10.250 -20.043  1.00 22.05           C  
ATOM   4545  CG  GLU A 240       6.616  -9.872 -20.545  1.00 41.60           C  
ATOM   4546  CG  GLU A 240       6.616  -9.872 -20.545  1.00 41.60           C  
ATOM   4547  CD  GLU A 240       6.554  -9.009 -21.792  1.00 76.43           C  
ATOM   4548  CD  GLU A 240       6.554  -9.009 -21.792  1.00 76.43           C  
ATOM   4549  OE1 GLU A 240       5.841  -7.979 -21.760  1.00 79.62           O  
ATOM   4550  OE1 GLU A 240       5.841  -7.979 -21.760  1.00 79.62           O  
ATOM   4551  OE2 GLU A 240       7.177  -9.381 -22.814  1.00 72.25           O1-
ATOM   4552  OE2 GLU A 240       7.177  -9.381 -22.814  1.00 72.25           O1-
ATOM   4553  H   GLU A 240       8.526 -10.064 -17.588  1.00  0.00           H  
ATOM   4554  H   GLU A 240       8.526 -10.064 -17.588  1.00  0.00           H  
ATOM   4555  N   SER A 241      10.113 -12.501 -19.372  1.00 15.60           N  
ATOM   4556  N   SER A 241      10.113 -12.501 -19.372  1.00 15.60           N  
ATOM   4557  CA  SER A 241      11.064 -13.552 -19.755  1.00 17.05           C  
ATOM   4558  CA  SER A 241      11.064 -13.552 -19.755  1.00 17.05           C  
ATOM   4559  C   SER A 241      10.892 -14.821 -18.925  1.00 19.25           C  
ATOM   4560  C   SER A 241      10.892 -14.821 -18.925  1.00 19.25           C  
ATOM   4561  O   SER A 241      10.895 -15.914 -19.487  1.00 17.47           O  
ATOM   4562  O   SER A 241      10.895 -15.914 -19.487  1.00 17.47           O  
ATOM   4563  CB  SER A 241      12.497 -13.047 -19.647  1.00 22.65           C  
ATOM   4564  CB  SER A 241      12.497 -13.047 -19.647  1.00 22.65           C  
ATOM   4565  OG  SER A 241      12.656 -11.934 -20.509  1.00 36.48           O  
ATOM   4566  OG  SER A 241      12.656 -11.934 -20.509  1.00 36.48           O  
ATOM   4567  H   SER A 241      10.506 -11.669 -18.956  1.00  0.00           H  
ATOM   4568  H   SER A 241      10.506 -11.669 -18.956  1.00  0.00           H  
ATOM   4569  HG  SER A 241      13.557 -11.608 -20.448  1.00  0.00           H  
ATOM   4570  HG  SER A 241      13.557 -11.608 -20.448  1.00  0.00           H  
ATOM   4571  N   TYR A 242      10.708 -14.683 -17.592  1.00 14.80           N  
ATOM   4572  N   TYR A 242      10.708 -14.683 -17.592  1.00 14.80           N  
ATOM   4573  CA  TYR A 242      10.532 -15.858 -16.724  1.00 13.75           C  
ATOM   4574  CA  TYR A 242      10.532 -15.858 -16.724  1.00 13.75           C  
ATOM   4575  C   TYR A 242       9.254 -16.599 -17.114  1.00 18.20           C  
ATOM   4576  C   TYR A 242       9.254 -16.599 -17.114  1.00 18.20           C  
ATOM   4577  O   TYR A 242       9.271 -17.815 -17.318  1.00 16.65           O  
ATOM   4578  O   TYR A 242       9.271 -17.815 -17.318  1.00 16.65           O  
ATOM   4579  CB  TYR A 242      10.451 -15.427 -15.244  1.00 13.04           C  
ATOM   4580  CB  TYR A 242      10.451 -15.427 -15.244  1.00 13.04           C  
ATOM   4581  CG  TYR A 242      11.058 -16.442 -14.304  1.00 12.26           C  
ATOM   4582  CG  TYR A 242      11.058 -16.442 -14.304  1.00 12.26           C  
ATOM   4583  CD1 TYR A 242      12.364 -16.298 -13.842  1.00 12.13           C  
ATOM   4584  CD1 TYR A 242      12.364 -16.298 -13.842  1.00 12.13           C  
ATOM   4585  CD2 TYR A 242      10.309 -17.518 -13.826  1.00 13.17           C  
ATOM   4586  CD2 TYR A 242      10.309 -17.518 -13.826  1.00 13.17           C  
ATOM   4587  CE1 TYR A 242      12.910 -17.194 -12.926  1.00 13.07           C  
ATOM   4588  CE1 TYR A 242      12.910 -17.194 -12.926  1.00 13.07           C  
ATOM   4589  CE2 TYR A 242      10.842 -18.415 -12.899  1.00 12.37           C  
ATOM   4590  CE2 TYR A 242      10.842 -18.415 -12.899  1.00 12.37           C  
ATOM   4591  CZ  TYR A 242      12.144 -18.254 -12.459  1.00 12.99           C  
ATOM   4592  CZ  TYR A 242      12.144 -18.254 -12.459  1.00 12.99           C  
ATOM   4593  OH  TYR A 242      12.692 -19.145 -11.570  1.00 10.18           O  
ATOM   4594  OH  TYR A 242      12.692 -19.145 -11.570  1.00 10.18           O  
ATOM   4595  H   TYR A 242      10.690 -13.762 -17.177  1.00  0.00           H  
ATOM   4596  H   TYR A 242      10.690 -13.762 -17.177  1.00  0.00           H  
ATOM   4597  HH  TYR A 242      12.041 -19.814 -11.345  1.00  0.00           H  
ATOM   4598  HH  TYR A 242      12.041 -19.814 -11.345  1.00  0.00           H  
ATOM   4599  N   GLY A 243       8.179 -15.844 -17.277  1.00 18.61           N  
ATOM   4600  N   GLY A 243       8.179 -15.844 -17.277  1.00 18.61           N  
ATOM   4601  CA  GLY A 243       6.869 -16.355 -17.678  1.00 20.47           C  
ATOM   4602  CA  GLY A 243       6.869 -16.355 -17.678  1.00 20.47           C  
ATOM   4603  C   GLY A 243       6.865 -17.016 -19.046  1.00 26.05           C  
ATOM   4604  C   GLY A 243       6.865 -17.016 -19.046  1.00 26.05           C  
ATOM   4605  O   GLY A 243       6.059 -17.914 -19.278  1.00 27.46           O  
ATOM   4606  O   GLY A 243       6.059 -17.914 -19.278  1.00 27.46           O  
ATOM   4607  H   GLY A 243       8.234 -14.847 -17.122  1.00  0.00           H  
ATOM   4608  H   GLY A 243       8.234 -14.847 -17.122  1.00  0.00           H  
ATOM   4609  N   GLN A 244       7.797 -16.603 -19.933  1.00 23.49           N  
ATOM   4610  N   GLN A 244       7.797 -16.603 -19.933  1.00 23.49           N  
ATOM   4611  CA  GLN A 244       8.039 -17.104 -21.304  1.00 23.24           C  
ATOM   4612  CA  GLN A 244       8.039 -17.104 -21.304  1.00 23.24           C  
ATOM   4613  C   GLN A 244       8.462 -18.594 -21.220  1.00 23.73           C  
ATOM   4614  C   GLN A 244       8.462 -18.594 -21.220  1.00 23.73           C  
ATOM   4615  O   GLN A 244       8.102 -19.394 -22.082  1.00 22.46           O  
ATOM   4616  O   GLN A 244       8.102 -19.394 -22.082  1.00 22.46           O  
ATOM   4617  CB  GLN A 244       9.154 -16.221 -21.983  0.85 24.87           C  
ATOM   4618  CB  GLN A 244       9.154 -16.221 -21.983  0.85 24.87           C  
ATOM   4619  CG  GLN A 244       9.681 -16.554 -23.422  0.85 38.26           C  
ATOM   4620  CG  GLN A 244       9.681 -16.554 -23.422  0.85 38.26           C  
ATOM   4621  CD  GLN A 244      10.841 -15.664 -23.969  0.85 42.84           C  
ATOM   4622  CD  GLN A 244      10.841 -15.664 -23.969  0.85 42.84           C  
ATOM   4623  NE2 GLN A 244      11.448 -16.055 -25.117  0.85 16.22           N  
ATOM   4624  NE2 GLN A 244      11.448 -16.055 -25.117  0.85 16.22           N  
ATOM   4625  OE1 GLN A 244      11.217 -14.609 -23.408  0.85 32.31           O  
ATOM   4626  OE1 GLN A 244      11.217 -14.609 -23.408  0.85 32.31           O  
ATOM   4627  H   GLN A 244       8.437 -15.862 -19.685  1.00  0.00           H  
ATOM   4628  H   GLN A 244       8.437 -15.862 -19.685  1.00  0.00           H  
ATOM   4629 HE21 GLN A 244      11.145 -16.896 -25.587  1.00  0.00           H  
ATOM   4630 HE21 GLN A 244      11.145 -16.896 -25.587  1.00  0.00           H  
ATOM   4631 HE22 GLN A 244      12.203 -15.505 -25.502  1.00  0.00           H  
ATOM   4632 HE22 GLN A 244      12.203 -15.505 -25.502  1.00  0.00           H  
ATOM   4633  N   ILE A 245       9.214 -18.966 -20.175  1.00 16.40           N  
ATOM   4634  N   ILE A 245       9.214 -18.966 -20.175  1.00 16.40           N  
ATOM   4635  CA  ILE A 245       9.736 -20.318 -20.077  1.00 14.74           C  
ATOM   4636  CA  ILE A 245       9.736 -20.318 -20.077  1.00 14.74           C  
ATOM   4637  C   ILE A 245       9.203 -21.201 -18.977  1.00 16.09           C  
ATOM   4638  C   ILE A 245       9.203 -21.201 -18.977  1.00 16.09           C  
ATOM   4639  O   ILE A 245       9.308 -22.411 -19.102  1.00 14.14           O  
ATOM   4640  O   ILE A 245       9.308 -22.411 -19.102  1.00 14.14           O  
ATOM   4641  CB  ILE A 245      11.290 -20.318 -20.091  1.00 18.26           C  
ATOM   4642  CB  ILE A 245      11.290 -20.318 -20.091  1.00 18.26           C  
ATOM   4643  CG1 ILE A 245      11.876 -19.523 -18.892  1.00 18.77           C  
ATOM   4644  CG1 ILE A 245      11.876 -19.523 -18.892  1.00 18.77           C  
ATOM   4645  CG2 ILE A 245      11.831 -19.813 -21.433  1.00 18.98           C  
ATOM   4646  CG2 ILE A 245      11.831 -19.813 -21.433  1.00 18.98           C  
ATOM   4647  CD1 ILE A 245      12.099 -20.380 -17.584  1.00 26.37           C  
ATOM   4648  CD1 ILE A 245      12.099 -20.380 -17.584  1.00 26.37           C  
ATOM   4649  H   ILE A 245       9.424 -18.303 -19.443  1.00  0.00           H  
ATOM   4650  H   ILE A 245       9.424 -18.303 -19.443  1.00  0.00           H  
ATOM   4651  N   PHE A 246       8.737 -20.628 -17.867  1.00 11.57           N  
ATOM   4652  N   PHE A 246       8.737 -20.628 -17.867  1.00 11.57           N  
ATOM   4653  CA  PHE A 246       8.332 -21.432 -16.720  1.00 10.69           C  
ATOM   4654  CA  PHE A 246       8.332 -21.432 -16.720  1.00 10.69           C  
ATOM   4655  C   PHE A 246       7.151 -22.358 -17.011  1.00 12.43           C  
ATOM   4656  C   PHE A 246       7.151 -22.358 -17.011  1.00 12.43           C  
ATOM   4657  O   PHE A 246       7.284 -23.565 -16.839  1.00 13.77           O  
ATOM   4658  O   PHE A 246       7.284 -23.565 -16.839  1.00 13.77           O  
ATOM   4659  CB  PHE A 246       8.100 -20.546 -15.480  1.00 11.46           C  
ATOM   4660  CB  PHE A 246       8.100 -20.546 -15.480  1.00 11.46           C  
ATOM   4661  CG  PHE A 246       7.907 -21.357 -14.218  1.00 10.83           C  
ATOM   4662  CG  PHE A 246       7.907 -21.357 -14.218  1.00 10.83           C  
ATOM   4663  CD1 PHE A 246       6.634 -21.746 -13.809  1.00 13.90           C  
ATOM   4664  CD1 PHE A 246       6.634 -21.746 -13.809  1.00 13.90           C  
ATOM   4665  CD2 PHE A 246       8.999 -21.772 -13.464  1.00 10.24           C  
ATOM   4666  CD2 PHE A 246       8.999 -21.772 -13.464  1.00 10.24           C  
ATOM   4667  CE1 PHE A 246       6.454 -22.507 -12.648  1.00 14.00           C  
ATOM   4668  CE1 PHE A 246       6.454 -22.507 -12.648  1.00 14.00           C  
ATOM   4669  CE2 PHE A 246       8.823 -22.562 -12.328  1.00 12.72           C  
ATOM   4670  CE2 PHE A 246       8.823 -22.562 -12.328  1.00 12.72           C  
ATOM   4671  CZ  PHE A 246       7.551 -22.922 -11.919  1.00 11.25           C  
ATOM   4672  CZ  PHE A 246       7.551 -22.922 -11.919  1.00 11.25           C  
ATOM   4673  H   PHE A 246       8.660 -19.622 -17.812  1.00  0.00           H  
ATOM   4674  H   PHE A 246       8.660 -19.622 -17.812  1.00  0.00           H  
ATOM   4675  N   LYS A 247       6.017 -21.810 -17.463  1.00  9.99           N  
ATOM   4676  N   LYS A 247       6.017 -21.810 -17.463  1.00  9.99           N  
ATOM   4677  CA  LYS A 247       4.839 -22.634 -17.788  1.00 10.83           C  
ATOM   4678  CA  LYS A 247       4.839 -22.634 -17.788  1.00 10.83           C  
ATOM   4679  C   LYS A 247       5.185 -23.707 -18.860  1.00 15.90           C  
ATOM   4680  C   LYS A 247       5.185 -23.707 -18.860  1.00 15.90           C  
ATOM   4681  O   LYS A 247       4.992 -24.895 -18.566  1.00 15.54           O  
ATOM   4682  O   LYS A 247       4.992 -24.895 -18.566  1.00 15.54           O  
ATOM   4683  CB  LYS A 247       3.642 -21.775 -18.203  1.00 14.22           C  
ATOM   4684  CB  LYS A 247       3.642 -21.775 -18.203  1.00 14.22           C  
ATOM   4685  CG  LYS A 247       2.351 -22.589 -18.286  1.00 27.07           C  
ATOM   4686  CG  LYS A 247       2.351 -22.589 -18.286  1.00 27.07           C  
ATOM   4687  CD  LYS A 247       1.153 -21.741 -18.641  1.00 34.53           C  
ATOM   4688  CD  LYS A 247       1.153 -21.741 -18.641  1.00 34.53           C  
ATOM   4689  CE  LYS A 247      -0.156 -22.508 -18.557  1.00 49.42           C  
ATOM   4690  CE  LYS A 247      -0.156 -22.508 -18.557  1.00 49.42           C  
ATOM   4691  NZ  LYS A 247      -0.126 -23.809 -19.287  1.00 64.96           N1+
ATOM   4692  NZ  LYS A 247      -0.126 -23.809 -19.287  1.00 64.96           N1+
ATOM   4693  H   LYS A 247       5.954 -20.810 -17.589  1.00  0.00           H  
ATOM   4694  H   LYS A 247       5.954 -20.810 -17.589  1.00  0.00           H  
ATOM   4695  HZ1 LYS A 247      -1.021 -24.269 -19.194  1.00  0.00           H  
ATOM   4696  HZ1 LYS A 247      -1.021 -24.269 -19.194  1.00  0.00           H  
ATOM   4697  HZ2 LYS A 247       0.066 -23.643 -20.264  1.00  0.00           H  
ATOM   4698  HZ2 LYS A 247       0.066 -23.643 -20.264  1.00  0.00           H  
ATOM   4699  HZ3 LYS A 247       0.596 -24.398 -18.897  1.00  0.00           H  
ATOM   4700  HZ3 LYS A 247       0.596 -24.398 -18.897  1.00  0.00           H  
ATOM   4701  N   PRO A 248       5.796 -23.359 -20.032  1.00 13.27           N  
ATOM   4702  N   PRO A 248       5.796 -23.359 -20.032  1.00 13.27           N  
ATOM   4703  CA  PRO A 248       6.141 -24.421 -21.010  1.00 13.35           C  
ATOM   4704  CA  PRO A 248       6.141 -24.421 -21.010  1.00 13.35           C  
ATOM   4705  C   PRO A 248       7.031 -25.535 -20.440  1.00 16.11           C  
ATOM   4706  C   PRO A 248       7.031 -25.535 -20.440  1.00 16.11           C  
ATOM   4707  O   PRO A 248       6.778 -26.708 -20.733  1.00 15.55           O  
ATOM   4708  O   PRO A 248       6.778 -26.708 -20.733  1.00 15.55           O  
ATOM   4709  CB  PRO A 248       6.861 -23.656 -22.135  1.00 15.63           C  
ATOM   4710  CB  PRO A 248       6.861 -23.656 -22.135  1.00 15.63           C  
ATOM   4711  CG  PRO A 248       6.416 -22.256 -22.011  1.00 19.23           C  
ATOM   4712  CG  PRO A 248       6.416 -22.256 -22.011  1.00 19.23           C  
ATOM   4713  CD  PRO A 248       6.094 -22.011 -20.574  1.00 14.19           C  
ATOM   4714  CD  PRO A 248       6.094 -22.011 -20.574  1.00 14.19           C  
ATOM   4715  N   ILE A 249       8.067 -25.187 -19.631  1.00 11.73           N  
ATOM   4716  N   ILE A 249       8.067 -25.187 -19.631  1.00 11.73           N  
ATOM   4717  CA AILE A 249       8.946 -26.213 -19.069  0.52 11.38           C  
ATOM   4718  CA AILE A 249       8.946 -26.213 -19.069  0.52 11.38           C  
ATOM   4719  CA BILE A 249       8.978 -26.182 -19.044  0.48 11.65           C  
ATOM   4720  CA BILE A 249       8.978 -26.182 -19.044  0.48 11.65           C  
ATOM   4721  C   ILE A 249       8.237 -27.074 -18.047  1.00 15.72           C  
ATOM   4722  C   ILE A 249       8.237 -27.074 -18.047  1.00 15.72           C  
ATOM   4723  O   ILE A 249       8.337 -28.300 -18.125  1.00 14.78           O  
ATOM   4724  O   ILE A 249       8.337 -28.300 -18.125  1.00 14.78           O  
ATOM   4725  CB AILE A 249      10.315 -25.670 -18.600  0.52 13.74           C  
ATOM   4726  CB AILE A 249      10.315 -25.670 -18.600  0.52 13.74           C  
ATOM   4727  CB BILE A 249      10.275 -25.539 -18.445  0.48 14.35           C  
ATOM   4728  CB BILE A 249      10.275 -25.539 -18.445  0.48 14.35           C  
ATOM   4729  CG1AILE A 249      11.117 -25.206 -19.835  0.52 13.51           C  
ATOM   4730  CG1AILE A 249      11.117 -25.206 -19.835  0.52 13.51           C  
ATOM   4731  CG1BILE A 249      11.212 -24.955 -19.560  0.48 14.72           C  
ATOM   4732  CG1BILE A 249      11.212 -24.955 -19.560  0.48 14.72           C  
ATOM   4733  CG2AILE A 249      11.106 -26.745 -17.806  0.52 12.75           C  
ATOM   4734  CG2AILE A 249      11.106 -26.745 -17.806  0.52 12.75           C  
ATOM   4735  CG2BILE A 249      11.036 -26.509 -17.507  0.48 13.97           C  
ATOM   4736  CG2BILE A 249      11.036 -26.509 -17.507  0.48 13.97           C  
ATOM   4737  CD1AILE A 249      12.099 -24.215 -19.559  0.52 12.78           C  
ATOM   4738  CD1AILE A 249      12.099 -24.215 -19.559  0.52 12.78           C  
ATOM   4739  CD1BILE A 249      12.021 -25.972 -20.462  0.48 16.78           C  
ATOM   4740  CD1BILE A 249      12.021 -25.972 -20.462  0.48 16.78           C  
ATOM   4741  H   ILE A 249       8.234 -24.215 -19.414  1.00  0.00           H  
ATOM   4742  H   ILE A 249       8.234 -24.215 -19.414  1.00  0.00           H  
ATOM   4743  N   ILE A 250       7.513 -26.452 -17.103  1.00 12.77           N  
ATOM   4744  N   ILE A 250       7.513 -26.452 -17.103  1.00 12.77           N  
ATOM   4745  CA  ILE A 250       6.804 -27.239 -16.100  1.00 11.75           C  
ATOM   4746  CA  ILE A 250       6.804 -27.239 -16.100  1.00 11.75           C  
ATOM   4747  C   ILE A 250       5.738 -28.108 -16.737  1.00 14.48           C  
ATOM   4748  C   ILE A 250       5.738 -28.108 -16.737  1.00 14.48           C  
ATOM   4749  O   ILE A 250       5.637 -29.280 -16.375  1.00 12.52           O  
ATOM   4750  O   ILE A 250       5.637 -29.280 -16.375  1.00 12.52           O  
ATOM   4751  CB  ILE A 250       6.317 -26.423 -14.868  1.00 13.87           C  
ATOM   4752  CB  ILE A 250       6.317 -26.423 -14.868  1.00 13.87           C  
ATOM   4753  CG1 ILE A 250       7.532 -25.760 -14.137  1.00 11.96           C  
ATOM   4754  CG1 ILE A 250       7.532 -25.760 -14.137  1.00 11.96           C  
ATOM   4755  CG2 ILE A 250       5.478 -27.318 -13.901  1.00 13.35           C  
ATOM   4756  CG2 ILE A 250       5.478 -27.318 -13.901  1.00 13.35           C  
ATOM   4757  CD1 ILE A 250       8.697 -26.681 -13.748  1.00 10.26           C  
ATOM   4758  CD1 ILE A 250       8.697 -26.681 -13.748  1.00 10.26           C  
ATOM   4759  H   ILE A 250       7.461 -25.443 -17.089  1.00  0.00           H  
ATOM   4760  H   ILE A 250       7.461 -25.443 -17.089  1.00  0.00           H  
ATOM   4761  N   SER A 251       5.011 -27.571 -17.733  1.00 12.36           N  
ATOM   4762  N   SER A 251       5.011 -27.571 -17.733  1.00 12.36           N  
ATOM   4763  CA  SER A 251       4.007 -28.367 -18.436  1.00 13.66           C  
ATOM   4764  CA  SER A 251       4.007 -28.367 -18.436  1.00 13.66           C  
ATOM   4765  C   SER A 251       4.630 -29.606 -19.085  1.00 16.06           C  
ATOM   4766  C   SER A 251       4.630 -29.606 -19.085  1.00 16.06           C  
ATOM   4767  O   SER A 251       4.074 -30.706 -18.956  1.00 15.28           O  
ATOM   4768  O   SER A 251       4.074 -30.706 -18.956  1.00 15.28           O  
ATOM   4769  CB  SER A 251       3.258 -27.528 -19.462  1.00 16.80           C  
ATOM   4770  CB  SER A 251       3.258 -27.528 -19.462  1.00 16.80           C  
ATOM   4771  OG  SER A 251       2.536 -26.505 -18.803  1.00 21.96           O  
ATOM   4772  OG  SER A 251       2.536 -26.505 -18.803  1.00 21.96           O  
ATOM   4773  H   SER A 251       5.156 -26.608 -18.002  1.00  0.00           H  
ATOM   4774  H   SER A 251       5.156 -26.608 -18.002  1.00  0.00           H  
ATOM   4775  HG  SER A 251       2.064 -25.977 -19.451  1.00  0.00           H  
ATOM   4776  HG  SER A 251       2.064 -25.977 -19.451  1.00  0.00           H  
ATOM   4777  N   LYS A 252       5.795 -29.447 -19.750  1.00 13.69           N  
ATOM   4778  N   LYS A 252       5.795 -29.447 -19.750  1.00 13.69           N  
ATOM   4779  CA  LYS A 252       6.472 -30.594 -20.383  1.00 14.38           C  
ATOM   4780  CA  LYS A 252       6.472 -30.594 -20.383  1.00 14.38           C  
ATOM   4781  C   LYS A 252       6.965 -31.600 -19.347  1.00 17.21           C  
ATOM   4782  C   LYS A 252       6.965 -31.600 -19.347  1.00 17.21           C  
ATOM   4783  O   LYS A 252       6.845 -32.810 -19.525  1.00 13.81           O  
ATOM   4784  O   LYS A 252       6.845 -32.810 -19.525  1.00 13.81           O  
ATOM   4785  CB  LYS A 252       7.614 -30.140 -21.306  1.00 15.82           C  
ATOM   4786  CB  LYS A 252       7.614 -30.140 -21.306  1.00 15.82           C  
ATOM   4787  CG  LYS A 252       8.268 -31.260 -22.131  1.00 24.66           C  
ATOM   4788  CG  LYS A 252       8.268 -31.260 -22.131  1.00 24.66           C  
ATOM   4789  CD  LYS A 252       7.330 -31.957 -23.135  1.00 30.47           C  
ATOM   4790  CD  LYS A 252       7.330 -31.957 -23.135  1.00 30.47           C  
ATOM   4791  CE  LYS A 252       6.987 -31.147 -24.365  1.00 40.25           C  
ATOM   4792  CE  LYS A 252       6.987 -31.147 -24.365  1.00 40.25           C  
ATOM   4793  NZ  LYS A 252       5.857 -31.762 -25.119  1.00 44.74           N1+
ATOM   4794  NZ  LYS A 252       5.857 -31.762 -25.119  1.00 44.74           N1+
ATOM   4795  H   LYS A 252       6.216 -28.532 -19.820  1.00  0.00           H  
ATOM   4796  H   LYS A 252       6.216 -28.532 -19.820  1.00  0.00           H  
ATOM   4797  HZ1 LYS A 252       5.650 -31.201 -25.933  1.00  0.00           H  
ATOM   4798  HZ1 LYS A 252       5.650 -31.201 -25.933  1.00  0.00           H  
ATOM   4799  HZ2 LYS A 252       6.114 -32.695 -25.409  1.00  0.00           H  
ATOM   4800  HZ2 LYS A 252       6.114 -32.695 -25.409  1.00  0.00           H  
ATOM   4801  HZ3 LYS A 252       5.041 -31.807 -24.526  1.00  0.00           H  
ATOM   4802  HZ3 LYS A 252       5.041 -31.807 -24.526  1.00  0.00           H  
ATOM   4803  N   VAL A 253       7.485 -31.090 -18.246  1.00 15.05           N  
ATOM   4804  N   VAL A 253       7.485 -31.090 -18.246  1.00 15.05           N  
ATOM   4805  CA  VAL A 253       7.942 -31.929 -17.143  1.00 13.21           C  
ATOM   4806  CA  VAL A 253       7.942 -31.929 -17.143  1.00 13.21           C  
ATOM   4807  C   VAL A 253       6.765 -32.747 -16.599  1.00 15.86           C  
ATOM   4808  C   VAL A 253       6.765 -32.747 -16.599  1.00 15.86           C  
ATOM   4809  O   VAL A 253       6.894 -33.958 -16.440  1.00 14.38           O  
ATOM   4810  O   VAL A 253       6.894 -33.958 -16.440  1.00 14.38           O  
ATOM   4811  CB  VAL A 253       8.657 -31.081 -16.061  1.00 16.90           C  
ATOM   4812  CB  VAL A 253       8.657 -31.081 -16.061  1.00 16.90           C  
ATOM   4813  CG1 VAL A 253       8.772 -31.851 -14.753  1.00 17.11           C  
ATOM   4814  CG1 VAL A 253       8.772 -31.851 -14.753  1.00 17.11           C  
ATOM   4815  CG2 VAL A 253      10.039 -30.644 -16.542  1.00 16.85           C  
ATOM   4816  CG2 VAL A 253      10.039 -30.644 -16.542  1.00 16.85           C  
ATOM   4817  H   VAL A 253       7.577 -30.089 -18.148  1.00  0.00           H  
ATOM   4818  H   VAL A 253       7.577 -30.089 -18.148  1.00  0.00           H  
ATOM   4819  N   MET A 254       5.609 -32.097 -16.375  1.00 12.31           N  
ATOM   4820  N   MET A 254       5.609 -32.097 -16.375  1.00 12.31           N  
ATOM   4821  CA  MET A 254       4.420 -32.786 -15.862  1.00 11.46           C  
ATOM   4822  CA  MET A 254       4.420 -32.786 -15.862  1.00 11.46           C  
ATOM   4823  C   MET A 254       3.973 -33.878 -16.820  1.00 17.92           C  
ATOM   4824  C   MET A 254       3.973 -33.878 -16.820  1.00 17.92           C  
ATOM   4825  O   MET A 254       3.725 -35.015 -16.396  1.00 17.20           O  
ATOM   4826  O   MET A 254       3.725 -35.015 -16.396  1.00 17.20           O  
ATOM   4827  CB  MET A 254       3.288 -31.794 -15.574  1.00 12.31           C  
ATOM   4828  CB  MET A 254       3.288 -31.794 -15.574  1.00 12.31           C  
ATOM   4829  CG  MET A 254       3.607 -30.862 -14.428  1.00 14.29           C  
ATOM   4830  CG  MET A 254       3.607 -30.862 -14.428  1.00 14.29           C  
ATOM   4831  SD  MET A 254       3.533 -31.701 -12.824  1.00 16.83           S  
ATOM   4832  SD  MET A 254       3.533 -31.701 -12.824  1.00 16.83           S  
ATOM   4833  CE  MET A 254       3.583 -30.219 -11.725  1.00 13.18           C  
ATOM   4834  CE  MET A 254       3.583 -30.219 -11.725  1.00 13.18           C  
ATOM   4835  H   MET A 254       5.542 -31.106 -16.561  1.00  0.00           H  
ATOM   4836  H   MET A 254       5.542 -31.106 -16.561  1.00  0.00           H  
ATOM   4837  N   GLU A 255       3.940 -33.549 -18.113  1.00 16.43           N  
ATOM   4838  N   GLU A 255       3.940 -33.549 -18.113  1.00 16.43           N  
ATOM   4839  CA  GLU A 255       3.521 -34.462 -19.184  1.00 16.25           C  
ATOM   4840  CA  GLU A 255       3.521 -34.462 -19.184  1.00 16.25           C  
ATOM   4841  C   GLU A 255       4.399 -35.700 -19.234  1.00 19.12           C  
ATOM   4842  C   GLU A 255       4.399 -35.700 -19.234  1.00 19.12           C  
ATOM   4843  O   GLU A 255       3.885 -36.814 -19.244  1.00 19.78           O  
ATOM   4844  O   GLU A 255       3.885 -36.814 -19.244  1.00 19.78           O  
ATOM   4845  CB  GLU A 255       3.585 -33.734 -20.543  1.00 18.07           C  
ATOM   4846  CB  GLU A 255       3.585 -33.734 -20.543  1.00 18.07           C  
ATOM   4847  CG  GLU A 255       3.268 -34.639 -21.727  1.00 30.35           C  
ATOM   4848  CG  GLU A 255       3.268 -34.639 -21.727  1.00 30.35           C  
ATOM   4849  CD  GLU A 255       3.561 -34.101 -23.116  1.00 51.97           C  
ATOM   4850  CD  GLU A 255       3.561 -34.101 -23.116  1.00 51.97           C  
ATOM   4851  OE1 GLU A 255       3.757 -32.873 -23.268  1.00 40.97           O  
ATOM   4852  OE1 GLU A 255       3.757 -32.873 -23.268  1.00 40.97           O  
ATOM   4853  OE2 GLU A 255       3.564 -34.918 -24.064  1.00 48.12           O1-
ATOM   4854  OE2 GLU A 255       3.564 -34.918 -24.064  1.00 48.12           O1-
ATOM   4855  H   GLU A 255       4.214 -32.622 -18.405  1.00  0.00           H  
ATOM   4856  H   GLU A 255       4.214 -32.622 -18.405  1.00  0.00           H  
ATOM   4857  N   MET A 256       5.723 -35.499 -19.275  1.00 15.71           N  
ATOM   4858  N   MET A 256       5.723 -35.499 -19.275  1.00 15.71           N  
ATOM   4859  CA  MET A 256       6.699 -36.563 -19.412  1.00 15.38           C  
ATOM   4860  CA  MET A 256       6.699 -36.563 -19.412  1.00 15.38           C  
ATOM   4861  C   MET A 256       6.949 -37.331 -18.124  1.00 19.89           C  
ATOM   4862  C   MET A 256       6.949 -37.331 -18.124  1.00 19.89           C  
ATOM   4863  O   MET A 256       7.141 -38.549 -18.163  1.00 18.98           O  
ATOM   4864  O   MET A 256       7.141 -38.549 -18.163  1.00 18.98           O  
ATOM   4865  CB  MET A 256       8.030 -36.000 -19.941  1.00 17.51           C  
ATOM   4866  CB  MET A 256       8.030 -36.000 -19.941  1.00 17.51           C  
ATOM   4867  CG  MET A 256       7.919 -35.304 -21.311  1.00 21.57           C  
ATOM   4868  CG  MET A 256       7.919 -35.304 -21.311  1.00 21.57           C  
ATOM   4869  SD  MET A 256       7.240 -36.374 -22.606  1.00 25.75           S  
ATOM   4870  SD  MET A 256       7.240 -36.374 -22.606  1.00 25.75           S  
ATOM   4871  CE  MET A 256       8.505 -37.635 -22.683  1.00 22.56           C  
ATOM   4872  CE  MET A 256       8.505 -37.635 -22.683  1.00 22.56           C  
ATOM   4873  H   MET A 256       6.094 -34.562 -19.209  1.00  0.00           H  
ATOM   4874  H   MET A 256       6.094 -34.562 -19.209  1.00  0.00           H  
ATOM   4875  N   TYR A 257       7.081 -36.607 -17.006  1.00 14.70           N  
ATOM   4876  N   TYR A 257       7.081 -36.607 -17.006  1.00 14.70           N  
ATOM   4877  CA  TYR A 257       7.433 -37.228 -15.731  1.00 13.63           C  
ATOM   4878  CA  TYR A 257       7.433 -37.228 -15.731  1.00 13.63           C  
ATOM   4879  C   TYR A 257       6.251 -37.773 -14.938  1.00 14.51           C  
ATOM   4880  C   TYR A 257       6.251 -37.773 -14.938  1.00 14.51           C  
ATOM   4881  O   TYR A 257       6.433 -38.747 -14.206  1.00 14.78           O  
ATOM   4882  O   TYR A 257       6.433 -38.747 -14.206  1.00 14.78           O  
ATOM   4883  CB  TYR A 257       8.315 -36.301 -14.890  1.00 12.94           C  
ATOM   4884  CB  TYR A 257       8.315 -36.301 -14.890  1.00 12.94           C  
ATOM   4885  CG  TYR A 257       8.909 -36.941 -13.652  1.00 13.20           C  
ATOM   4886  CG  TYR A 257       8.909 -36.941 -13.652  1.00 13.20           C  
ATOM   4887  CD1 TYR A 257       8.673 -36.406 -12.386  1.00 14.20           C  
ATOM   4888  CD1 TYR A 257       8.673 -36.406 -12.386  1.00 14.20           C  
ATOM   4889  CD2 TYR A 257       9.739 -38.058 -13.748  1.00 12.80           C  
ATOM   4890  CD2 TYR A 257       9.739 -38.058 -13.748  1.00 12.80           C  
ATOM   4891  CE1 TYR A 257       9.273 -36.949 -11.253  1.00 14.38           C  
ATOM   4892  CE1 TYR A 257       9.273 -36.949 -11.253  1.00 14.38           C  
ATOM   4893  CE2 TYR A 257      10.342 -38.611 -12.621  1.00 11.66           C  
ATOM   4894  CE2 TYR A 257      10.342 -38.611 -12.621  1.00 11.66           C  
ATOM   4895  CZ  TYR A 257      10.099 -38.058 -11.375  1.00 17.72           C  
ATOM   4896  CZ  TYR A 257      10.099 -38.058 -11.375  1.00 17.72           C  
ATOM   4897  OH  TYR A 257      10.680 -38.620 -10.266  1.00 14.79           O  
ATOM   4898  OH  TYR A 257      10.680 -38.620 -10.266  1.00 14.79           O  
ATOM   4899  H   TYR A 257       6.937 -35.608 -17.031  1.00  0.00           H  
ATOM   4900  H   TYR A 257       6.937 -35.608 -17.031  1.00  0.00           H  
ATOM   4901  HH  TYR A 257      11.215 -39.372 -10.531  1.00  0.00           H  
ATOM   4902  HH  TYR A 257      11.215 -39.372 -10.531  1.00  0.00           H  
ATOM   4903  N   GLN A 258       5.060 -37.160 -15.055  1.00 13.86           N  
ATOM   4904  N   GLN A 258       5.060 -37.160 -15.055  1.00 13.86           N  
ATOM   4905  CA  GLN A 258       3.840 -37.638 -14.355  1.00 14.17           C  
ATOM   4906  CA  GLN A 258       3.840 -37.638 -14.355  1.00 14.17           C  
ATOM   4907  C   GLN A 258       4.088 -37.863 -12.832  1.00 17.44           C  
ATOM   4908  C   GLN A 258       4.088 -37.863 -12.832  1.00 17.44           C  
ATOM   4909  O   GLN A 258       3.915 -38.974 -12.311  1.00 16.98           O  
ATOM   4910  O   GLN A 258       3.915 -38.974 -12.311  1.00 16.98           O  
ATOM   4911  CB  GLN A 258       3.301 -38.917 -15.041  1.00 16.14           C  
ATOM   4912  CB  GLN A 258       3.301 -38.917 -15.041  1.00 16.14           C  
ATOM   4913  CG  GLN A 258       2.747 -38.618 -16.433  1.00 27.33           C  
ATOM   4914  CG  GLN A 258       2.747 -38.618 -16.433  1.00 27.33           C  
ATOM   4915  CD  GLN A 258       2.670 -39.835 -17.314  1.00 48.94           C  
ATOM   4916  CD  GLN A 258       2.670 -39.835 -17.314  1.00 48.94           C  
ATOM   4917  NE2 GLN A 258       3.246 -39.735 -18.511  1.00 44.26           N  
ATOM   4918  NE2 GLN A 258       3.246 -39.735 -18.511  1.00 44.26           N  
ATOM   4919  OE1 GLN A 258       2.051 -40.844 -16.966  1.00 42.30           O  
ATOM   4920  OE1 GLN A 258       2.051 -40.844 -16.966  1.00 42.30           O  
ATOM   4921  H   GLN A 258       4.969 -36.340 -15.637  1.00  0.00           H  
ATOM   4922  H   GLN A 258       4.969 -36.340 -15.637  1.00  0.00           H  
ATOM   4923 HE21 GLN A 258       3.701 -38.875 -18.782  1.00  0.00           H  
ATOM   4924 HE21 GLN A 258       3.701 -38.875 -18.782  1.00  0.00           H  
ATOM   4925 HE22 GLN A 258       3.227 -40.519 -19.147  1.00  0.00           H  
ATOM   4926 HE22 GLN A 258       3.227 -40.519 -19.147  1.00  0.00           H  
ATOM   4927  N   PRO A 259       4.589 -36.831 -12.119  1.00 13.99           N  
ATOM   4928  N   PRO A 259       4.589 -36.831 -12.119  1.00 13.99           N  
ATOM   4929  CA  PRO A 259       4.850 -37.013 -10.676  1.00 12.99           C  
ATOM   4930  CA  PRO A 259       4.850 -37.013 -10.676  1.00 12.99           C  
ATOM   4931  C   PRO A 259       3.540 -37.115  -9.894  1.00 15.19           C  
ATOM   4932  C   PRO A 259       3.540 -37.115  -9.894  1.00 15.19           C  
ATOM   4933  O   PRO A 259       2.505 -36.678 -10.399  1.00 14.45           O  
ATOM   4934  O   PRO A 259       2.505 -36.678 -10.399  1.00 14.45           O  
ATOM   4935  CB  PRO A 259       5.624 -35.747 -10.316  1.00 14.63           C  
ATOM   4936  CB  PRO A 259       5.624 -35.747 -10.316  1.00 14.63           C  
ATOM   4937  CG  PRO A 259       5.054 -34.682 -11.269  1.00 18.46           C  
ATOM   4938  CG  PRO A 259       5.054 -34.682 -11.269  1.00 18.46           C
[truncated: 195,664 more chars]
