# Supplementary material for: Exploration of Hydrazide-Based HDAC8 PROTACs for the Treatment of Hematological Malignancies and Solid Tumors
Source: J Med Chem. 2024 Aug 1;67(16):14016–39. doi: 10.1021/acs.jmedchem.4c00836 (PMC11345830; doi:10.1021/acs.jmedchem.4c00836)
Supplement: Supplementary file 3 — jm4c00836_si_003.pdb [file jm4c00836_si_003.pdb]

HETATM    1  C1  UNK   900      17.162 -43.089 102.652  1.00  0.00           C  
HETATM    2  N1  UNK   900      19.358 -45.911 103.498  1.00  0.00           N  
HETATM    3  O1  UNK   900      17.643 -45.017 104.705  1.00  0.00           O  
HETATM    4  C2  UNK   900      18.337 -43.844 102.743  1.00  0.00           C  
HETATM    5  N2  UNK   900      19.546 -47.014 104.348  1.00  0.00           N  
HETATM    6  O2  UNK   900      15.931 -39.837  98.287  1.00  0.00           O  
HETATM    7  C3  UNK   900      19.410 -43.528 101.896  1.00  0.00           C  
HETATM    8  N3  UNK   900      17.981 -40.740  98.613  1.00  0.00           N  
HETATM    9  C4  UNK   900      19.307 -42.484 100.984  1.00  0.00           C  
HETATM   10  C5  UNK   900      18.142 -41.721 100.920  1.00  0.00           C  
HETATM   11  C6  UNK   900      17.064 -42.037 101.747  1.00  0.00           C  
HETATM   12  C7  UNK   900      18.422 -44.973 103.748  1.00  0.00           C  
HETATM   13  C8  UNK   900      19.398 -48.266 103.615  1.00  0.00           C  
HETATM   14  C9  UNK   900      20.479 -48.454 102.529  1.00  0.00           C  
HETATM   15  C10 UNK   900      20.301 -49.765 101.750  1.00  0.00           C  
HETATM   16  C11 UNK   900      21.341 -49.939 100.630  1.00  0.00           C  
HETATM   17  C12 UNK   900      21.060 -51.138  99.709  1.00  0.00           C  
HETATM   18  C13 UNK   900      21.192 -52.508 100.391  1.00  0.00           C  
HETATM   19  C14 UNK   900      18.084 -40.477 100.045  1.00  0.00           C  
HETATM   20  C15 UNK   900      16.958 -40.360  97.841  1.00  0.00           C  
HETATM   21  C16 UNK   900      17.074 -40.638  96.351  1.00  0.00           C  
HETATM   22  H1  UNK   900      16.321 -43.306 103.296  1.00  0.00           H  
HETATM   23  H2  UNK   900      20.342 -44.067 101.940  1.00  0.00           H  
HETATM   24  H3  UNK   900      20.156 -42.237 100.364  1.00  0.00           H  
HETATM   25  H4  UNK   900      16.158 -41.452 101.714  1.00  0.00           H  
HETATM   26  H5  UNK   900      20.040 -45.837 102.759  1.00  0.00           H  
HETATM   27  H6  UNK   900      20.477 -46.950 104.740  1.00  0.00           H  
HETATM   28  H7  UNK   900      19.456 -49.087 104.332  1.00  0.00           H  
HETATM   29  H8  UNK   900      18.399 -48.317 103.178  1.00  0.00           H  
HETATM   30  H9  UNK   900      20.445 -47.628 101.819  1.00  0.00           H  
HETATM   31  H10 UNK   900      21.469 -48.431 102.986  1.00  0.00           H  
HETATM   32  H11 UNK   900      20.351 -50.609 102.439  1.00  0.00           H  
HETATM   33  H12 UNK   900      19.302 -49.784 101.313  1.00  0.00           H  
HETATM   34  H13 UNK   900      21.352 -49.037 100.016  1.00  0.00           H  
HETATM   35  H14 UNK   900      22.341 -50.024 101.058  1.00  0.00           H  
HETATM   36  H15 UNK   900      20.065 -51.038  99.276  1.00  0.00           H  
HETATM   37  H16 UNK   900      21.758 -51.096  98.876  1.00  0.00           H  
HETATM   38  H17 UNK   900      21.038 -53.316  99.676  1.00  0.00           H  
HETATM   39  H18 UNK   900      20.458 -52.633 101.188  1.00  0.00           H  
HETATM   40  H19 UNK   900      22.184 -52.639 100.826  1.00  0.00           H  
HETATM   41  H20 UNK   900      18.958 -39.862 100.204  1.00  0.00           H  
HETATM   42  H21 UNK   900      17.283 -39.838 100.403  1.00  0.00           H  
HETATM   43  H22 UNK   900      18.756 -41.226  98.176  1.00  0.00           H  
HETATM   44  H23 UNK   900      18.052 -41.036  96.079  1.00  0.00           H  
HETATM   45  H24 UNK   900      16.906 -39.726  95.777  1.00  0.00           H  
HETATM   46  H25 UNK   900      16.317 -41.369  96.076  1.00  0.00           H  
ATOM     47  N   LYS A 114      -5.533   5.962  96.112  1.00 87.09           N  
ANISOU   47  N   LYS A 114    11869  12405   8816  -1631   1177  -3819       N  
ATOM     48  N   LYS A 114      -5.533   5.962  96.112  1.00 87.09           N  
ANISOU   48  N   LYS A 114    11869  12405   8816  -1631   1177  -3819       N  
ATOM     49  CA  LYS A 114      -4.208   5.844  95.511  1.00 85.96           C  
ANISOU   49  CA  LYS A 114    11605  12278   8778  -1734   1074  -3826       C  
ATOM     50  CA  LYS A 114      -4.208   5.844  95.511  1.00 85.96           C  
ANISOU   50  CA  LYS A 114    11605  12278   8778  -1734   1074  -3826       C  
ATOM     51  C   LYS A 114      -4.216   4.896  94.314  1.00 84.29           C  
ANISOU   51  C   LYS A 114    11309  12009   8707  -1600   1023  -3566       C  
ATOM     52  C   LYS A 114      -4.216   4.896  94.314  1.00 84.29           C  
ANISOU   52  C   LYS A 114    11309  12009   8707  -1600   1023  -3566       C  
ATOM     53  O   LYS A 114      -4.599   3.731  94.437  1.00 83.13           O  
ANISOU   53  O   LYS A 114    11114  11999   8471  -1479    920  -3373       O  
ATOM     54  O   LYS A 114      -4.599   3.731  94.437  1.00 83.13           O  
ANISOU   54  O   LYS A 114    11114  11999   8471  -1479    920  -3373       O  
ATOM     55  CB  LYS A 114      -3.193   5.366  96.552  1.00 68.63           C  
ANISOU   55  CB  LYS A 114     9297  10385   6394  -1861    883  -3905       C  
ATOM     56  CB  LYS A 114      -3.193   5.366  96.552  1.00 68.63           C  
ANISOU   56  CB  LYS A 114     9297  10385   6394  -1861    883  -3905       C  
ATOM     57  H1  LYS A 114      -5.491   6.595  96.898  1.00  0.00           H  
ATOM     58  H1  LYS A 114      -5.491   6.595  96.898  1.00  0.00           H  
ATOM     59  H2  LYS A 114      -6.183   6.320  95.427  1.00  0.00           H  
ATOM     60  H2  LYS A 114      -6.183   6.320  95.427  1.00  0.00           H  
ATOM     61  N   LEU A 115      -3.790   5.398  93.157  1.00 87.08           N  
ANISOU   61  N   LEU A 115    11653  12160   9275  -1627   1096  -3562       N  
ATOM     62  N   LEU A 115      -3.790   5.398  93.157  1.00 87.08           N  
ANISOU   62  N   LEU A 115    11653  12160   9275  -1627   1096  -3562       N  
ATOM     63  CA  LEU A 115      -3.744   4.593  91.937  1.00 86.38           C  
ANISOU   63  CA  LEU A 115    11492  12000   9328  -1512   1063  -3334       C  
ATOM     64  CA  LEU A 115      -3.744   4.593  91.937  1.00 86.38           C  
ANISOU   64  CA  LEU A 115    11492  12000   9328  -1512   1063  -3334       C  
ATOM     65  C   LEU A 115      -2.313   4.245  91.526  1.00 86.79           C  
ANISOU   65  C   LEU A 115    11392  12149   9435  -1598    932  -3333       C  
ATOM     66  C   LEU A 115      -2.313   4.245  91.526  1.00 86.79           C  
ANISOU   66  C   LEU A 115    11392  12149   9435  -1598    932  -3333       C  
ATOM     67  O   LEU A 115      -1.441   5.113  91.486  1.00 88.28           O  
ANISOU   67  O   LEU A 115    11556  12302   9683  -1755    953  -3505       O  
ATOM     68  O   LEU A 115      -1.441   5.113  91.486  1.00 88.28           O  
ANISOU   68  O   LEU A 115    11556  12302   9683  -1755    953  -3505       O  
ATOM     69  CB  LEU A 115      -4.442   5.323  90.785  1.00 80.32           C  
ANISOU   69  CB  LEU A 115    10819  10930   8770  -1456   1250  -3288       C  
ATOM     70  CB  LEU A 115      -4.442   5.323  90.785  1.00 80.32           C  
ANISOU   70  CB  LEU A 115    10819  10930   8770  -1456   1250  -3288       C  
ATOM     71  CG  LEU A 115      -5.937   5.614  90.917  1.00 79.43           C  
ANISOU   71  CG  LEU A 115    10842  10699   8639  -1337   1396  -3238       C  
ATOM     72  CG  LEU A 115      -5.937   5.614  90.917  1.00 79.43           C  
ANISOU   72  CG  LEU A 115    10842  10699   8639  -1337   1396  -3238       C  
ATOM     73  CD1 LEU A 115      -6.466   6.271  89.650  1.00 77.88           C  
ANISOU   73  CD1 LEU A 115    10710  10213   8667  -1286   1563  -3168       C  
ATOM     74  CD1 LEU A 115      -6.466   6.271  89.650  1.00 77.88           C  
ANISOU   74  CD1 LEU A 115    10710  10213   8667  -1286   1563  -3168       C  
ATOM     75  CD2 LEU A 115      -6.708   4.343  91.224  1.00 77.97           C  
ANISOU   75  CD2 LEU A 115    10637  10671   8317  -1192   1304  -3027       C  
ATOM     76  CD2 LEU A 115      -6.708   4.343  91.224  1.00 77.97           C  
ANISOU   76  CD2 LEU A 115    10637  10671   8317  -1192   1304  -3027       C  
ATOM     77  H   LEU A 115      -3.487   6.360  93.105  1.00  0.00           H  
ATOM     78  H   LEU A 115      -3.487   6.360  93.105  1.00  0.00           H  
ATOM     79  N   VAL A 116      -2.080   2.973  91.216  1.00 75.34           N  
ANISOU   79  N   VAL A 116     9842  10820   7963  -1493    800  -3135       N  
ATOM     80  N   VAL A 116      -2.080   2.973  91.216  1.00 75.34           N  
ANISOU   80  N   VAL A 116     9842  10820   7963  -1493    800  -3135       N  
ATOM     81  CA  VAL A 116      -0.790   2.530  90.695  1.00 74.05           C  
ANISOU   81  CA  VAL A 116     9527  10744   7864  -1535    685  -3101       C  
ATOM     82  CA  VAL A 116      -0.790   2.530  90.695  1.00 74.05           C  
ANISOU   82  CA  VAL A 116     9527  10744   7864  -1535    685  -3101       C  
ATOM     83  C   VAL A 116      -0.967   1.878  89.325  1.00 69.93           C  
ANISOU   83  C   VAL A 116     8985  10083   7502  -1400    709  -2891       C  
ATOM     84  C   VAL A 116      -0.967   1.878  89.325  1.00 69.93           C  
ANISOU   84  C   VAL A 116     8985  10083   7502  -1400    709  -2891       C  
ATOM     85  O   VAL A 116      -1.730   0.923  89.175  1.00 65.41           O  
ANISOU   85  O   VAL A 116     8445   9519   6889  -1251    678  -2703       O  
ATOM     86  O   VAL A 116      -1.730   0.923  89.175  1.00 65.41           O  
ANISOU   86  O   VAL A 116     8445   9519   6889  -1251    678  -2703       O  
ATOM     87  CB  VAL A 116      -0.094   1.545  91.655  1.00 76.28           C  
ANISOU   87  CB  VAL A 116     9688  11331   7962  -1539    483  -3069       C  
ATOM     88  CB  VAL A 116      -0.094   1.545  91.655  1.00 76.28           C  
ANISOU   88  CB  VAL A 116     9688  11331   7962  -1539    483  -3069       C  
ATOM     89  CG1 VAL A 116       1.072   0.855  90.961  1.00 75.73           C  
ANISOU   89  CG1 VAL A 116     9460  11344   7970  -1521    371  -2973       C  
ATOM     90  CG1 VAL A 116       1.072   0.855  90.961  1.00 75.73           C  
ANISOU   90  CG1 VAL A 116     9460  11344   7970  -1521    371  -2973       C  
ATOM     91  CG2 VAL A 116       0.376   2.272  92.906  1.00 78.18           C  
ANISOU   91  CG2 VAL A 116     9924  11726   8056  -1714    449  -3295       C  
ATOM     92  CG2 VAL A 116       0.376   2.272  92.906  1.00 78.18           C  
ANISOU   92  CG2 VAL A 116     9924  11726   8056  -1714    449  -3295       C  
ATOM     93  H   VAL A 116      -2.806   2.282  91.339  1.00  0.00           H  
ATOM     94  H   VAL A 116      -2.806   2.282  91.339  1.00  0.00           H  
ATOM     95  N   ILE A 117      -0.255   2.404  88.331  1.00 82.04           N  
ANISOU   95  N   ILE A 117    10468  11493   9209  -1464    763  -2925       N  
ATOM     96  N   ILE A 117      -0.255   2.404  88.331  1.00 82.04           N  
ANISOU   96  N   ILE A 117    10468  11493   9209  -1464    763  -2925       N  
ATOM     97  CA  ILE A 117      -0.435   1.994  86.939  1.00 78.38           C  
ANISOU   97  CA  ILE A 117     9999  10870   8911  -1358    814  -2751       C  
ATOM     98  CA  ILE A 117      -0.435   1.994  86.939  1.00 78.38           C  
ANISOU   98  CA  ILE A 117     9999  10870   8911  -1358    814  -2751       C  
ATOM     99  C   ILE A 117       0.819   1.352  86.348  1.00 79.60           C  
ANISOU   99  C   ILE A 117     9996  11131   9120  -1358    704  -2692       C  
ATOM    100  C   ILE A 117       0.819   1.352  86.348  1.00 79.60           C  
ANISOU  100  C   ILE A 117     9996  11131   9120  -1358    704  -2692       C  
ATOM    101  O   ILE A 117       1.937   1.787  86.624  1.00 82.18           O  
ANISOU  101  O   ILE A 117    10218  11568   9441  -1491    651  -2826       O  
ATOM    102  O   ILE A 117       1.937   1.787  86.624  1.00 82.18           O  
ANISOU  102  O   ILE A 117    10218  11568   9441  -1491    651  -2826       O  
ATOM    103  CB  ILE A 117      -0.829   3.198  86.059  1.00 55.96           C  
ANISOU  103  CB  ILE A 117     7247   7759   6254  -1415   1001  -2815       C  
ATOM    104  CB  ILE A 117      -0.829   3.198  86.059  1.00 55.96           C  
ANISOU  104  CB  ILE A 117     7247   7759   6254  -1415   1001  -2815       C  
ATOM    105  CG1 ILE A 117      -1.923   4.026  86.736  1.00 56.55           C  
ANISOU  105  CG1 ILE A 117     7473   7734   6280  -1427   1121  -2912       C  
ATOM    106  CG1 ILE A 117      -1.923   4.026  86.736  1.00 56.55           C  
ANISOU  106  CG1 ILE A 117     7473   7734   6280  -1427   1121  -2912       C  
ATOM    107  CG2 ILE A 117      -1.273   2.738  84.682  1.00 53.82           C  
ANISOU  107  CG2 ILE A 117     6992   7326   6132  -1298   1062  -2617       C  
ATOM    108  CG2 ILE A 117      -1.273   2.738  84.682  1.00 53.82           C  
ANISOU  108  CG2 ILE A 117     6992   7326   6132  -1298   1062  -2617       C  
ATOM    109  CD1 ILE A 117      -2.313   5.263  85.957  1.00 56.56           C  
ANISOU  109  CD1 ILE A 117     7566   7463   6459  -1479   1306  -2979       C  
ATOM    110  CD1 ILE A 117      -2.313   5.263  85.957  1.00 56.56           C  
ANISOU  110  CD1 ILE A 117     7566   7463   6459  -1479   1306  -2979       C  
ATOM    111  H   ILE A 117       0.438   3.112  88.526  1.00  0.00           H  
ATOM    112  H   ILE A 117       0.438   3.112  88.526  1.00  0.00           H  
ATOM    113  N   TRP A 118       0.628   0.318  85.532  1.00 89.44           N  
ANISOU  113  N   TRP A 118    11225  12346  10413  -1211    672  -2489       N  
ATOM    114  N   TRP A 118       0.628   0.318  85.532  1.00 89.44           N  
ANISOU  114  N   TRP A 118    11225  12346  10413  -1211    672  -2489       N  
ATOM    115  CA  TRP A 118       1.737  -0.309  84.818  1.00 89.56           C  
ANISOU  115  CA  TRP A 118    11100  12434  10494  -1184    591  -2419       C  
ATOM    116  CA  TRP A 118       1.737  -0.309  84.818  1.00 89.56           C  
ANISOU  116  CA  TRP A 118    11100  12434  10494  -1184    591  -2419       C  
ATOM    117  C   TRP A 118       1.618  -0.079  83.310  1.00 89.82           C  
ANISOU  117  C   TRP A 118    11155  12250  10724  -1155    710  -2339       C  
ATOM    118  C   TRP A 118       1.618  -0.079  83.310  1.00 89.82           C  
ANISOU  118  C   TRP A 118    11155  12250  10724  -1155    710  -2339       C  
ATOM    119  O   TRP A 118       0.526  -0.134  82.744  1.00 93.02           O  
ANISOU  119  O   TRP A 118    11679  12483  11182  -1077    804  -2231       O  
ATOM    120  O   TRP A 118       0.526  -0.134  82.744  1.00 93.02           O  
ANISOU  120  O   TRP A 118    11679  12483  11182  -1077    804  -2231       O  
ATOM    121  CB  TRP A 118       1.801  -1.808  85.126  1.00 55.35           C  
ANISOU  121  CB  TRP A 118     6723   8264   6045  -1035    440  -2254       C  
ATOM    122  CB  TRP A 118       1.801  -1.808  85.126  1.00 55.35           C  
ANISOU  122  CB  TRP A 118     6723   8264   6045  -1035    440  -2254       C  
ATOM    123  CG  TRP A 118       2.236  -2.115  86.531  1.00 55.32           C  
ANISOU  123  CG  TRP A 118     6653   8513   5854  -1074    297  -2323       C  
ATOM    124  CG  TRP A 118       2.236  -2.115  86.531  1.00 55.32           C  
ANISOU  124  CG  TRP A 118     6653   8513   5854  -1074    297  -2323       C  
ATOM    125  CD1 TRP A 118       2.494  -1.216  87.525  1.00 57.12           C  
ANISOU  125  CD1 TRP A 118     6869   8834   6000  -1228    296  -2516       C  
ATOM    126  CD1 TRP A 118       2.494  -1.216  87.525  1.00 57.12           C  
ANISOU  126  CD1 TRP A 118     6869   8834   6000  -1228    296  -2516       C  
ATOM    127  CD2 TRP A 118       2.470  -3.412  87.095  1.00 55.40           C  
ANISOU  127  CD2 TRP A 118     6604   8714   5731   -962    134  -2196       C  
ATOM    128  CD2 TRP A 118       2.470  -3.412  87.095  1.00 55.40           C  
ANISOU  128  CD2 TRP A 118     6604   8714   5731   -962    134  -2196       C  
ATOM    129  CE2 TRP A 118       2.863  -3.222  88.435  1.00 57.24           C  
ANISOU  129  CE2 TRP A 118     6780   9164   5805  -1059     38  -2316       C  
ATOM    130  CE2 TRP A 118       2.863  -3.222  88.435  1.00 57.24           C  
ANISOU  130  CE2 TRP A 118     6780   9164   5805  -1059     38  -2316       C  
ATOM    131  CE3 TRP A 118       2.382  -4.717  86.597  1.00 54.18           C  
ANISOU  131  CE3 TRP A 118     6447   8563   5575   -792     60  -1993       C  
ATOM    132  CE3 TRP A 118       2.382  -4.717  86.597  1.00 54.18           C  
ANISOU  132  CE3 TRP A 118     6447   8563   5575   -792     60  -1993       C  
ATOM    133  NE1 TRP A 118       2.869  -1.872  88.673  1.00 58.27           N  
ANISOU  133  NE1 TRP A 118     6944   9231   5966  -1225    141  -2515       N  
ATOM    134  NE1 TRP A 118       2.869  -1.872  88.673  1.00 58.27           N  
ANISOU  134  NE1 TRP A 118     6944   9231   5966  -1225    141  -2515       N  
ATOM    135  CZ2 TRP A 118       3.168  -4.285  89.283  1.00 57.87           C  
ANISOU  135  CZ2 TRP A 118     6790   9469   5729   -989   -132  -2228       C  
ATOM    136  CZ2 TRP A 118       3.168  -4.285  89.283  1.00 57.87           C  
ANISOU  136  CZ2 TRP A 118     6790   9469   5729   -989   -132  -2228       C  
ATOM    137  CZ3 TRP A 118       2.686  -5.771  87.442  1.00 54.84           C  
ANISOU  137  CZ3 TRP A 118     6472   8855   5509   -718   -106  -1910       C  
ATOM    138  CZ3 TRP A 118       2.686  -5.771  87.442  1.00 54.84           C  
ANISOU  138  CZ3 TRP A 118     6472   8855   5509   -718   -106  -1910       C  
ATOM    139  CH2 TRP A 118       3.073  -5.548  88.769  1.00 56.65           C  
ANISOU  139  CH2 TRP A 118     6635   9304   5585   -814   -201  -2023       C  
ATOM    140  CH2 TRP A 118       3.073  -5.548  88.769  1.00 56.65           C  
ANISOU  140  CH2 TRP A 118     6635   9304   5585   -814   -201  -2023       C  
ATOM    141  H   TRP A 118      -0.302  -0.052  85.394  1.00  0.00           H  
ATOM    142  H   TRP A 118      -0.302  -0.052  85.394  1.00  0.00           H  
ATOM    143  HE1 TRP A 118       3.093  -1.345  89.505  1.00  0.00           H  
ATOM    144  HE1 TRP A 118       3.093  -1.345  89.505  1.00  0.00           H  
ATOM    145  N   ILE A 119       2.754   0.183  82.673  1.00 59.02           N  
ANISOU  145  N   ILE A 119     7130   8372   6923  -1225    703  -2386       N  
ATOM    146  N   ILE A 119       2.754   0.183  82.673  1.00 59.02           N  
ANISOU  146  N   ILE A 119     7130   8372   6923  -1225    703  -2386       N  
ATOM    147  CA  ILE A 119       2.807   0.501  81.250  1.00 56.15           C  
ANISOU  147  CA  ILE A 119     6768   7823   6745  -1224    813  -2329       C  
ATOM    148  CA  ILE A 119       2.807   0.501  81.250  1.00 56.15           C  
ANISOU  148  CA  ILE A 119     6768   7823   6745  -1224    813  -2329       C  
ATOM    149  C   ILE A 119       4.093  -0.095  80.677  1.00 56.30           C  
ANISOU  149  C   ILE A 119     6619   7970   6803  -1203    730  -2288       C  
ATOM    150  C   ILE A 119       4.093  -0.095  80.677  1.00 56.30           C  
ANISOU  150  C   ILE A 119     6619   7970   6803  -1203    730  -2288       C  
ATOM    151  O   ILE A 119       5.065  -0.275  81.407  1.00 58.54           O  
ANISOU  151  O   ILE A 119     6776   8468   6999  -1249    614  -2359       O  
ATOM    152  O   ILE A 119       5.065  -0.275  81.407  1.00 58.54           O  
ANISOU  152  O   ILE A 119     6776   8468   6999  -1249    614  -2359       O  
ATOM    153  CB  ILE A 119       2.744   2.037  81.022  1.00 63.16           C  
ANISOU  153  CB  ILE A 119     7703   8548   7747  -1389    952  -2485       C  
ATOM    154  CB  ILE A 119       2.744   2.037  81.022  1.00 63.16           C  
ANISOU  154  CB  ILE A 119     7703   8548   7747  -1389    952  -2485       C  
ATOM    155  CG1 ILE A 119       1.539   2.418  80.160  1.00 58.95           C  
ANISOU  155  CG1 ILE A 119     7312   7756   7330  -1339   1106  -2396       C  
ATOM    156  CG1 ILE A 119       1.539   2.418  80.160  1.00 58.95           C  
ANISOU  156  CG1 ILE A 119     7312   7756   7330  -1339   1106  -2396       C  
ATOM    157  CG2 ILE A 119       4.033   2.565  80.410  1.00 65.67           C  
ANISOU  157  CG2 ILE A 119     7883   8900   8169  -1513    951  -2567       C  
ATOM    158  CG2 ILE A 119       4.033   2.565  80.410  1.00 65.67           C  
ANISOU  158  CG2 ILE A 119     7883   8900   8169  -1513    951  -2567       C  
ATOM    159  CD1 ILE A 119       1.740   2.187  78.680  1.00 56.15           C  
ANISOU  159  CD1 ILE A 119     6920   7286   7128  -1298   1161  -2271       C  
ATOM    160  CD1 ILE A 119       1.740   2.187  78.680  1.00 56.15           C  
ANISOU  160  CD1 ILE A 119     6920   7286   7128  -1298   1161  -2271       C  
ATOM    161  H   ILE A 119       3.630   0.167  83.175  1.00  0.00           H  
ATOM    162  H   ILE A 119       3.630   0.167  83.175  1.00  0.00           H  
ATOM    163  N   ASN A 120       4.102  -0.428  79.390  1.00 63.86           N  
ANISOU  163  N   ASN A 120     7570   8809   7885  -1131    788  -2169       N  
ATOM    164  N   ASN A 120       4.102  -0.428  79.390  1.00 63.86           N  
ANISOU  164  N   ASN A 120     7570   8809   7885  -1131    788  -2169       N  
ATOM    165  CA  ASN A 120       5.286  -1.047  78.796  1.00 66.94           C  
ANISOU  165  CA  ASN A 120     7803   9321   8311  -1090    720  -2122       C  
ATOM    166  CA  ASN A 120       5.286  -1.047  78.796  1.00 66.94           C  
ANISOU  166  CA  ASN A 120     7803   9321   8311  -1090    720  -2122       C  
ATOM    167  C   ASN A 120       6.443  -0.059  78.645  1.00 68.41           C  
ANISOU  167  C   ASN A 120     7851   9570   8570  -1262    737  -2270       C  
ATOM    168  C   ASN A 120       6.443  -0.059  78.645  1.00 68.41           C  
ANISOU  168  C   ASN A 120     7851   9570   8570  -1262    737  -2270       C  
ATOM    169  O   ASN A 120       6.234   1.152  78.575  1.00 69.44           O  
ANISOU  169  O   ASN A 120     8034   9576   8773  -1411    836  -2386       O  
ATOM    170  O   ASN A 120       6.234   1.152  78.575  1.00 69.44           O  
ANISOU  170  O   ASN A 120     8034   9576   8773  -1411    836  -2386       O  
ATOM    171  CB  ASN A 120       4.950  -1.664  77.439  1.00 69.02           C  
ANISOU  171  CB  ASN A 120     8109   9437   8679   -970    785  -1960       C  
ATOM    172  CB  ASN A 120       4.950  -1.664  77.439  1.00 69.02           C  
ANISOU  172  CB  ASN A 120     8109   9437   8679   -970    785  -1960       C  
ATOM    173  CG  ASN A 120       5.957  -2.718  77.016  1.00 69.64           C  
ANISOU  173  CG  ASN A 120     8054   9657   8748   -858    695  -1876       C  
ATOM    174  CG  ASN A 120       5.957  -2.718  77.016  1.00 69.64           C  
ANISOU  174  CG  ASN A 120     8054   9657   8748   -858    695  -1876       C  
ATOM    175  ND2 ASN A 120       6.184  -2.833  75.713  1.00 69.97           N  
ANISOU  175  ND2 ASN A 120     8074   9599   8911   -824    769  -1804       N  
ATOM    176  ND2 ASN A 120       6.184  -2.833  75.713  1.00 69.97           N  
ANISOU  176  ND2 ASN A 120     8074   9599   8911   -824    769  -1804       N  
ATOM    177  OD1 ASN A 120       6.530  -3.417  77.855  1.00 69.24           O  
ANISOU  177  OD1 ASN A 120     7922   9806   8581   -799    562  -1874       O  
ATOM    178  OD1 ASN A 120       6.530  -3.417  77.855  1.00 69.24           O  
ANISOU  178  OD1 ASN A 120     7922   9806   8581   -799    562  -1874       O  
ATOM    179  H   ASN A 120       3.288  -0.254  78.818  1.00  0.00           H  
ATOM    180  H   ASN A 120       3.288  -0.254  78.818  1.00  0.00           H  
ATOM    181 HD21 ASN A 120       5.696  -2.236  75.061  1.00  0.00           H  
ATOM    182 HD21 ASN A 120       5.696  -2.236  75.061  1.00  0.00           H  
ATOM    183 HD22 ASN A 120       6.844  -3.518  75.374  1.00  0.00           H  
ATOM    184 HD22 ASN A 120       6.844  -3.518  75.374  1.00  0.00           H  
ATOM    185  N   GLY A 121       7.662  -0.589  78.594  1.00 56.61           N  
ANISOU  185  N   GLY A 121     6182   8273   7055  -1241    641  -2259       N  
ATOM    186  N   GLY A 121       7.662  -0.589  78.594  1.00 56.61           N  
ANISOU  186  N   GLY A 121     6182   8273   7055  -1241    641  -2259       N  
ATOM    187  CA  GLY A 121       8.861   0.230  78.542  1.00 58.56           C  
ANISOU  187  CA  GLY A 121     6274   8630   7346  -1408    634  -2387       C  
ATOM    188  CA  GLY A 121       8.861   0.230  78.542  1.00 58.56           C  
ANISOU  188  CA  GLY A 121     6274   8630   7346  -1408    634  -2387       C  
ATOM    189  C   GLY A 121       8.965   1.145  77.335  1.00 58.89           C  
ANISOU  189  C   GLY A 121     6318   8496   7561  -1512    770  -2413       C  
ATOM    190  C   GLY A 121       8.965   1.145  77.335  1.00 58.89           C  
ANISOU  190  C   GLY A 121     6318   8496   7561  -1512    770  -2413       C  
ATOM    191  O   GLY A 121       9.232   2.339  77.475  1.00 59.49           O  
ANISOU  191  O   GLY A 121     6388   8535   7682  -1705    819  -2554       O  
ATOM    192  O   GLY A 121       9.232   2.339  77.475  1.00 59.49           O  
ANISOU  192  O   GLY A 121     6388   8535   7682  -1705    819  -2554       O  
ATOM    193  H   GLY A 121       7.777  -1.592  78.591  1.00  0.00           H  
ATOM    194  H   GLY A 121       7.777  -1.592  78.591  1.00  0.00           H  
ATOM    195  N   ASP A 122       8.755   0.588  76.147  1.00 71.21           N  
ANISOU  195  N   ASP A 122     7894   9946   9215  -1391    829  -2276       N  
ATOM    196  N   ASP A 122       8.755   0.588  76.147  1.00 71.21           N  
ANISOU  196  N   ASP A 122     7894   9946   9215  -1391    829  -2276       N  
ATOM    197  CA  ASP A 122       8.895   1.351  74.909  1.00 72.52           C  
ANISOU  197  CA  ASP A 122     8050   9961   9545  -1481    953  -2279       C  
ATOM    198  CA  ASP A 122       8.895   1.351  74.909  1.00 72.52           C  
ANISOU  198  CA  ASP A 122     8050   9961   9545  -1481    953  -2279       C  
ATOM    199  C   ASP A 122       7.797   2.402  74.743  1.00 70.66           C  
ANISOU  199  C   ASP A 122     7987   9471   9390  -1576   1084  -2324       C  
ATOM    200  C   ASP A 122       7.797   2.402  74.743  1.00 70.66           C  
ANISOU  200  C   ASP A 122     7987   9471   9390  -1576   1084  -2324       C  
ATOM    201  O   ASP A 122       7.952   3.354  73.978  1.00 71.80           O  
ANISOU  201  O   ASP A 122     8125   9492   9663  -1704   1183  -2367       O  
ATOM    202  O   ASP A 122       7.952   3.354  73.978  1.00 71.80           O  
ANISOU  202  O   ASP A 122     8125   9492   9663  -1704   1183  -2367       O  
ATOM    203  CB  ASP A 122       8.912   0.406  73.703  1.00 86.55           C  
ANISOU  203  CB  ASP A 122     9807  11693  11385  -1321    981  -2117       C  
ATOM    204  CB  ASP A 122       8.912   0.406  73.703  1.00 86.55           C  
ANISOU  204  CB  ASP A 122     9807  11693  11385  -1321    981  -2117       C  
ATOM    205  CG  ASP A 122       7.936  -0.749  73.848  1.00 87.39           C  
ANISOU  205  CG  ASP A 122    10045  11744  11415  -1125    950  -1978       C  
ATOM    206  CG  ASP A 122       7.936  -0.749  73.848  1.00 87.39           C  
ANISOU  206  CG  ASP A 122    10045  11744  11415  -1125    950  -1978       C  
ATOM    207  OD1 ASP A 122       6.875  -0.559  74.481  1.00 86.45           O  
ANISOU  207  OD1 ASP A 122    10072  11527  11246  -1126    967  -1985       O  
ATOM    208  OD1 ASP A 122       6.875  -0.559  74.481  1.00 86.45           O  
ANISOU  208  OD1 ASP A 122    10072  11527  11246  -1126    967  -1985       O  
ATOM    209  OD2 ASP A 122       8.231  -1.847  73.330  1.00 87.47           O1-
ANISOU  209  OD2 ASP A 122    10015  11810  11411   -970    910  -1861       O1-
ATOM    210  OD2 ASP A 122       8.231  -1.847  73.330  1.00 87.47           O1-
ANISOU  210  OD2 ASP A 122    10015  11810  11411   -970    910  -1861       O1-
ATOM    211  H   ASP A 122       8.492  -0.385  76.085  1.00  0.00           H  
ATOM    212  H   ASP A 122       8.492  -0.385  76.085  1.00  0.00           H  
ATOM    213  N   LYS A 123       6.692   2.225  75.461  1.00 62.68           N  
ANISOU  213  N   LYS A 123     7127   8387   8302  -1509   1085  -2306       N  
ATOM    214  N   LYS A 123       6.692   2.225  75.461  1.00 62.68           N  
ANISOU  214  N   LYS A 123     7127   8387   8302  -1509   1085  -2306       N  
ATOM    215  CA  LYS A 123       5.608   3.203  75.451  1.00 60.62           C  
ANISOU  215  CA  LYS A 123     7029   7902   8104  -1580   1209  -2349       C  
ATOM    216  CA  LYS A 123       5.608   3.203  75.451  1.00 60.62           C  
ANISOU  216  CA  LYS A 123     7029   7902   8104  -1580   1209  -2349       C  
ATOM    217  C   LYS A 123       6.014   4.445  76.243  1.00 61.66           C  
ANISOU  217  C   LYS A 123     7153   8048   8225  -1778   1219  -2550       C  
ATOM    218  C   LYS A 123       6.014   4.445  76.243  1.00 61.66           C  
ANISOU  218  C   LYS A 123     7153   8048   8225  -1778   1219  -2550       C  
ATOM    219  O   LYS A 123       6.958   4.402  77.031  1.00 65.21           O  
ANISOU  219  O   LYS A 123     7488   8705   8582  -1850   1112  -2648       O  
ATOM    220  O   LYS A 123       6.958   4.402  77.031  1.00 65.21           O  
ANISOU  220  O   LYS A 123     7488   8705   8582  -1850   1112  -2648       O  
ATOM    221  CB  LYS A 123       4.325   2.598  76.026  1.00 63.95           C  
ANISOU  221  CB  LYS A 123     7600   8267   8431  -1444   1203  -2264       C  
ATOM    222  CB  LYS A 123       4.325   2.598  76.026  1.00 63.95           C  
ANISOU  222  CB  LYS A 123     7600   8267   8431  -1444   1203  -2264       C  
ATOM    223  CG  LYS A 123       3.827   1.359  75.291  1.00 62.35           C  
ANISOU  223  CG  LYS A 123     7430   8035   8224  -1260   1189  -2063       C  
ATOM    224  CG  LYS A 123       3.827   1.359  75.291  1.00 62.35           C  
ANISOU  224  CG  LYS A 123     7430   8035   8224  -1260   1189  -2063       C  
ATOM    225  CD  LYS A 123       3.464   1.673  73.848  1.00 60.66           C  
ANISOU  225  CD  LYS A 123     7256   7623   8168  -1267   1318  -1970       C  
ATOM    226  CD  LYS A 123       3.464   1.673  73.848  1.00 60.66           C  
ANISOU  226  CD  LYS A 123     7256   7623   8168  -1267   1318  -1970       C  
ATOM    227  CE  LYS A 123       2.877   0.456  73.149  1.00 58.57           C  
ANISOU  227  CE  LYS A 123     7049   7320   7885  -1100   1307  -1774       C  
ATOM    228  CE  LYS A 123       2.877   0.456  73.149  1.00 58.57           C  
ANISOU  228  CE  LYS A 123     7049   7320   7885  -1100   1307  -1774       C  
ATOM    229  NZ  LYS A 123       3.808  -0.705  73.187  1.00 59.03           N1+
ANISOU  229  NZ  LYS A 123     6995   7562   7870   -996   1185  -1729       N1+
ATOM    230  NZ  LYS A 123       3.808  -0.705  73.187  1.00 59.03           N1+
ANISOU  230  NZ  LYS A 123     6995   7562   7870   -996   1185  -1729       N1+
ATOM    231  H   LYS A 123       6.587   1.398  76.031  1.00  0.00           H  
ATOM    232  H   LYS A 123       6.587   1.398  76.031  1.00  0.00           H  
ATOM    233  HZ1 LYS A 123       3.385  -1.492  72.715  1.00  0.00           H  
ATOM    234  HZ1 LYS A 123       3.385  -1.492  72.715  1.00  0.00           H  
ATOM    235  HZ2 LYS A 123       4.672  -0.460  72.725  1.00  0.00           H  
ATOM    236  HZ2 LYS A 123       4.672  -0.460  72.725  1.00  0.00           H  
ATOM    237  HZ3 LYS A 123       3.999  -0.953  74.147  1.00  0.00           H  
ATOM    238  HZ3 LYS A 123       3.999  -0.953  74.147  1.00  0.00           H  
ATOM    239  N   GLY A 124       5.302   5.548  76.033  1.00 54.08           N  
ANISOU  239  N   GLY A 124     6320   6869   7359  -1869   1348  -2608       N  
ATOM    240  N   GLY A 124       5.302   5.548  76.033  1.00 54.08           N  
ANISOU  240  N   GLY A 124     6320   6869   7359  -1869   1348  -2608       N  
ATOM    241  CA  GLY A 124       5.631   6.801  76.690  1.00 55.93           C  
ANISOU  241  CA  GLY A 124     6577   7077   7596  -2065   1375  -2804       C  
ATOM    242  CA  GLY A 124       5.631   6.801  76.690  1.00 55.93           C  
ANISOU  242  CA  GLY A 124     6577   7077   7596  -2065   1375  -2804       C  
ATOM    243  C   GLY A 124       4.979   6.982  78.049  1.00 57.23           C  
ANISOU  243  C   GLY A 124     6854   7264   7625  -2065   1354  -2906       C  
ATOM    244  C   GLY A 124       4.979   6.982  78.049  1.00 57.23           C  
ANISOU  244  C   GLY A 124     6854   7264   7625  -2065   1354  -2906       C  
ATOM    245  O   GLY A 124       3.906   7.579  78.156  1.00 56.03           O  
ANISOU  245  O   GLY A 124     6862   6920   7508  -2052   1462  -2923       O  
ATOM    246  O   GLY A 124       3.906   7.579  78.156  1.00 56.03           O  
ANISOU  246  O   GLY A 124     6862   6920   7508  -2052   1462  -2923       O  
ATOM    247  H   GLY A 124       4.512   5.527  75.404  1.00  0.00           H  
ATOM    248  H   GLY A 124       4.512   5.527  75.404  1.00  0.00           H  
ATOM    249  N   TYR A 125       5.637   6.479  79.091  1.00 65.02           N  
ANISOU  249  N   TYR A 125     7753   8495   8457  -2079   1215  -2971       N  
ATOM    250  N   TYR A 125       5.637   6.479  79.091  1.00 65.02           N  
ANISOU  250  N   TYR A 125     7753   8495   8457  -2079   1215  -2971       N  
ATOM    251  CA  TYR A 125       5.094   6.535  80.446  1.00 65.98           C  
ANISOU  251  CA  TYR A 125     7966   8677   8426  -2079   1178  -3066       C  
ATOM    252  CA  TYR A 125       5.094   6.535  80.446  1.00 65.98           C  
ANISOU  252  CA  TYR A 125     7966   8677   8426  -2079   1178  -3066       C  
ATOM    253  C   TYR A 125       5.219   7.915  81.078  1.00 70.24           C  
ANISOU  253  C   TYR A 125     8583   9140   8965  -2283   1238  -3282       C  
ATOM    254  C   TYR A 125       5.219   7.915  81.078  1.00 70.24           C  
ANISOU  254  C   TYR A 125     8583   9140   8965  -2283   1238  -3282       C  
ATOM    255  O   TYR A 125       4.417   8.282  81.937  1.00 70.61           O  
ANISOU  255  O   TYR A 125     8766   9129   8934  -2281   1278  -3365       O  
ATOM    256  O   TYR A 125       4.417   8.282  81.937  1.00 70.61           O  
ANISOU  256  O   TYR A 125     8766   9129   8934  -2281   1278  -3365       O  
ATOM    257  CB  TYR A 125       5.774   5.497  81.346  1.00 58.98           C  
ANISOU  257  CB  TYR A 125     6954   8088   7367  -2029   1003  -3051       C  
ATOM    258  CB  TYR A 125       5.774   5.497  81.346  1.00 58.98           C  
ANISOU  258  CB  TYR A 125     6954   8088   7367  -2029   1003  -3051       C  
ATOM    259  CG  TYR A 125       7.276   5.382  81.183  1.00 60.26           C  
ANISOU  259  CG  TYR A 125     6914   8452   7529  -2126    903  -3084       C  
ATOM    260  CG  TYR A 125       7.276   5.382  81.183  1.00 60.26           C  
ANISOU  260  CG  TYR A 125     6914   8452   7529  -2126    903  -3084       C  
ATOM    261  CD1 TYR A 125       8.133   6.328  81.732  1.00 62.49           C  
ANISOU  261  CD1 TYR A 125     7142   8819   7782  -2347    878  -3266       C  
ATOM    262  CD1 TYR A 125       8.133   6.328  81.732  1.00 62.49           C  
ANISOU  262  CD1 TYR A 125     7142   8819   7782  -2347    878  -3266       C  
ATOM    263  CD2 TYR A 125       7.836   4.309  80.501  1.00 60.20           C  
ANISOU  263  CD2 TYR A 125     6771   8559   7543  -1995    834  -2930       C  
ATOM    264  CD2 TYR A 125       7.836   4.309  80.501  1.00 60.20           C  
ANISOU  264  CD2 TYR A 125     6771   8559   7543  -1995    834  -2930       C  
ATOM    265  CE1 TYR A 125       9.507   6.216  81.591  1.00 63.76           C  
ANISOU  265  CE1 TYR A 125     7104   9187   7935  -2440    783  -3283       C  
ATOM    266  CE1 TYR A 125       9.507   6.216  81.591  1.00 63.76           C  
ANISOU  266  CE1 TYR A 125     7104   9187   7935  -2440    783  -3283       C  
ATOM    267  CE2 TYR A 125       9.208   4.188  80.356  1.00 60.86           C  
ANISOU  267  CE2 TYR A 125     6657   8843   7624  -2069    747  -2951       C  
ATOM    268  CE2 TYR A 125       9.208   4.188  80.356  1.00 60.86           C  
ANISOU  268  CE2 TYR A 125     6657   8843   7624  -2069    747  -2951       C  
ATOM    269  CZ  TYR A 125      10.038   5.143  80.902  1.00 62.82           C  
ANISOU  269  CZ  TYR A 125     6840   9188   7842  -2293    720  -3122       C  
ATOM    270  CZ  TYR A 125      10.038   5.143  80.902  1.00 62.82           C  
ANISOU  270  CZ  TYR A 125     6840   9188   7842  -2293    720  -3122       C  
ATOM    271  OH  TYR A 125      11.401   5.021  80.757  1.00 64.18           O  
ANISOU  271  OH  TYR A 125     6802   9580   8005  -2371    631  -3130       O  
ATOM    272  OH  TYR A 125      11.401   5.021  80.757  1.00 64.18           O  
ANISOU  272  OH  TYR A 125     6802   9580   8005  -2371    631  -3130       O  
ATOM    273  H   TYR A 125       6.538   6.043  78.957  1.00  0.00           H  
ATOM    274  H   TYR A 125       6.538   6.043  78.957  1.00  0.00           H  
ATOM    275  HH  TYR A 125      11.600   4.226  80.257  1.00  0.00           H  
ATOM    276  HH  TYR A 125      11.600   4.226  80.257  1.00  0.00           H  
ATOM    277  N   ASN A 126       6.230   8.669  80.655  1.00 61.62           N  
ANISOU  277  N   ASN A 126     7406   8050   7955  -2461   1244  -3374       N  
ATOM    278  N   ASN A 126       6.230   8.669  80.655  1.00 61.62           N  
ANISOU  278  N   ASN A 126     7406   8050   7955  -2461   1244  -3374       N  
ATOM    279  CA  ASN A 126       6.459  10.013  81.176  1.00 63.95           C  
ANISOU  279  CA  ASN A 126     7780   8261   8256  -2679   1296  -3584       C  
ATOM    280  CA  ASN A 126       6.459  10.013  81.176  1.00 63.95           C  
ANISOU  280  CA  ASN A 126     7780   8261   8256  -2679   1296  -3584       C  
ATOM    281  C   ASN A 126       5.267  10.916  80.901  1.00 63.22           C  
ANISOU  281  C   ASN A 126     7895   7856   8271  -2662   1469  -3610       C  
ATOM    282  C   ASN A 126       5.267  10.916  80.901  1.00 63.22           C  
ANISOU  282  C   ASN A 126     7895   7856   8271  -2662   1469  -3610       C  
ATOM    283  O   ASN A 126       4.928  11.782  81.709  1.00 64.69           O  
ANISOU  283  O   ASN A 126     8212   7957   8408  -2760   1522  -3775       O  
ATOM    284  O   ASN A 126       4.928  11.782  81.709  1.00 64.69           O  
ANISOU  284  O   ASN A 126     8212   7957   8408  -2760   1522  -3775       O  
ATOM    285  CB  ASN A 126       7.727  10.617  80.572  1.00 98.87           C  
ANISOU  285  CB  ASN A 126    12072  12729  12765  -2872   1276  -3644       C  
ATOM    286  CB  ASN A 126       7.727  10.617  80.572  1.00 98.87           C  
ANISOU  286  CB  ASN A 126    12072  12729  12765  -2872   1276  -3644       C  
ATOM    287  CG  ASN A 126       8.972   9.828  80.925  1.00103.34           C  
ANISOU  287  CG  ASN A 126    12422  13624  13219  -2900   1107  -3628       C  
ATOM    288  CG  ASN A 126       8.972   9.828  80.925  1.00103.34           C  
ANISOU  288  CG  ASN A 126    12422  13624  13219  -2900   1107  -3628       C  
ATOM    289  ND2 ASN A 126       9.862   9.658  79.953  1.00104.99           N  
ANISOU  289  ND2 ASN A 126    12471  13898  13521  -2927   1086  -3550       N  
ATOM    290  ND2 ASN A 126       9.862   9.658  79.953  1.00104.99           N  
ANISOU  290  ND2 ASN A 126    12471  13898  13521  -2927   1086  -3550       N  
ATOM    291  OD1 ASN A 126       9.131   9.375  82.058  1.00104.35           O  
ANISOU  291  OD1 ASN A 126    12520  13952  13176  -2893    998  -3680       O  
ATOM    292  OD1 ASN A 126       9.131   9.375  82.058  1.00104.35           O  
ANISOU  292  OD1 ASN A 126    12520  13952  13176  -2893    998  -3680       O  
ATOM    293  H   ASN A 126       6.865   8.315  79.954  1.00  0.00           H  
ATOM    294  H   ASN A 126       6.865   8.315  79.954  1.00  0.00           H  
ATOM    295 HD21 ASN A 126       9.690  10.046  79.037  1.00  0.00           H  
ATOM    296 HD21 ASN A 126       9.690  10.046  79.037  1.00  0.00           H  
ATOM    297 HD22 ASN A 126      10.711   9.140  80.130  1.00  0.00           H  
ATOM    298 HD22 ASN A 126      10.711   9.140  80.130  1.00  0.00           H  
ATOM    299  N   GLY A 127       4.636  10.704  79.750  1.00 81.49           N  
ANISOU  299  N   GLY A 127    10236  10001  10727  -2537   1560  -3445       N  
ATOM    300  N   GLY A 127       4.636  10.704  79.750  1.00 81.49           N  
ANISOU  300  N   GLY A 127    10236  10001  10727  -2537   1560  -3445       N  
ATOM    301  CA  GLY A 127       3.411  11.400  79.414  1.00 82.50           C  
ANISOU  301  CA  GLY A 127    10543   9845  10957  -2483   1722  -3425       C  
ATOM    302  CA  GLY A 127       3.411  11.400  79.414  1.00 82.50           C  
ANISOU  302  CA  GLY A 127    10543   9845  10957  -2483   1722  -3425       C  
ATOM    303  C   GLY A 127       2.333  11.055  80.419  1.00 82.36           C  
ANISOU  303  C   GLY A 127    10645   9843  10807  -2353   1730  -3430       C  
ATOM    304  C   GLY A 127       2.333  11.055  80.419  1.00 82.36           C  
ANISOU  304  C   GLY A 127    10645   9843  10807  -2353   1730  -3430       C  
ATOM    305  O   GLY A 127       1.764  11.942  81.051  1.00 83.67           O  
ANISOU  305  O   GLY A 127    10956   9880  10956  -2403   1818  -3563       O  
ATOM    306  O   GLY A 127       1.764  11.942  81.051  1.00 83.67           O  
ANISOU  306  O   GLY A 127    10956   9880  10956  -2403   1818  -3563       O  
ATOM    307  H   GLY A 127       5.009  10.043  79.084  1.00  0.00           H  
ATOM    308  H   GLY A 127       5.009  10.043  79.084  1.00  0.00           H  
ATOM    309  N   LEU A 128       2.078   9.760  80.585  1.00 75.73           N  
ANISOU  309  N   LEU A 128     9743   9166   9865  -2187   1637  -3286       N  
ATOM    310  N   LEU A 128       2.078   9.760  80.585  1.00 75.73           N  
ANISOU  310  N   LEU A 128     9743   9166   9865  -2187   1637  -3286       N  
ATOM    311  CA  LEU A 128       1.017   9.279  81.467  1.00 74.95           C  
ANISOU  311  CA  LEU A 128     9742   9102   9632  -2051   1635  -3256       C  
ATOM    312  CA  LEU A 128       1.017   9.279  81.467  1.00 74.95           C  
ANISOU  312  CA  LEU A 128     9742   9102   9632  -2051   1635  -3256       C  
ATOM    313  C   LEU A 128       1.187   9.764  82.906  1.00 75.94           C  
ANISOU  313  C   LEU A 128     9919   9334   9601  -2157   1595  -3465       C  
ATOM    314  C   LEU A 128       1.187   9.764  82.906  1.00 75.94           C  
ANISOU  314  C   LEU A 128     9919   9334   9601  -2157   1595  -3465       C  
ATOM    315  O   LEU A 128       0.227  10.220  83.526  1.00 77.55           O  
ANISOU  315  O   LEU A 128    10267   9440   9759  -2119   1682  -3526       O  
ATOM    316  O   LEU A 128       0.227  10.220  83.526  1.00 77.55           O  
ANISOU  316  O   LEU A 128    10267   9440   9759  -2119   1682  -3526       O  
ATOM    317  CB  LEU A 128       0.953   7.749  81.437  1.00 88.19           C  
ANISOU  317  CB  LEU A 128    11329  10964  11215  -1885   1512  -3073       C  
ATOM    318  CB  LEU A 128       0.953   7.749  81.437  1.00 88.19           C  
ANISOU  318  CB  LEU A 128    11329  10964  11215  -1885   1512  -3073       C  
ATOM    319  CG  LEU A 128      -0.210   7.083  82.180  1.00 89.12           C  
ANISOU  319  CG  LEU A 128    11538  11124  11198  -1731   1503  -2993       C  
ATOM    320  CG  LEU A 128      -0.210   7.083  82.180  1.00 89.12           C  
ANISOU  320  CG  LEU A 128    11538  11124  11198  -1731   1503  -2993       C  
ATOM    321  CD1 LEU A 128      -1.562   7.544  81.638  1.00 88.76           C  
ANISOU  321  CD1 LEU A 128    11637  10838  11251  -1642   1666  -2906       C  
ATOM    322  CD1 LEU A 128      -1.562   7.544  81.638  1.00 88.76           C  
ANISOU  322  CD1 LEU A 128    11637  10838  11251  -1642   1666  -2906       C  
ATOM    323  CD2 LEU A 128      -0.093   5.565  82.116  1.00 87.57           C  
ANISOU  323  CD2 LEU A 128    11249  11109  10913  -1591   1366  -2817       C  
ATOM    324  CD2 LEU A 128      -0.093   5.565  82.116  1.00 87.57           C  
ANISOU  324  CD2 LEU A 128    11249  11109  10913  -1591   1366  -2817       C  
ATOM    325  H   LEU A 128       2.627   9.070  80.092  1.00  0.00           H  
ATOM    326  H   LEU A 128       2.627   9.070  80.092  1.00  0.00           H  
ATOM    327  N   ALA A 129       2.407   9.676  83.428  1.00 70.48           N  
ANISOU  327  N   ALA A 129     9106   8849   8825  -2291   1467  -3572       N  
ATOM    328  N   ALA A 129       2.407   9.676  83.428  1.00 70.48           N  
ANISOU  328  N   ALA A 129     9106   8849   8825  -2291   1467  -3572       N  
ATOM    329  CA  ALA A 129       2.676  10.074  84.806  1.00 72.00           C  
ANISOU  329  CA  ALA A 129     9334   9172   8852  -2412   1412  -3770       C  
ATOM    330  CA  ALA A 129       2.676  10.074  84.806  1.00 72.00           C  
ANISOU  330  CA  ALA A 129     9334   9172   8852  -2412   1412  -3770       C  
ATOM    331  C   ALA A 129       2.448  11.567  85.020  1.00 77.03           C  
ANISOU  331  C   ALA A 129    10127   9593   9549  -2562   1549  -3968       C  
ATOM    332  C   ALA A 129       2.448  11.567  85.020  1.00 77.03           C  
ANISOU  332  C   ALA A 129    10127   9593   9549  -2562   1549  -3968       C  
ATOM    333  O   ALA A 129       2.116  11.998  86.124  1.00 78.88           O  
ANISOU  333  O   ALA A 129    10466   9848   9655  -2612   1565  -4121       O  
ATOM    334  O   ALA A 129       2.116  11.998  86.124  1.00 78.88           O  
ANISOU  334  O   ALA A 129    10466   9848   9655  -2612   1565  -4121       O  
ATOM    335  CB  ALA A 129       4.094   9.698  85.198  1.00 65.35           C  
ANISOU  335  CB  ALA A 129     8312   8601   7917  -2537   1246  -3825       C  
ATOM    336  CB  ALA A 129       4.094   9.698  85.198  1.00 65.35           C  
ANISOU  336  CB  ALA A 129     8312   8601   7917  -2537   1246  -3825       C  
ATOM    337  H   ALA A 129       3.172   9.328  82.868  1.00  0.00           H  
ATOM    338  H   ALA A 129       3.172   9.328  82.868  1.00  0.00           H  
ATOM    339  N   GLU A 130       2.624  12.353  83.962  1.00 93.24           N  
ANISOU  339  N   GLU A 130    12200  11433  11793  -2634   1650  -3964       N  
ATOM    340  N   GLU A 130       2.624  12.353  83.962  1.00 93.24           N  
ANISOU  340  N   GLU A 130    12200  11433  11793  -2634   1650  -3964       N  
ATOM    341  CA  GLU A 130       2.397  13.791  84.042  1.00 93.93           C  
ANISOU  341  CA  GLU A 130    12450  11280  11961  -2770   1789  -4139       C  
ATOM    342  CA  GLU A 130       2.397  13.791  84.042  1.00 93.93           C  
ANISOU  342  CA  GLU A 130    12450  11280  11961  -2770   1789  -4139       C  
ATOM    343  C   GLU A 130       0.918  14.108  83.847  1.00 91.78           C  
ANISOU  343  C   GLU A 130    12348  10764  11758  -2608   1953  -4075       C  
ATOM    344  C   GLU A 130       0.918  14.108  83.847  1.00 91.78           C  
ANISOU  344  C   GLU A 130    12348  10764  11758  -2608   1953  -4075       C  
ATOM    345  O   GLU A 130       0.416  15.109  84.359  1.00 92.97           O  
ANISOU  345  O   GLU A 130    12666  10749  11910  -2660   2067  -4228       O  
ATOM    346  O   GLU A 130       0.416  15.109  84.359  1.00 92.97           O  
ANISOU  346  O   GLU A 130    12666  10749  11910  -2660   2067  -4228       O  
ATOM    347  CB  GLU A 130       3.240  14.535  83.006  1.00 87.78           C  
ANISOU  347  CB  GLU A 130    11620  10378  11356  -2929   1823  -4157       C  
ATOM    348  CB  GLU A 130       3.240  14.535  83.006  1.00 87.78           C  
ANISOU  348  CB  GLU A 130    11620  10378  11356  -2929   1823  -4157       C  
ATOM    349  CG  GLU A 130       3.678  15.923  83.448  1.00 89.30           C  
ANISOU  349  CG  GLU A 130    11925  10442  11562  -3166   1880  -4396       C  
ATOM    350  CG  GLU A 130       3.678  15.923  83.448  1.00 89.30           C  
ANISOU  350  CG  GLU A 130    11925  10442  11562  -3166   1880  -4396       C  
ATOM    351  CD  GLU A 130       4.264  16.732  82.310  1.00 90.29           C  
ANISOU  351  CD  GLU A 130    12029  10396  11882  -3303   1940  -4386       C  
ATOM    352  CD  GLU A 130       4.264  16.732  82.310  1.00 90.29           C  
ANISOU  352  CD  GLU A 130    12029  10396  11882  -3303   1940  -4386       C  
ATOM    353  OE1 GLU A 130       3.759  16.607  81.175  1.00 86.05           O  
ANISOU  353  OE1 GLU A 130    11486   9703  11505  -3185   2023  -4218       O  
ATOM    354  OE1 GLU A 130       3.759  16.607  81.175  1.00 86.05           O  
ANISOU  354  OE1 GLU A 130    11486   9703  11505  -3185   2023  -4218       O  
ATOM    355  OE2 GLU A 130       5.229  17.490  82.547  1.00 95.48           O1-
ANISOU  355  OE2 GLU A 130    12658  11101  12518  -3495   1889  -4482       O1-
ATOM    356  OE2 GLU A 130       5.229  17.490  82.547  1.00 95.48           O1-
ANISOU  356  OE2 GLU A 130    12658  11101  12518  -3495   1889  -4482       O1-
ATOM    357  H   GLU A 130       2.920  11.956  83.082  1.00  0.00           H  
ATOM    358  H   GLU A 130       2.920  11.956  83.082  1.00  0.00           H  
ATOM    359  N   VAL A 131       0.226  13.257  83.095  1.00 95.20           N  
ANISOU  359  N   VAL A 131    12743  11179  12250  -2411   1968  -3847       N  
ATOM    360  N   VAL A 131       0.226  13.257  83.095  1.00 95.20           N  
ANISOU  360  N   VAL A 131    12743  11179  12250  -2411   1968  -3847       N  
ATOM    361  CA  VAL A 131      -1.224  13.358  82.974  1.00 94.32           C  
ANISOU  361  CA  VAL A 131    12768  10892  12178  -2239   2105  -3753       C  
ATOM    362  CA  VAL A 131      -1.224  13.358  82.974  1.00 94.32           C  
ANISOU  362  CA  VAL A 131    12768  10892  12178  -2239   2105  -3753       C  
ATOM    363  C   VAL A 131      -1.837  12.907  84.294  1.00 96.45           C  
ANISOU  363  C   VAL A 131    13093  11313  12240  -2156   2065  -3806       C  
ATOM    364  C   VAL A 131      -1.837  12.907  84.294  1.00 96.45           C  
ANISOU  364  C   VAL A 131    13093  11313  12240  -2156   2065  -3806       C  
ATOM    365  O   VAL A 131      -2.917  13.353  84.688  1.00 99.89           O  
ANISOU  365  O   VAL A 131    13671  11623  12660  -2069   2185  -3832       O  
ATOM    366  O   VAL A 131      -2.917  13.353  84.688  1.00 99.89           O  
ANISOU  366  O   VAL A 131    13671  11623  12660  -2069   2185  -3832       O  
ATOM    367  CB  VAL A 131      -1.772  12.509  81.814  1.00 89.58           C  
ANISOU  367  CB  VAL A 131    12106  10254  11679  -2070   2119  -3485       C  
ATOM    368  CB  VAL A 131      -1.772  12.509  81.814  1.00 89.58           C  
ANISOU  368  CB  VAL A 131    12106  10254  11679  -2070   2119  -3485       C  
ATOM    369  CG1 VAL A 131      -3.259  12.704  81.681  1.00 88.13           C  
ANISOU  369  CG1 VAL A 131    12056   9895  11535  -1910   2263  -3383       C  
ATOM    370  CG1 VAL A 131      -3.259  12.704  81.681  1.00 88.13           C  
ANISOU  370  CG1 VAL A 131    12056   9895  11535  -1910   2263  -3383       C  
ATOM    371  CG2 VAL A 131      -1.097  12.894  80.519  1.00 89.98           C  
ANISOU  371  CG2 VAL A 131    12087  10182  11919  -2159   2150  -3431       C  
ATOM    372  CG2 VAL A 131      -1.097  12.894  80.519  1.00 89.98           C  
ANISOU  372  CG2 VAL A 131    12087  10182  11919  -2159   2150  -3431       C  
ATOM    373  H   VAL A 131       0.704  12.522  82.593  1.00  0.00           H  
ATOM    374  H   VAL A 131       0.704  12.522  82.593  1.00  0.00           H  
ATOM    375  N   GLY A 132      -1.118  12.024  84.980  1.00 75.36           N  
ANISOU  375  N   GLY A 132    10302   8924   9409  -2182   1893  -3819       N  
ATOM    376  N   GLY A 132      -1.118  12.024  84.980  1.00 75.36           N  
ANISOU  376  N   GLY A 132    10302   8924   9409  -2182   1893  -3819       N  
ATOM    377  CA  GLY A 132      -1.465  11.630  86.331  1.00 74.61           C  
ANISOU  377  CA  GLY A 132    10242   9009   9099  -2146   1831  -3894       C  
ATOM    378  CA  GLY A 132      -1.465  11.630  86.331  1.00 74.61           C  
ANISOU  378  CA  GLY A 132    10242   9009   9099  -2146   1831  -3894       C  
ATOM    379  C   GLY A 132      -0.993  12.650  87.352  1.00 75.77           C  
ANISOU  379  C   GLY A 132    10472   9162   9157  -2335   1846  -4170       C  
ATOM    380  C   GLY A 132      -0.993  12.650  87.352  1.00 75.77           C  
ANISOU  380  C   GLY A 132    10472   9162   9157  -2335   1846  -4170       C  
ATOM    381  O   GLY A 132      -1.106  12.434  88.560  1.00 75.10           O  
ANISOU  381  O   GLY A 132    10411   9244   8878  -2346   1787  -4268       O  
ATOM    382  O   GLY A 132      -1.106  12.434  88.560  1.00 75.10           O  
ANISOU  382  O   GLY A 132    10411   9244   8878  -2346   1787  -4268       O  
ATOM    383  H   GLY A 132      -0.300  11.604  84.561  1.00  0.00           H  
ATOM    384  H   GLY A 132      -0.300  11.604  84.561  1.00  0.00           H  
ATOM    385  N   LYS A 133      -0.446  13.757  86.856  1.00 68.36           N  
ANISOU  385  N   LYS A 133     9577   8040   8355  -2494   1922  -4293       N  
ATOM    386  N   LYS A 133      -0.446  13.757  86.856  1.00 68.36           N  
ANISOU  386  N   LYS A 133     9577   8040   8355  -2494   1922  -4293       N  
ATOM    387  CA  LYS A 133      -0.100  14.899  87.687  1.00 71.11           C  
ANISOU  387  CA  LYS A 133    10043   8329   8645  -2685   1967  -4560       C  
ATOM    388  CA  LYS A 133      -0.100  14.899  87.687  1.00 71.11           C  
ANISOU  388  CA  LYS A 133    10043   8329   8645  -2685   1967  -4560       C  
ATOM    389  C   LYS A 133      -1.132  16.000  87.449  1.00 71.62           C  
ANISOU  389  C   LYS A 133    10298   8079   8835  -2613   2165  -4574       C  
ATOM    390  C   LYS A 133      -1.132  16.000  87.449  1.00 71.62           C  
ANISOU  390  C   LYS A 133    10298   8079   8835  -2613   2165  -4574       C  
ATOM    391  O   LYS A 133      -1.212  16.967  88.205  1.00 73.88           O  
ANISOU  391  O   LYS A 133    10697   8296   9077  -2673   2208  -4694       O  
ATOM    392  O   LYS A 133      -1.212  16.967  88.205  1.00 73.88           O  
ANISOU  392  O   LYS A 133    10697   8296   9077  -2673   2208  -4694       O  
ATOM    393  CB  LYS A 133       1.322  15.384  87.388  1.00 72.47           C  
ANISOU  393  CB  LYS A 133    10125   8541   8869  -2924   1890  -4666       C  
ATOM    394  CB  LYS A 133       1.322  15.384  87.388  1.00 72.47           C  
ANISOU  394  CB  LYS A 133    10125   8541   8869  -2924   1890  -4666       C  
ATOM    395  H   LYS A 133      -0.256  13.827  85.867  1.00  0.00           H  
ATOM    396  H   LYS A 133      -0.256  13.827  85.867  1.00  0.00           H  
ATOM    397  N   LYS A 134      -1.937  15.847  86.401  1.00 86.32           N  
ANISOU  397  N   LYS A 134    12181   9763  10854  -2460   2272  -4407       N  
ATOM    398  N   LYS A 134      -1.937  15.847  86.401  1.00 86.32           N  
ANISOU  398  N   LYS A 134    12181   9763  10854  -2460   2272  -4407       N  
ATOM    399  CA  LYS A 134      -3.149  16.653  86.309  1.00 90.73           C  
ANISOU  399  CA  LYS A 134    12892  10083  11499  -2321   2440  -4348       C  
ATOM    400  CA  LYS A 134      -3.149  16.653  86.309  1.00 90.73           C  
ANISOU  400  CA  LYS A 134    12892  10083  11499  -2321   2440  -4348       C  
ATOM    401  C   LYS A 134      -4.070  16.212  87.435  1.00 96.12           C  
ANISOU  401  C   LYS A 134    13642  10885  11994  -2191   2451  -4377       C  
ATOM    402  C   LYS A 134      -4.070  16.212  87.435  1.00 96.12           C  
ANISOU  402  C   LYS A 134    13642  10885  11994  -2191   2451  -4377       C  
ATOM    403  O   LYS A 134      -4.778  17.028  88.023  1.00100.51           O  
ANISOU  403  O   LYS A 134    14329  11329  12531  -2136   2549  -4429       O  
ATOM    404  O   LYS A 134      -4.778  17.028  88.023  1.00100.51           O  
ANISOU  404  O   LYS A 134    14329  11329  12531  -2136   2549  -4429       O  
ATOM    405  CB  LYS A 134      -3.844  16.507  84.956  1.00 78.52           C  
ANISOU  405  CB  LYS A 134    11337   8348  10147  -2185   2544  -4139       C  
ATOM    406  CB  LYS A 134      -3.844  16.507  84.956  1.00 78.52           C  
ANISOU  406  CB  LYS A 134    11337   8348  10147  -2185   2544  -4139       C  
ATOM    407  H   LYS A 134      -1.706  15.178  85.680  1.00  0.00           H  
ATOM    408  H   LYS A 134      -1.706  15.178  85.680  1.00  0.00           H  
ATOM    409  N   PHE A 135      -4.075  14.908  87.708  1.00 90.64           N  
ANISOU  409  N   PHE A 135    12847  10430  11162  -2126   2340  -4311       N  
ATOM    410  N   PHE A 135      -4.075  14.908  87.708  1.00 90.64           N  
ANISOU  410  N   PHE A 135    12847  10430  11162  -2126   2340  -4311       N  
ATOM    411  CA  PHE A 135      -4.662  14.406  88.936  1.00 93.22           C  
ANISOU  411  CA  PHE A 135    13206  10943  11270  -2046   2303  -4351       C  
ATOM    412  CA  PHE A 135      -4.662  14.406  88.936  1.00 93.22           C  
ANISOU  412  CA  PHE A 135    13206  10943  11270  -2046   2303  -4351       C  
ATOM    413  C   PHE A 135      -3.884  15.080  90.038  1.00103.89           C  
ANISOU  413  C   PHE A 135    14596  12382  12496  -2231   2245  -4587       C  
ATOM    414  C   PHE A 135      -3.884  15.080  90.038  1.00103.89           C  
ANISOU  414  C   PHE A 135    14596  12382  12496  -2231   2245  -4587       C  
ATOM    415  O   PHE A 135      -2.658  15.218  89.920  1.00112.53           O  
ANISOU  415  O   PHE A 135    15607  13543  13606  -2415   2145  -4669       O  
ATOM    416  O   PHE A 135      -2.658  15.218  89.920  1.00112.53           O  
ANISOU  416  O   PHE A 135    15607  13543  13606  -2415   2145  -4669       O  
ATOM    417  CB  PHE A 135      -4.575  12.889  89.043  1.00 91.32           C  
ANISOU  417  CB  PHE A 135    12807  10981  10910  -1948   2131  -4161       C  
ATOM    418  CB  PHE A 135      -4.575  12.889  89.043  1.00 91.32           C  
ANISOU  418  CB  PHE A 135    12807  10981  10910  -1948   2131  -4161       C  
ATOM    419  CG  PHE A 135      -5.910  12.215  89.054  1.00 89.11           C  
ANISOU  419  CG  PHE A 135    12556  10716  10584  -1726   2181  -3971       C  
ATOM    420  CG  PHE A 135      -5.910  12.215  89.054  1.00 89.11           C  
ANISOU  420  CG  PHE A 135    12556  10716  10584  -1726   2181  -3971       C  
ATOM    421  CD1 PHE A 135      -6.898  12.601  88.165  1.00 87.80           C  
ANISOU  421  CD1 PHE A 135    12465  10315  10580  -1597   2342  -3842       C  
ATOM    422  CD1 PHE A 135      -6.898  12.601  88.165  1.00 87.80           C  
ANISOU  422  CD1 PHE A 135    12465  10315  10580  -1597   2342  -3842       C  
ATOM    423  CD2 PHE A 135      -6.181  11.195  89.949  1.00 87.08           C  
ANISOU  423  CD2 PHE A 135    12248  10719  10120  -1652   2064  -3911       C  
ATOM    424  CD2 PHE A 135      -6.181  11.195  89.949  1.00 87.08           C  
ANISOU  424  CD2 PHE A 135    12248  10719  10120  -1652   2064  -3911       C  
ATOM    425  CE1 PHE A 135      -8.130  11.979  88.174  1.00 84.14           C  
ANISOU  425  CE1 PHE A 135    12019   9883  10065  -1402   2384  -3656       C  
ATOM    426  CE1 PHE A 135      -8.130  11.979  88.174  1.00 84.14           C  
ANISOU  426  CE1 PHE A 135    12019   9883  10065  -1402   2384  -3656       C  
ATOM    427  CE2 PHE A 135      -7.409  10.572  89.959  1.00 83.12           C  
ANISOU  427  CE2 PHE A 135    11771  10241   9568  -1461   2105  -3729       C  
ATOM    428  CE2 PHE A 135      -7.409  10.572  89.959  1.00 83.12           C  
ANISOU  428  CE2 PHE A 135    11771  10241   9568  -1461   2105  -3729       C  
ATOM    429  CZ  PHE A 135      -8.384  10.965  89.070  1.00 81.57           C  
ANISOU  429  CZ  PHE A 135    11645   9818   9529  -1338   2265  -3601       C  
ATOM    430  CZ  PHE A 135      -8.384  10.965  89.070  1.00 81.57           C  
ANISOU  430  CZ  PHE A 135    11645   9818   9529  -1338   2265  -3601       C  
ATOM    431  H   PHE A 135      -3.666  14.254  87.056  1.00  0.00           H  
ATOM    432  H   PHE A 135      -3.666  14.254  87.056  1.00  0.00           H  
ATOM    433  N   GLU A 136      -4.618  15.460  91.090  1.00 78.64           N  
ANISOU  433  N   GLU A 136    11508   9197   9173  -2170   2298  -4659       N  
ATOM    434  N   GLU A 136      -4.618  15.460  91.090  1.00 78.64           N  
ANISOU  434  N   GLU A 136    11508   9197   9173  -2170   2298  -4659       N  
ATOM    435  CA  GLU A 136      -4.260  16.449  92.129  1.00 84.16           C  
ANISOU  435  CA  GLU A 136    12299   9893   9787  -2298   2295  -4848       C  
ATOM    436  CA  GLU A 136      -4.260  16.449  92.129  1.00 84.16           C  
ANISOU  436  CA  GLU A 136    12299   9893   9787  -2298   2295  -4848       C  
ATOM    437  C   GLU A 136      -5.037  17.731  91.866  1.00 86.18           C  
ANISOU  437  C   GLU A 136    12715   9840  10188  -2226   2476  -4855       C  
ATOM    438  C   GLU A 136      -5.037  17.731  91.866  1.00 86.18           C  
ANISOU  438  C   GLU A 136    12715   9840  10188  -2226   2476  -4855       C  
ATOM    439  O   GLU A 136      -4.726  18.782  92.419  1.00 87.24           O  
ANISOU  439  O   GLU A 136    12947   9887  10311  -2334   2504  -5002       O  
ATOM    440  O   GLU A 136      -4.726  18.782  92.419  1.00 87.24           O  
ANISOU  440  O   GLU A 136    12947   9887  10311  -2334   2504  -5002       O  
ATOM    441  CB  GLU A 136      -2.761  16.763  92.203  1.00 77.69           C  
ANISOU  441  CB  GLU A 136    11403   9156   8960  -2545   2173  -4972       C  
ATOM    442  CB  GLU A 136      -2.761  16.763  92.203  1.00 77.69           C  
ANISOU  442  CB  GLU A 136    11403   9156   8960  -2545   2173  -4972       C  
ATOM    443  H   GLU A 136      -5.531  15.056  91.241  1.00  0.00           H  
ATOM    444  H   GLU A 136      -5.531  15.056  91.241  1.00  0.00           H  
ATOM    445  N   LYS A 137      -6.045  17.631  91.010  1.00 96.20           N  
ANISOU  445  N   LYS A 137    14010  10950  11593  -2041   2596  -4687       N  
ATOM    446  N   LYS A 137      -6.045  17.631  91.010  1.00 96.20           N  
ANISOU  446  N   LYS A 137    14010  10950  11593  -2041   2596  -4687       N  
ATOM    447  CA  LYS A 137      -6.932  18.745  90.730  1.00 96.63           C  
ANISOU  447  CA  LYS A 137    14204  10728  11783  -1936   2770  -4661       C  
ATOM    448  CA  LYS A 137      -6.932  18.745  90.730  1.00 96.63           C  
ANISOU  448  CA  LYS A 137    14204  10728  11783  -1936   2770  -4661       C  
ATOM    449  C   LYS A 137      -8.242  18.485  91.445  1.00 95.21           C  
ANISOU  449  C   LYS A 137    14092  10598  11484  -1738   2849  -4620       C  
ATOM    450  C   LYS A 137      -8.242  18.485  91.445  1.00 95.21           C  
ANISOU  450  C   LYS A 137    14092  10598  11484  -1738   2849  -4620       C  
ATOM    451  O   LYS A 137      -8.405  17.425  92.046  1.00 92.96           O  
ANISOU  451  O   LYS A 137    13741  10556  11024  -1693   2765  -4600       O  
ATOM    452  O   LYS A 137      -8.405  17.425  92.046  1.00 92.96           O  
ANISOU  452  O   LYS A 137    13741  10556  11024  -1693   2765  -4600       O  
ATOM    453  CB  LYS A 137      -7.152  18.907  89.227  1.00 74.82           C  
ANISOU  453  CB  LYS A 137    11414   7752   9262  -1874   2852  -4485       C  
ATOM    454  CB  LYS A 137      -7.152  18.907  89.227  1.00 74.82           C  
ANISOU  454  CB  LYS A 137    11414   7752   9262  -1874   2852  -4485       C  
ATOM    455  H   LYS A 137      -6.215  16.759  90.529  1.00  0.00           H  
ATOM    456  H   LYS A 137      -6.215  16.759  90.529  1.00  0.00           H  
ATOM    457  HXT LYS A 137      -9.030  19.223  91.429  1.00  0.00           H  
ATOM    458  HXT LYS A 137      -9.030  19.223  91.429  1.00  0.00           H  
ATOM    459  N   GLY A 140      -8.083  15.196  94.824  1.00 76.05           N  
ANISOU  459  N   GLY A 140    11460   9175   8261  -1748   2452  -4737       N  
ATOM    460  N   GLY A 140      -8.083  15.196  94.824  1.00 76.05           N  
ANISOU  460  N   GLY A 140    11460   9175   8261  -1748   2452  -4737       N  
ATOM    461  CA  GLY A 140      -6.658  15.154  94.557  1.00 76.29           C  
ANISOU  461  CA  GLY A 140    11400   9263   8326  -1955   2322  -4814       C  
ATOM    462  CA  GLY A 140      -6.658  15.154  94.557  1.00 76.29           C  
ANISOU  462  CA  GLY A 140    11400   9263   8326  -1955   2322  -4814       C  
ATOM    463  C   GLY A 140      -6.001  13.899  95.099  1.00 75.54           C  
ANISOU  463  C   GLY A 140    11162   9503   8037  -2023   2130  -4807       C  
ATOM    464  C   GLY A 140      -6.001  13.899  95.099  1.00 75.54           C  
ANISOU  464  C   GLY A 140    11162   9503   8037  -2023   2130  -4807       C  
ATOM    465  O   GLY A 140      -5.781  13.775  96.303  1.00 77.13           O  
ANISOU  465  O   GLY A 140    11360   9908   8038  -2092   2042  -4911       O  
ATOM    466  O   GLY A 140      -5.781  13.775  96.303  1.00 77.13           O  
ANISOU  466  O   GLY A 140    11360   9908   8038  -2092   2042  -4911       O  
ATOM    467  H1  GLY A 140      -8.472  16.047  94.445  1.00  0.00           H  
ATOM    468  H1  GLY A 140      -8.472  16.047  94.445  1.00  0.00           H  
ATOM    469  H2  GLY A 140      -8.531  14.400  94.392  1.00  0.00           H  
ATOM    470  H2  GLY A 140      -8.531  14.400  94.392  1.00  0.00           H  
ATOM    471  N   ILE A 141      -5.692  12.962  94.209  1.00 87.25           N  
ANISOU  471  N   ILE A 141    12526  11046   9577  -2000   2061  -4679       N  
ATOM    472  N   ILE A 141      -5.692  12.962  94.209  1.00 87.25           N  
ANISOU  472  N   ILE A 141    12526  11046   9577  -2000   2061  -4679       N  
ATOM    473  CA  ILE A 141      -5.036  11.721  94.606  1.00 89.05           C  
ANISOU  473  CA  ILE A 141    12592  11589   9653  -2030   1850  -4599       C  
ATOM    474  CA  ILE A 141      -5.036  11.721  94.606  1.00 89.05           C  
ANISOU  474  CA  ILE A 141    12592  11589   9653  -2030   1850  -4599       C  
ATOM    475  C   ILE A 141      -3.710  11.557  93.854  1.00 89.45           C  
ANISOU  475  C   ILE A 141    12505  11663   9818  -2161   1732  -4573       C  
ATOM    476  C   ILE A 141      -3.710  11.557  93.854  1.00 89.45           C  
ANISOU  476  C   ILE A 141    12505  11663   9818  -2161   1732  -4573       C  
ATOM    477  O   ILE A 141      -3.517  12.157  92.796  1.00 89.05           O  
ANISOU  477  O   ILE A 141    12473  11384   9976  -2185   1818  -4557       O  
ATOM    478  O   ILE A 141      -3.517  12.157  92.796  1.00 89.05           O  
ANISOU  478  O   ILE A 141    12473  11384   9976  -2185   1818  -4557       O  
ATOM    479  CB  ILE A 141      -5.949  10.500  94.351  1.00105.19           C  
ANISOU  479  CB  ILE A 141    14570  13734  11666  -1810   1808  -4321       C  
ATOM    480  CB  ILE A 141      -5.949  10.500  94.351  1.00105.19           C  
ANISOU  480  CB  ILE A 141    14570  13734  11666  -1810   1808  -4321       C  
ATOM    481  CG1 ILE A 141      -7.396  10.826  94.726  1.00107.06           C  
ANISOU  481  CG1 ILE A 141    14943  13880  11854  -1658   1970  -4310       C  
ATOM    482  CG1 ILE A 141      -7.396  10.826  94.726  1.00107.06           C  
ANISOU  482  CG1 ILE A 141    14943  13880  11854  -1658   1970  -4310       C  
ATOM    483  CG2 ILE A 141      -5.472   9.292  95.143  1.00105.15           C  
ANISOU  483  CG2 ILE A 141    14429  14065  11457  -1825   1595  -4251       C  
ATOM    484  CG2 ILE A 141      -5.472   9.292  95.143  1.00105.15           C  
ANISOU  484  CG2 ILE A 141    14429  14065  11457  -1825   1595  -4251       C  
ATOM    485  CD1 ILE A 141      -7.618  11.000  96.215  1.00110.15           C  
ANISOU  485  CD1 ILE A 141    15403  14447  12003  -1708   1963  -4492       C  
ATOM    486  CD1 ILE A 141      -7.618  11.000  96.215  1.00110.15           C  
ANISOU  486  CD1 ILE A 141    15403  14447  12003  -1708   1963  -4492       C  
ATOM    487  H   ILE A 141      -5.911  13.101  93.233  1.00  0.00           H  
ATOM    488  H   ILE A 141      -5.911  13.101  93.233  1.00  0.00           H  
ATOM    489  N   LYS A 142      -2.796  10.762  94.406  1.00103.23           N  
ANISOU  489  N   LYS A 142    14107  13692  11423  -2245   1536  -4565       N  
ATOM    490  N   LYS A 142      -2.796  10.762  94.406  1.00103.23           N  
ANISOU  490  N   LYS A 142    14107  13692  11423  -2245   1536  -4565       N  
ATOM    491  CA  LYS A 142      -1.487  10.549  93.791  1.00104.48           C  
ANISOU  491  CA  LYS A 142    14116  13915  11666  -2364   1414  -4538       C  
ATOM    492  CA  LYS A 142      -1.487  10.549  93.791  1.00104.48           C  
ANISOU  492  CA  LYS A 142    14116  13915  11666  -2364   1414  -4538       C  
ATOM    493  C   LYS A 142      -1.465   9.283  92.940  1.00105.23           C  
ANISOU  493  C   LYS A 142    14066  14085  11830  -2207   1316  -4260       C  
ATOM    494  C   LYS A 142      -1.465   9.283  92.940  1.00105.23           C  
ANISOU  494  C   LYS A 142    14066  14085  11830  -2207   1316  -4260       C  
ATOM    495  O   LYS A 142      -1.859   8.212  93.403  1.00106.45           O  
ANISOU  495  O   LYS A 142    14167  14425  11852  -2086   1219  -4123       O  
ATOM    496  O   LYS A 142      -1.859   8.212  93.403  1.00106.45           O  
ANISOU  496  O   LYS A 142    14167  14425  11852  -2086   1219  -4123       O  
ATOM    497  CB  LYS A 142      -0.396  10.463  94.861  1.00 81.38           C  
ANISOU  497  CB  LYS A 142    11107  11263   8553  -2557   1256  -4691       C  
ATOM    498  CB  LYS A 142      -0.396  10.463  94.861  1.00 81.38           C  
ANISOU  498  CB  LYS A 142    11107  11263   8553  -2557   1256  -4691       C  
ATOM    499  CG  LYS A 142       0.971  10.940  94.397  1.00 82.46           C  
ANISOU  499  CG  LYS A 142    11150  11403   8779  -2758   1195  -4779       C  
ATOM    500  CG  LYS A 142       0.971  10.940  94.397  1.00 82.46           C  
ANISOU  500  CG  LYS A 142    11150  11403   8779  -2758   1195  -4779       C  
ATOM    501  CD  LYS A 142       0.949  12.439  94.145  1.00 85.18           C  
ANISOU  501  CD  LYS A 142    11657  11468   9241  -2898   1361  -4983       C  
ATOM    502  CD  LYS A 142       0.949  12.439  94.145  1.00 85.18           C  
ANISOU  502  CD  LYS A 142    11657  11468   9241  -2898   1361  -4983       C  
ATOM    503  CE  LYS A 142       2.345  12.992  93.924  1.00 87.19           C  
ANISOU  503  CE  LYS A 142    11827  11761   9541  -3140   1288  -5098       C  
ATOM    504  CE  LYS A 142       2.345  12.992  93.924  1.00 87.19           C  
ANISOU  504  CE  LYS A 142    11827  11761   9541  -3140   1288  -5098       C  
ATOM    505  NZ  LYS A 142       2.549  14.263  94.678  1.00 89.69           N1+
ANISOU  505  NZ  LYS A 142    12266  11984   9828  -3287   1341  -5252       N1+
ATOM    506  NZ  LYS A 142       2.549  14.263  94.678  1.00 89.69           N1+
ANISOU  506  NZ  LYS A 142    12266  11984   9828  -3287   1341  -5252       N1+
ATOM    507  H   LYS A 142      -2.998  10.286  95.274  1.00  0.00           H  
ATOM    508  H   LYS A 142      -2.998  10.286  95.274  1.00  0.00           H  
ATOM    509  HZ1 LYS A 142       3.484  14.607  94.512  1.00  0.00           H  
ATOM    510  HZ1 LYS A 142       3.484  14.607  94.512  1.00  0.00           H  
ATOM    511  HZ2 LYS A 142       1.878  14.951  94.367  1.00  0.00           H  
ATOM    512  HZ2 LYS A 142       1.878  14.951  94.367  1.00  0.00           H  
ATOM    513  HZ3 LYS A 142       2.423  14.093  95.666  1.00  0.00           H  
ATOM    514  HZ3 LYS A 142       2.423  14.093  95.666  1.00  0.00           H  
ATOM    515  N   VAL A 143      -1.000   9.407  91.700  1.00 99.51           N  
ANISOU  515  N   VAL A 143    13285  13216  11308  -2213   1342  -4177       N  
ATOM    516  N   VAL A 143      -1.000   9.407  91.700  1.00 99.51           N  
ANISOU  516  N   VAL A 143    13285  13216  11308  -2213   1342  -4177       N  
ATOM    517  CA  VAL A 143      -0.825   8.245  90.837  1.00 96.97           C  
ANISOU  517  CA  VAL A 143    12829  12961  11056  -2082   1249  -3932       C  
ATOM    518  CA  VAL A 143      -0.825   8.245  90.837  1.00 96.97           C  
ANISOU  518  CA  VAL A 143    12829  12961  11056  -2082   1249  -3932       C  
ATOM    519  C   VAL A 143       0.661   7.908  90.716  1.00 97.93           C  
ANISOU  519  C   VAL A 143    12774  13261  11173  -2207   1094  -3948       C  
ATOM    520  C   VAL A 143       0.661   7.908  90.716  1.00 97.93           C  
ANISOU  520  C   VAL A 143    12774  13261  11173  -2207   1094  -3948       C  
ATOM    521  O   VAL A 143       1.521   8.790  90.783  1.00100.34           O  
ANISOU  521  O   VAL A 143    13067  13546  11509  -2399   1102  -4122       O  
ATOM    522  O   VAL A 143       1.521   8.790  90.783  1.00100.34           O  
ANISOU  522  O   VAL A 143    13067  13546  11509  -2399   1102  -4122       O  
ATOM    523  CB  VAL A 143      -1.447   8.468  89.430  1.00 67.09           C  
ANISOU  523  CB  VAL A 143     9094   8901   7498  -1973   1388  -3791       C  
ATOM    524  CB  VAL A 143      -1.447   8.468  89.430  1.00 67.09           C  
ANISOU  524  CB  VAL A 143     9094   8901   7498  -1973   1388  -3791       C  
ATOM    525  CG1 VAL A 143      -2.562   9.500  89.501  1.00 67.83           C  
ANISOU  525  CG1 VAL A 143     9373   8757   7643  -1942   1584  -3875       C  
ATOM    526  CG1 VAL A 143      -2.562   9.500  89.501  1.00 67.83           C  
ANISOU  526  CG1 VAL A 143     9373   8757   7643  -1942   1584  -3875       C  
ATOM    527  CG2 VAL A 143      -0.392   8.889  88.412  1.00 66.19           C  
ANISOU  527  CG2 VAL A 143     8894   8698   7555  -2088   1387  -3809       C  
ATOM    528  CG2 VAL A 143      -0.392   8.889  88.412  1.00 66.19           C  
ANISOU  528  CG2 VAL A 143     8894   8698   7555  -2088   1387  -3809       C  
ATOM    529  H   VAL A 143      -0.760  10.320  91.339  1.00  0.00           H  
ATOM    530  H   VAL A 143      -0.760  10.320  91.339  1.00  0.00           H  
ATOM    531  N   THR A 144       0.956   6.621  90.568  1.00 92.03           N  
ANISOU  531  N   THR A 144    11892  12694  10380  -2097    953  -3764       N  
ATOM    532  N   THR A 144       0.956   6.621  90.568  1.00 92.03           N  
ANISOU  532  N   THR A 144    11892  12694  10380  -2097    953  -3764       N  
ATOM    533  CA  THR A 144       2.329   6.159  90.420  1.00 90.82           C  
ANISOU  533  CA  THR A 144    11556  12731  10223  -2178    805  -3747       C  
ATOM    534  CA  THR A 144       2.329   6.159  90.420  1.00 90.82           C  
ANISOU  534  CA  THR A 144    11556  12731  10223  -2178    805  -3747       C  
ATOM    535  C   THR A 144       2.450   5.265  89.193  1.00 92.91           C  
ANISOU  535  C   THR A 144    11728  12951  10622  -2029    779  -3522       C  
ATOM    536  C   THR A 144       2.450   5.265  89.193  1.00 92.91           C  
ANISOU  536  C   THR A 144    11728  12951  10622  -2029    779  -3522       C  
ATOM    537  O   THR A 144       1.914   4.157  89.166  1.00 91.65           O  
ANISOU  537  O   THR A 144    11556  12855  10411  -1857    721  -3342       O  
ATOM    538  O   THR A 144       1.914   4.157  89.166  1.00 91.65           O  
ANISOU  538  O   THR A 144    11556  12855  10411  -1857    721  -3342       O  
ATOM    539  CB  THR A 144       2.811   5.394  91.667  1.00 67.26           C  
ANISOU  539  CB  THR A 144     8475  10068   7012  -2205    626  -3762       C  
ATOM    540  CB  THR A 144       2.811   5.394  91.667  1.00 67.26           C  
ANISOU  540  CB  THR A 144     8475  10068   7012  -2205    626  -3762       C  
ATOM    541  CG2 THR A 144       4.173   4.766  91.415  1.00 67.62           C  
ANISOU  541  CG2 THR A 144     8314  10317   7063  -2247    473  -3699       C  
ATOM    542  CG2 THR A 144       4.173   4.766  91.415  1.00 67.62           C  
ANISOU  542  CG2 THR A 144     8314  10317   7063  -2247    473  -3699       C  
ATOM    543  OG1 THR A 144       2.908   6.297  92.775  1.00 69.58           O  
ANISOU  543  OG1 THR A 144     8842  10419   7176  -2381    643  -3994       O  
ATOM    544  OG1 THR A 144       2.908   6.297  92.775  1.00 69.58           O  
ANISOU  544  OG1 THR A 144     8842  10419   7176  -2381    643  -3994       O  
ATOM    545  H   THR A 144       0.218   5.932  90.556  1.00  0.00           H  
ATOM    546  H   THR A 144       0.218   5.932  90.556  1.00  0.00           H  
ATOM    547  HG1 THR A 144       3.208   5.820  93.552  1.00  0.00           H  
ATOM    548  HG1 THR A 144       3.208   5.820  93.552  1.00  0.00           H  
ATOM    549  N   VAL A 145       3.147   5.756  88.175  1.00104.71           N  
ANISOU  549  N   VAL A 145    13164  14334  12285  -2103    825  -3534       N  
ATOM    550  N   VAL A 145       3.147   5.756  88.175  1.00104.71           N  
ANISOU  550  N   VAL A 145    13164  14334  12285  -2103    825  -3534       N  
ATOM    551  CA  VAL A 145       3.302   5.012  86.931  1.00101.02           C  
ANISOU  551  CA  VAL A 145    12618  13812  11954  -1975    818  -3337       C  
ATOM    552  CA  VAL A 145       3.302   5.012  86.931  1.00101.02           C  
ANISOU  552  CA  VAL A 145    12618  13812  11954  -1975    818  -3337       C  
ATOM    553  C   VAL A 145       4.644   4.289  86.879  1.00100.88           C  
ANISOU  553  C   VAL A 145    12397  14031  11903  -1999    661  -3293       C  
ATOM    554  C   VAL A 145       4.644   4.289  86.879  1.00100.88           C  
ANISOU  554  C   VAL A 145    12397  14031  11903  -1999    661  -3293       C  
ATOM    555  O   VAL A 145       5.700   4.919  86.815  1.00101.89           O  
ANISOU  555  O   VAL A 145    12431  14219  12064  -2165    639  -3409       O  
ATOM    556  O   VAL A 145       5.700   4.919  86.815  1.00101.89           O  
ANISOU  556  O   VAL A 145    12431  14219  12064  -2165    639  -3409       O  
ATOM    557  CB  VAL A 145       3.175   5.934  85.703  1.00 64.45           C  
ANISOU  557  CB  VAL A 145     8042   8907   7538  -2020    974  -3350       C  
ATOM    558  CB  VAL A 145       3.175   5.934  85.703  1.00 64.45           C  
ANISOU  558  CB  VAL A 145     8042   8907   7538  -2020    974  -3350       C  
ATOM    559  CG1 VAL A 145       3.393   5.146  84.421  1.00 60.99           C  
ANISOU  559  CG1 VAL A 145     7517   8430   7228  -1899    964  -3153       C  
ATOM    560  CG1 VAL A 145       3.393   5.146  84.421  1.00 60.99           C  
ANISOU  560  CG1 VAL A 145     7517   8430   7228  -1899    964  -3153       C  
ATOM    561  CG2 VAL A 145       1.813   6.608  85.691  1.00 62.04           C  
ANISOU  561  CG2 VAL A 145     7930   8364   7276  -1972   1135  -3369       C  
ATOM    562  CG2 VAL A 145       1.813   6.608  85.691  1.00 62.04           C  
ANISOU  562  CG2 VAL A 145     7930   8364   7276  -1972   1135  -3369       C  
ATOM    563  H   VAL A 145       3.584   6.663  88.253  1.00  0.00           H  
ATOM    564  H   VAL A 145       3.584   6.663  88.253  1.00  0.00           H  
ATOM    565  N   GLU A 146       4.589   2.962  86.912  1.00 79.73           N  
ANISOU  565  N   GLU A 146     9651  11486   9155  -1832    552  -3117       N  
ATOM    566  N   GLU A 146       4.589   2.962  86.912  1.00 79.73           N  
ANISOU  566  N   GLU A 146     9651  11486   9155  -1832    552  -3117       N  
ATOM    567  CA  GLU A 146       5.783   2.132  86.815  1.00 78.48           C  
ANISOU  567  CA  GLU A 146     9302  11549   8970  -1809    406  -3044       C  
ATOM    568  CA  GLU A 146       5.783   2.132  86.815  1.00 78.48           C  
ANISOU  568  CA  GLU A 146     9302  11549   8970  -1809    406  -3044       C  
ATOM    569  C   GLU A 146       5.812   1.431  85.462  1.00 74.68           C  
ANISOU  569  C   GLU A 146     8780  10960   8634  -1659    435  -2861       C  
ATOM    570  C   GLU A 146       5.812   1.431  85.462  1.00 74.68           C  
ANISOU  570  C   GLU A 146     8780  10960   8634  -1659    435  -2861       C  
ATOM    571  O   GLU A 146       4.833   1.471  84.718  1.00 72.31           O  
ANISOU  571  O   GLU A 146     8605  10439   8431  -1571    549  -2778       O  
ATOM    572  O   GLU A 146       4.833   1.471  84.718  1.00 72.31           O  
ANISOU  572  O   GLU A 146     8605  10439   8431  -1571    549  -2778       O  
ATOM    573  CB  GLU A 146       5.822   1.107  87.950  1.00 86.99           C  
ANISOU  573  CB  GLU A 146    10327  12875   9848  -1734    247  -2986       C  
ATOM    574  CB  GLU A 146       5.822   1.107  87.950  1.00 86.99           C  
ANISOU  574  CB  GLU A 146    10327  12875   9848  -1734    247  -2986       C  
ATOM    575  CG  GLU A 146       5.832   1.724  89.341  1.00 90.25           C  
ANISOU  575  CG  GLU A 146    10771  13423  10095  -1887    208  -3164       C  
ATOM    576  CG  GLU A 146       5.832   1.724  89.341  1.00 90.25           C  
ANISOU  576  CG  GLU A 146    10771  13423  10095  -1887    208  -3164       C  
ATOM    577  CD  GLU A 146       5.685   0.690  90.442  1.00 91.48           C  
ANISOU  577  CD  GLU A 146    10895  13812  10053  -1803     59  -3087       C  
ATOM    578  CD  GLU A 146       5.685   0.690  90.442  1.00 91.48           C  
ANISOU  578  CD  GLU A 146    10895  13812  10053  -1803     59  -3087       C  
ATOM    579  OE1 GLU A 146       6.119   0.968  91.580  1.00 94.72           O  
ANISOU  579  OE1 GLU A 146    11262  14419  10310  -1937    -23  -3214       O  
ATOM    580  OE1 GLU A 146       6.119   0.968  91.580  1.00 94.72           O  
ANISOU  580  OE1 GLU A 146    11262  14419  10310  -1937    -23  -3214       O  
ATOM    581  OE2 GLU A 146       5.131  -0.397  90.171  1.00 88.85           O1-
ANISOU  581  OE2 GLU A 146    10582  13464   9713  -1611     22  -2898       O1-
ATOM    582  OE2 GLU A 146       5.131  -0.397  90.171  1.00 88.85           O1-
ANISOU  582  OE2 GLU A 146    10582  13464   9713  -1611     22  -2898       O1-
ATOM    583  H   GLU A 146       3.698   2.496  87.007  1.00  0.00           H  
ATOM    584  H   GLU A 146       3.698   2.496  87.007  1.00  0.00           H  
ATOM    585  N   HIS A 147       6.933   0.793  85.142  1.00 66.81           N  
ANISOU  585  N   HIS A 147     7609  10128   7648  -1631    334  -2797       N  
ATOM    586  N   HIS A 147       6.933   0.793  85.142  1.00 66.81           N  
ANISOU  586  N   HIS A 147     7609  10128   7648  -1631    334  -2797       N  
ATOM    587  CA  HIS A 147       7.058   0.086  83.870  1.00 62.70           C  
ANISOU  587  CA  HIS A 147     7047   9522   7255  -1487    359  -2633       C  
ATOM    588  CA  HIS A 147       7.058   0.086  83.870  1.00 62.70           C  
ANISOU  588  CA  HIS A 147     7047   9522   7255  -1487    359  -2633       C  
ATOM    589  C   HIS A 147       7.968  -1.138  83.965  1.00 59.29           C  
ANISOU  589  C   HIS A 147     6452   9318   6756  -1368    208  -2516       C  
ATOM    590  C   HIS A 147       7.968  -1.138  83.965  1.00 59.29           C  
ANISOU  590  C   HIS A 147     6452   9318   6756  -1368    208  -2516       C  
ATOM    591  O   HIS A 147       9.042  -1.167  83.368  1.00 59.84           O  
ANISOU  591  O   HIS A 147     6369   9472   6897  -1389    186  -2509       O  
ATOM    592  O   HIS A 147       9.042  -1.167  83.368  1.00 59.84           O  
ANISOU  592  O   HIS A 147     6369   9472   6897  -1389    186  -2509       O  
ATOM    593  CB  HIS A 147       7.570   1.042  82.785  1.00 59.94           C  
ANISOU  593  CB  HIS A 147     6658   9036   7080  -1604    471  -2698       C  
ATOM    594  CB  HIS A 147       7.570   1.042  82.785  1.00 59.94           C  
ANISOU  594  CB  HIS A 147     6658   9036   7080  -1604    471  -2698       C  
ATOM    595  CG  HIS A 147       8.843   1.740  83.141  1.00 61.15           C  
ANISOU  595  CG  HIS A 147     6659   9358   7215  -1795    417  -2843       C  
ATOM    596  CG  HIS A 147       8.843   1.740  83.141  1.00 61.15           C  
ANISOU  596  CG  HIS A 147     6659   9358   7215  -1795    417  -2843       C  
ATOM    597  CD2 HIS A 147       9.082   2.830  83.910  1.00 62.93           C  
ANISOU  597  CD2 HIS A 147     6902   9617   7391  -2004    426  -3033       C  
ATOM    598  CD2 HIS A 147       9.082   2.830  83.910  1.00 62.93           C  
ANISOU  598  CD2 HIS A 147     6902   9617   7391  -2004    426  -3033       C  
ATOM    599  ND1 HIS A 147      10.076   1.319  82.687  1.00 61.86           N  
ANISOU  599  ND1 HIS A 147     6552   9617   7334  -1787    343  -2795       N  
ATOM    600  ND1 HIS A 147      10.076   1.319  82.687  1.00 61.86           N  
ANISOU  600  ND1 HIS A 147     6552   9617   7334  -1787    343  -2795       N  
ATOM    601  CE1 HIS A 147      11.014   2.119  83.157  1.00 63.94           C  
ANISOU  601  CE1 HIS A 147     6709  10022   7565  -1990    304  -2940       C  
ATOM    602  CE1 HIS A 147      11.014   2.119  83.157  1.00 63.94           C  
ANISOU  602  CE1 HIS A 147     6709  10022   7565  -1990    304  -2940       C  
ATOM    603  NE2 HIS A 147      10.436   3.045  83.904  1.00 64.64           N  
ANISOU  603  NE2 HIS A 147     6931  10024   7604  -2131    352  -3090       N  
ATOM    604  NE2 HIS A 147      10.436   3.045  83.904  1.00 64.64           N  
ANISOU  604  NE2 HIS A 147     6931  10024   7604  -2131    352  -3090       N  
ATOM    605  H   HIS A 147       7.714   0.792  85.782  1.00  0.00           H  
ATOM    606  H   HIS A 147       7.714   0.792  85.782  1.00  0.00           H  
ATOM    607  HD1 HIS A 147      10.144   0.508  82.089  1.00  0.00           H  
ATOM    608  HD1 HIS A 147      10.144   0.508  82.089  1.00  0.00           H  
ATOM    609  N   PRO A 148       7.526  -2.166  84.704  1.00 58.88           N  
ANISOU  609  N   PRO A 148     6433   9368   6569  -1235    105  -2416       N  
ATOM    610  N   PRO A 148       7.526  -2.166  84.704  1.00 58.88           N  
ANISOU  610  N   PRO A 148     6433   9368   6569  -1235    105  -2416       N  
ATOM    611  CA  PRO A 148       8.356  -3.359  84.902  1.00 59.42           C  
ANISOU  611  CA  PRO A 148     6357   9653   6567  -1110    -44  -2299       C  
ATOM    612  CA  PRO A 148       8.356  -3.359  84.902  1.00 59.42           C  
ANISOU  612  CA  PRO A 148     6357   9653   6567  -1110    -44  -2299       C  
ATOM    613  C   PRO A 148       8.507  -4.184  83.628  1.00 61.25           C  
ANISOU  613  C   PRO A 148     6568   9786   6917   -940    -15  -2139       C  
ATOM    614  C   PRO A 148       8.507  -4.184  83.628  1.00 61.25           C  
ANISOU  614  C   PRO A 148     6568   9786   6917   -940    -15  -2139       C  
ATOM    615  O   PRO A 148       7.609  -4.190  82.786  1.00 59.62           O  
ANISOU  615  O   PRO A 148     6501   9348   6803   -877     94  -2072       O  
ATOM    616  O   PRO A 148       7.609  -4.190  82.786  1.00 59.62           O  
ANISOU  616  O   PRO A 148     6501   9348   6803   -877     94  -2072       O  
ATOM    617  CB  PRO A 148       7.588  -4.143  85.968  1.00 59.64           C  
ANISOU  617  CB  PRO A 148     6471   9761   6430  -1020   -138  -2229       C  
ATOM    618  CB  PRO A 148       7.588  -4.143  85.968  1.00 59.64           C  
ANISOU  618  CB  PRO A 148     6471   9761   6430  -1020   -138  -2229       C  
ATOM    619  CG  PRO A 148       6.169  -3.747  85.762  1.00 57.64           C  
ANISOU  619  CG  PRO A 148     6424   9270   6208  -1012    -13  -2227       C  
ATOM    620  CG  PRO A 148       6.169  -3.747  85.762  1.00 57.64           C  
ANISOU  620  CG  PRO A 148     6424   9270   6208  -1012    -13  -2227       C  
ATOM    621  CD  PRO A 148       6.203  -2.303  85.339  1.00 57.98           C  
ANISOU  621  CD  PRO A 148     6494   9170   6366  -1186    127  -2391       C  
ATOM    622  CD  PRO A 148       6.203  -2.303  85.339  1.00 57.98           C  
ANISOU  622  CD  PRO A 148     6494   9170   6366  -1186    127  -2391       C  
ATOM    623  N   ASP A 149       9.638  -4.869  83.493  1.00 77.70           N  
ANISOU  623  N   ASP A 149     8478  12051   8995   -866   -111  -2078       N  
ATOM    624  N   ASP A 149       9.638  -4.869  83.493  1.00 77.70           N  
ANISOU  624  N   ASP A 149     8478  12051   8995   -866   -111  -2078       N  
ATOM    625  CA  ASP A 149       9.861  -5.747  82.352  1.00 81.18           C  
ANISOU  625  CA  ASP A 149     8896  12417   9531   -690    -91  -1931       C  
ATOM    626  CA  ASP A 149       9.861  -5.747  82.352  1.00 81.18           C  
ANISOU  626  CA  ASP A 149     8896  12417   9531   -690    -91  -1931       C  
ATOM    627  C   ASP A 149       9.032  -7.020  82.491  1.00 79.26           C  
ANISOU  627  C   ASP A 149     8781  12119   9217   -491   -148  -1763       C  
ATOM    628  C   ASP A 149       9.032  -7.020  82.491  1.00 79.26           C  
ANISOU  628  C   ASP A 149     8781  12119   9217   -491   -148  -1763       C  
ATOM    629  O   ASP A 149       8.772  -7.479  83.605  1.00 79.57           O  
ANISOU  629  O   ASP A 149     8840  12281   9111   -467   -257  -1742       O  
ATOM    630  O   ASP A 149       8.772  -7.479  83.605  1.00 79.57           O  
ANISOU  630  O   ASP A 149     8840  12281   9111   -467   -257  -1742       O  
ATOM    631  CB  ASP A 149      11.346  -6.092  82.214  1.00109.65           C  
ANISOU  631  CB  ASP A 149    12270  16246  13146   -659   -172  -1916       C  
ATOM    632  CB  ASP A 149      11.346  -6.092  82.214  1.00109.65           C  
ANISOU  632  CB  ASP A 149    12270  16246  13146   -659   -172  -1916       C  
ATOM    633  CG  ASP A 149      12.191  -5.501  83.329  1.00115.64           C  
ANISOU  633  CG  ASP A 149    12876  17260  13802   -825   -268  -2042       C  
ATOM    634  CG  ASP A 149      12.191  -5.501  83.329  1.00115.64           C  
ANISOU  634  CG  ASP A 149    12876  17260  13802   -825   -268  -2042       C  
ATOM    635  OD1 ASP A 149      11.671  -5.335  84.452  1.00118.53           O  
ANISOU  635  OD1 ASP A 149    13311  17682  14043   -895   -323  -2098       O  
ATOM    636  OD1 ASP A 149      11.671  -5.335  84.452  1.00118.53           O  
ANISOU  636  OD1 ASP A 149    13311  17682  14043   -895   -323  -2098       O  
ATOM    637  OD2 ASP A 149      13.379  -5.205  83.079  1.00117.01           O1-
ANISOU  637  OD2 ASP A 149    12857  17587  14013   -891   -288  -2083       O1-
ATOM    638  OD2 ASP A 149      13.379  -5.205  83.079  1.00117.01           O1-
ANISOU  638  OD2 ASP A 149    12857  17587  14013   -891   -288  -2083       O1-
ATOM    639  H   ASP A 149      10.365  -4.787  84.190  1.00  0.00           H  
ATOM    640  H   ASP A 149      10.365  -4.787  84.190  1.00  0.00           H  
ATOM    641  N   LYS A 150       8.624  -7.577  81.352  1.00 81.01           N  
ANISOU  641  N   LYS A 150     9091  12156   9534   -361    -75  -1645       N  
ATOM    642  N   LYS A 150       8.624  -7.577  81.352  1.00 81.01           N  
ANISOU  642  N   LYS A 150     9091  12156   9534   -361    -75  -1645       N  
ATOM    643  CA  LYS A 150       7.780  -8.770  81.310  1.00 81.56           C  
ANISOU  643  CA  LYS A 150     9304  12137   9546   -184   -117  -1479       C  
ATOM    644  CA  LYS A 150       7.780  -8.770  81.310  1.00 81.56           C  
ANISOU  644  CA  LYS A 150     9304  12137   9546   -184   -117  -1479       C  
ATOM    645  C   LYS A 150       6.504  -8.581  82.131  1.00 84.73           C  
ANISOU  645  C   LYS A 150     9869  12475   9850   -234   -116  -1485       C  
ATOM    646  C   LYS A 150       6.504  -8.581  82.131  1.00 84.73           C  
ANISOU  646  C   LYS A 150     9869  12475   9850   -234   -116  -1485       C  
ATOM    647  O   LYS A 150       6.040  -9.508  82.796  1.00 85.30           O  
ANISOU  647  O   LYS A 150    10009  12600   9803   -133   -217  -1381       O  
ATOM    648  O   LYS A 150       6.040  -9.508  82.796  1.00 85.30           O  
ANISOU  648  O   LYS A 150    10009  12600   9803   -133   -217  -1381       O  
ATOM    649  CB  LYS A 150       8.553  -9.997  81.805  1.00 54.92           C  
ANISOU  649  CB  LYS A 150     5828   8956   6082    -28   -271  -1376       C  
ATOM    650  CB  LYS A 150       8.553  -9.997  81.805  1.00 54.92           C  
ANISOU  650  CB  LYS A 150     5828   8956   6082    -28   -271  -1376       C  
ATOM    651  H   LYS A 150       8.897  -7.175  80.467  1.00  0.00           H  
ATOM    652  H   LYS A 150       8.897  -7.175  80.467  1.00  0.00           H  
ATOM    653  N   LEU A 151       5.941  -7.376  82.073  1.00114.48           N  
ANISOU  653  N   LEU A 151    13700  16127  13669   -386     -1  -1603       N  
ATOM    654  N   LEU A 151       5.941  -7.376  82.073  1.00114.48           N  
ANISOU  654  N   LEU A 151    13700  16127  13669   -386     -1  -1603       N  
ATOM    655  CA  LEU A 151       4.781  -7.032  82.890  1.00112.91           C  
ANISOU  655  CA  LEU A 151    13639  15882  13379   -442     16  -1631       C  
ATOM    656  CA  LEU A 151       4.781  -7.032  82.890  1.00112.91           C  
ANISOU  656  CA  LEU A 151    13639  15882  13379   -442     16  -1631       C  
ATOM    657  C   LEU A 151       3.515  -7.735  82.411  1.00111.29           C  
ANISOU  657  C   LEU A 151    13616  15500  13169   -326     54  -1470       C  
ATOM    658  C   LEU A 151       3.515  -7.735  82.411  1.00111.29           C  
ANISOU  658  C   LEU A 151    13616  15500  13169   -326     54  -1470       C  
ATOM    659  O   LEU A 151       2.609  -7.990  83.204  1.00111.60           O  
ANISOU  659  O   LEU A 151    13757  15556  13089   -311     16  -1429       O  
ATOM    660  O   LEU A 151       2.609  -7.990  83.204  1.00111.60           O  
ANISOU  660  O   LEU A 151    13757  15556  13089   -311     16  -1429       O  
ATOM    661  CB  LEU A 151       4.567  -5.513  82.910  1.00 68.85           C  
ANISOU  661  CB  LEU A 151     8080  10215   7866   -627    140  -1805       C  
ATOM    662  CB  LEU A 151       4.567  -5.513  82.910  1.00 68.85           C  
ANISOU  662  CB  LEU A 151     8080  10215   7866   -627    140  -1805       C  
ATOM    663  CG  LEU A 151       3.823  -4.832  81.757  1.00 65.37           C  
ANISOU  663  CG  LEU A 151     7750   9512   7577   -656    311  -1794       C  
ATOM    664  CG  LEU A 151       3.823  -4.832  81.757  1.00 65.37           C  
ANISOU  664  CG  LEU A 151     7750   9512   7577   -656    311  -1794       C  
ATOM    665  CD1 LEU A 151       2.346  -4.638  82.088  1.00 63.27           C  
ANISOU  665  CD1 LEU A 151     7661   9118   7262   -650    376  -1760       C  
ATOM    666  CD1 LEU A 151       2.346  -4.638  82.088  1.00 63.27           C  
ANISOU  666  CD1 LEU A 151     7661   9118   7262   -650    376  -1760       C  
ATOM    667  CD2 LEU A 151       4.472  -3.503  81.424  1.00 67.03           C  
ANISOU  667  CD2 LEU A 151     7883   9685   7900   -825    403  -1961       C  
ATOM    668  CD2 LEU A 151       4.472  -3.503  81.424  1.00 67.03           C  
ANISOU  668  CD2 LEU A 151     7883   9685   7900   -825    403  -1961       C  
ATOM    669  H   LEU A 151       6.316  -6.673  81.452  1.00  0.00           H  
ATOM    670  H   LEU A 151       6.316  -6.673  81.452  1.00  0.00           H  
ATOM    671  N   GLU A 152       3.446  -8.049  81.119  1.00 81.92           N  
ANISOU  671  N   GLU A 152     9937  11620   9570   -252    129  -1375       N  
ATOM    672  N   GLU A 152       3.446  -8.049  81.119  1.00 81.92           N  
ANISOU  672  N   GLU A 152     9937  11620   9570   -252    129  -1375       N  
ATOM    673  CA  GLU A 152       2.281  -8.749  80.585  1.00 76.57           C  
ANISOU  673  CA  GLU A 152     9433  10778   8884   -155    162  -1213       C  
ATOM    674  CA  GLU A 152       2.281  -8.749  80.585  1.00 76.57           C  
ANISOU  674  CA  GLU A 152     9433  10778   8884   -155    162  -1213       C  
ATOM    675  C   GLU A 152       2.289 -10.198  81.059  1.00 76.21           C  
ANISOU  675  C   GLU A 152     9416  10828   8714     -5     14  -1068       C  
ATOM    676  C   GLU A 152       2.289 -10.198  81.059  1.00 76.21           C  
ANISOU  676  C   GLU A 152     9416  10828   8714     -5     14  -1068       C  
ATOM    677  O   GLU A 152       1.282 -10.900  80.969  1.00 75.09           O  
ANISOU  677  O   GLU A 152     9424  10593   8515     65      3   -928       O  
ATOM    678  O   GLU A 152       1.282 -10.900  80.969  1.00 75.09           O  
ANISOU  678  O   GLU A 152     9424  10593   8515     65      3   -928       O  
ATOM    679  CB  GLU A 152       2.243  -8.686  79.055  1.00 62.62           C  
ANISOU  679  CB  GLU A 152     7701   8819   7271   -131    281  -1155       C  
ATOM    680  CB  GLU A 152       2.243  -8.686  79.055  1.00 62.62           C  
ANISOU  680  CB  GLU A 152     7701   8819   7271   -131    281  -1155       C  
ATOM    681  CG  GLU A 152       3.032  -9.775  78.347  1.00 61.63           C  
ANISOU  681  CG  GLU A 152     7529   8715   7173      8    225  -1055       C  
ATOM    682  CG  GLU A 152       3.032  -9.775  78.347  1.00 61.63           C  
ANISOU  682  CG  GLU A 152     7529   8715   7173      8    225  -1055       C  
ATOM    683  CD  GLU A 152       4.486  -9.410  78.145  1.00 63.05           C  
ANISOU  683  CD  GLU A 152     7512   9020   7425    -20    215  -1162       C  
ATOM    684  CD  GLU A 152       4.486  -9.410  78.145  1.00 63.05           C  
ANISOU  684  CD  GLU A 152     7512   9020   7425    -20    215  -1162       C  
ATOM    685  OE1 GLU A 152       4.945  -8.423  78.757  1.00 63.90           O  
ANISOU  685  OE1 GLU A 152     7516   9229   7535   -154    220  -1312       O  
ATOM    686  OE1 GLU A 152       4.945  -8.423  78.757  1.00 63.90           O  
ANISOU  686  OE1 GLU A 152     7516   9229   7535   -154    220  -1312       O  
ATOM    687  OE2 GLU A 152       5.171 -10.108  77.366  1.00 63.57           O1-
ANISOU  687  OE2 GLU A 152     7528   9084   7541     88    205  -1097       O1-
ATOM    688  OE2 GLU A 152       5.171 -10.108  77.366  1.00 63.57           O1-
ANISOU  688  OE2 GLU A 152     7528   9084   7541     88    205  -1097       O1-
ATOM    689  H   GLU A 152       4.204  -7.803  80.498  1.00  0.00           H  
ATOM    690  H   GLU A 152       4.204  -7.803  80.498  1.00  0.00           H  
ATOM    691  N   GLU A 153       3.438 -10.636  81.565  1.00 63.94           N  
ANISOU  691  N   GLU A 153     7716   9463   7116     39   -101  -1094       N  
ATOM    692  N   GLU A 153       3.438 -10.636  81.565  1.00 63.94           N  
ANISOU  692  N   GLU A 153     7716   9463   7116     39   -101  -1094       N  
ATOM    693  CA  GLU A 153       3.550 -11.932  82.217  1.00 62.74           C  
ANISOU  693  CA  GLU A 153     7574   9426   6837    174   -256   -969       C  
ATOM    694  CA  GLU A 153       3.550 -11.932  82.217  1.00 62.74           C  
ANISOU  694  CA  GLU A 153     7574   9426   6837    174   -256   -969       C  
ATOM    695  C   GLU A 153       3.524 -11.755  83.731  1.00 62.52           C  
ANISOU  695  C   GLU A 153     7498   9599   6658    105   -361  -1034       C  
ATOM    696  C   GLU A 153       3.524 -11.755  83.731  1.00 62.52           C  
ANISOU  696  C   GLU A 153     7498   9599   6658    105   -361  -1034       C  
ATOM    697  O   GLU A 153       3.102 -12.649  84.465  1.00 62.06           O  
ANISOU  697  O   GLU A 153     7502   9610   6468    181   -475   -925       O  
ATOM    698  O   GLU A 153       3.102 -12.649  84.465  1.00 62.06           O  
ANISOU  698  O   GLU A 153     7502   9610   6468    181   -475   -925       O  
ATOM    699  CB  GLU A 153       4.832 -12.648  81.790  1.00 71.01           C  
ANISOU  699  CB  GLU A 153     8489  10561   7929    292   -320   -931       C  
ATOM    700  CB  GLU A 153       4.832 -12.648  81.790  1.00 71.01           C  
ANISOU  700  CB  GLU A 153     8489  10561   7929    292   -320   -931       C  
ATOM    701  CG  GLU A 153       4.847 -13.095  80.337  1.00 70.64           C  
ANISOU  701  CG  GLU A 153     8507  10328   8004    389   -233   -845       C  
ATOM    702  CG  GLU A 153       4.847 -13.095  80.337  1.00 70.64           C  
ANISOU  702  CG  GLU A 153     8507  10328   8004    389   -233   -845       C  
ATOM    703  CD  GLU A 153       6.034 -13.984  80.021  1.00 70.60           C  
ANISOU  703  CD  GLU A 153     8388  10415   8021    541   -304   -790       C  
ATOM    704  CD  GLU A 153       6.034 -13.984  80.021  1.00 70.60           C  
ANISOU  704  CD  GLU A 153     8388  10415   8021    541   -304   -790       C  
ATOM    705  OE1 GLU A 153       6.942 -14.086  80.872  1.00 71.80           O  
ANISOU  705  OE1 GLU A 153     8381  10786   8111    554   -411   -830       O  
ATOM    706  OE1 GLU A 153       6.942 -14.086  80.872  1.00 71.80           O  
ANISOU  706  OE1 GLU A 153     8381  10786   8111    554   -411   -830       O  
ATOM    707  OE2 GLU A 153       6.058 -14.584  78.925  1.00 69.33           O1-
ANISOU  707  OE2 GLU A 153     8295  10114   7934    649   -251   -704       O1-
ATOM    708  OE2 GLU A 153       6.058 -14.584  78.925  1.00 69.33           O1-
ANISOU  708  OE2 GLU A 153     8295  10114   7934    649   -251   -704       O1-
ATOM    709  H   GLU A 153       4.268 -10.064  81.503  1.00  0.00           H  
ATOM    710  H   GLU A 153       4.268 -10.064  81.503  1.00  0.00           H  
ATOM    711  N   LYS A 154       3.969 -10.589  84.191  1.00 78.60           N  
ANISOU  711  N   LYS A 154     9431  11726   8710    -47   -324  -1212       N  
ATOM    712  N   LYS A 154       3.969 -10.589  84.191  1.00 78.60           N  
ANISOU  712  N   LYS A 154     9431  11726   8710    -47   -324  -1212       N  
ATOM    713  CA  LYS A 154       4.065 -10.306  85.620  1.00 82.79           C  
ANISOU  713  CA  LYS A 154     9903  12460   9094   -134   -417  -1299       C  
ATOM    714  CA  LYS A 154       4.065 -10.306  85.620  1.00 82.79           C  
ANISOU  714  CA  LYS A 154     9903  12460   9094   -134   -417  -1299       C  
ATOM    715  C   LYS A 154       2.714  -9.934  86.226  1.00 83.35           C  
ANISOU  715  C   LYS A 154    10125  12465   9078   -196   -373  -1310       C  
ATOM    716  C   LYS A 154       2.714  -9.934  86.226  1.00 83.35           C  
ANISOU  716  C   LYS A 154    10125  12465   9078   -196   -373  -1310       C  
ATOM    717  O   LYS A 154       2.467 -10.177  87.406  1.00 85.93           O  
ANISOU  717  O   LYS A 154    10457  12946   9249   -214   -472  -1310       O  
ATOM    718  O   LYS A 154       2.467 -10.177  87.406  1.00 85.93           O  
ANISOU  718  O   LYS A 154    10457  12946   9249   -214   -472  -1310       O  
ATOM    719  CB  LYS A 154       5.073  -9.183  85.873  1.00 85.07           C  
ANISOU  719  CB  LYS A 154    10033  12868   9424   -289   -392  -1492       C  
ATOM    720  CB  LYS A 154       5.073  -9.183  85.873  1.00 85.07           C  
ANISOU  720  CB  LYS A 154    10033  12868   9424   -289   -392  -1492       C  
ATOM    721  H   LYS A 154       4.253  -9.867  83.545  1.00  0.00           H  
ATOM    722  H   LYS A 154       4.253  -9.867  83.545  1.00  0.00           H  
ATOM    723  N   PHE A 155       1.847  -9.337  85.416  1.00 64.70           N  
ANISOU  723  N   PHE A 155     7883   9886   6816   -227   -223  -1315       N  
ATOM    724  N   PHE A 155       1.847  -9.337  85.416  1.00 64.70           N  
ANISOU  724  N   PHE A 155     7883   9886   6816   -227   -223  -1315       N  
ATOM    725  CA  PHE A 155       0.517  -8.947  85.875  1.00 61.19           C  
ANISOU  725  CA  PHE A 155     7578   9370   6302   -272   -161  -1315       C  
ATOM    726  CA  PHE A 155       0.517  -8.947  85.875  1.00 61.19           C  
ANISOU  726  CA  PHE A 155     7578   9370   6302   -272   -161  -1315       C  
ATOM    727  C   PHE A 155      -0.370 -10.136  86.271  1.00 59.09           C  
ANISOU  727  C   PHE A 155     7424   9123   5903   -160   -255  -1128       C  
ATOM    728  C   PHE A 155      -0.370 -10.136  86.271  1.00 59.09           C  
ANISOU  728  C   PHE A 155     7424   9123   5903   -160   -255  -1128       C  
ATOM    729  O   PHE A 155      -0.925 -10.139  87.368  1.00 57.39           O  
ANISOU  729  O   PHE A 155     7241   9022   5541   -194   -308  -1140       O  
ATOM    730  O   PHE A 155      -0.925 -10.139  87.368  1.00 57.39           O  
ANISOU  730  O   PHE A 155     7241   9022   5541   -194   -308  -1140       O  
ATOM    731  CB  PHE A 155      -0.188  -8.107  84.805  1.00 60.08           C  
ANISOU  731  CB  PHE A 155     7530   8989   6310   -314     21  -1334       C  
ATOM    732  CB  PHE A 155      -0.188  -8.107  84.805  1.00 60.08           C  
ANISOU  732  CB  PHE A 155     7530   8989   6310   -314     21  -1334       C  
ATOM    733  CG  PHE A 155      -1.601  -7.739  85.156  1.00 57.90           C  
ANISOU  733  CG  PHE A 155     7395   8632   5973   -339     96  -1311       C  
ATOM    734  CG  PHE A 155      -1.601  -7.739  85.156  1.00 57.90           C  
ANISOU  734  CG  PHE A 155     7395   8632   5973   -339     96  -1311       C  
ATOM    735  CD1 PHE A 155      -1.864  -6.657  85.978  1.00 59.15           C  
ANISOU  735  CD1 PHE A 155     7555   8832   6087   -455    154  -1475       C  
ATOM    736  CD1 PHE A 155      -1.864  -6.657  85.978  1.00 59.15           C  
ANISOU  736  CD1 PHE A 155     7555   8832   6087   -455    154  -1475       C  
ATOM    737  CD2 PHE A 155      -2.668  -8.468  84.655  1.00 55.19           C  
ANISOU  737  CD2 PHE A 155     7183   8173   5614   -248    113  -1125       C  
ATOM    738  CD2 PHE A 155      -2.668  -8.468  84.655  1.00 55.19           C  
ANISOU  738  CD2 PHE A 155     7183   8173   5614   -248    113  -1125       C  
ATOM    739  CE1 PHE A 155      -3.161  -6.313  86.301  1.00 58.55           C  
ANISOU  739  CE1 PHE A 155     7602   8690   5955   -463    233  -1452       C  
ATOM    740  CE1 PHE A 155      -3.161  -6.313  86.301  1.00 58.55           C  
ANISOU  740  CE1 PHE A 155     7602   8690   5955   -463    233  -1452       C  
ATOM    741  CE2 PHE A 155      -3.967  -8.129  84.976  1.00 54.79           C  
ANISOU  741  CE2 PHE A 155     7247   8068   5504   -268    184  -1092       C  
ATOM    742  CE2 PHE A 155      -3.967  -8.129  84.976  1.00 54.79           C  
ANISOU  742  CE2 PHE A 155     7247   8068   5504   -268    184  -1092       C  
ATOM    743  CZ  PHE A 155      -4.214  -7.049  85.799  1.00 55.89           C  
ANISOU  743  CZ  PHE A 155     7378   8254   5603   -367    248  -1255       C  
ATOM    744  CZ  PHE A 155      -4.214  -7.049  85.799  1.00 55.89           C  
ANISOU  744  CZ  PHE A 155     7378   8254   5603   -367    248  -1255       C  
ATOM    745  H   PHE A 155       2.102  -9.143  84.458  1.00  0.00           H  
ATOM    746  H   PHE A 155       2.102  -9.143  84.458  1.00  0.00           H  
ATOM    747  N   PRO A 156      -0.515 -11.147  85.389  1.00 63.00           N  
ANISOU  747  N   PRO A 156     7985   9508   6443    -34   -275   -955       N  
ATOM    748  N   PRO A 156      -0.515 -11.147  85.389  1.00 63.00           N  
ANISOU  748  N   PRO A 156     7985   9508   6443    -34   -275   -955       N  
ATOM    749  CA  PRO A 156      -1.462 -12.207  85.756  1.00 63.79           C  
ANISOU  749  CA  PRO A 156     8212   9611   6415     50   -358   -777       C  
ATOM    750  CA  PRO A 156      -1.462 -12.207  85.756  1.00 63.79           C  
ANISOU  750  CA  PRO A 156     8212   9611   6415     50   -358   -777       C  
ATOM    751  C   PRO A 156      -1.024 -13.039  86.957  1.00 65.00           C  
ANISOU  751  C   PRO A 156     8305   9986   6406     93   -540   -735       C  
ATOM    752  C   PRO A 156      -1.024 -13.039  86.957  1.00 65.00           C  
ANISOU  752  C   PRO A 156     8305   9986   6406     93   -540   -735       C  
ATOM    753  O   PRO A 156      -1.871 -13.663  87.596  1.00 63.26           O  
ANISOU  753  O   PRO A 156     8178   9809   6047    120   -612   -623       O  
ATOM    754  O   PRO A 156      -1.871 -13.663  87.596  1.00 63.26           O  
ANISOU  754  O   PRO A 156     8178   9809   6047    120   -612   -623       O  
ATOM    755  CB  PRO A 156      -1.517 -13.076  84.497  1.00 62.73           C  
ANISOU  755  CB  PRO A 156     8157   9306   6371    163   -341   -621       C  
ATOM    756  CB  PRO A 156      -1.517 -13.076  84.497  1.00 62.73           C  
ANISOU  756  CB  PRO A 156     8157   9306   6371    163   -341   -621       C  
ATOM    757  CG  PRO A 156      -0.206 -12.860  83.841  1.00 63.20           C  
ANISOU  757  CG  PRO A 156     8082   9371   6561    178   -321   -706       C  
ATOM    758  CG  PRO A 156      -0.206 -12.860  83.841  1.00 63.20           C  
ANISOU  758  CG  PRO A 156     8082   9371   6561    178   -321   -706       C  
ATOM    759  CD  PRO A 156       0.115 -11.418  84.082  1.00 62.63           C  
ANISOU  759  CD  PRO A 156     7912   9336   6548     33   -228   -910       C  
ATOM    760  CD  PRO A 156       0.115 -11.418  84.082  1.00 62.63           C  
ANISOU  760  CD  PRO A 156     7912   9336   6548     33   -228   -910       C  
ATOM    761  N   GLN A 157       0.271 -13.046  87.261  1.00 73.74           N  
ANISOU  761  N   GLN A 157     9252  11241   7524     95   -617   -816       N  
ATOM    762  N   GLN A 157       0.271 -13.046  87.261  1.00 73.74           N  
ANISOU  762  N   GLN A 157     9252  11241   7524     95   -617   -816       N  
ATOM    763  CA  GLN A 157       0.779 -13.854  88.364  1.00 75.62           C  
ANISOU  763  CA  GLN A 157     9417  11701   7615    140   -795   -765       C  
ATOM    764  CA  GLN A 157       0.779 -13.854  88.364  1.00 75.62           C  
ANISOU  764  CA  GLN A 157     9417  11701   7615    140   -795   -765       C  
ATOM    765  C   GLN A 157       0.616 -13.136  89.709  1.00 73.66           C  
ANISOU  765  C   GLN A 157     9119  11639   7230      8   -828   -895       C  
ATOM    766  C   GLN A 157       0.616 -13.136  89.709  1.00 73.66           C  
ANISOU  766  C   GLN A 157     9119  11639   7230      8   -828   -895       C  
ATOM    767  O   GLN A 157       0.449 -13.781  90.744  1.00 72.60           O  
ANISOU  767  O   GLN A 157     8985  11666   6934     27   -961   -825       O  
ATOM    768  O   GLN A 157       0.449 -13.781  90.744  1.00 72.60           O  
ANISOU  768  O   GLN A 157     8985  11666   6934     27   -961   -825       O  
ATOM    769  CB  GLN A 157       2.247 -14.229  88.123  1.00 97.66           C  
ANISOU  769  CB  GLN A 157    12047  14590  10469    209   -868   -776       C  
ATOM    770  CB  GLN A 157       2.247 -14.229  88.123  1.00 97.66           C  
ANISOU  770  CB  GLN A 157    12047  14590  10469    209   -868   -776       C  
ATOM    771  CG  GLN A 157       3.227 -13.069  88.202  1.00101.25           C  
ANISOU  771  CG  GLN A 157    12336  15142  10994     83   -815   -978       C  
ATOM    772  CG  GLN A 157       3.227 -13.069  88.202  1.00101.25           C  
ANISOU  772  CG  GLN A 157    12336  15142  10994     83   -815   -978       C  
ATOM    773  CD  GLN A 157       4.518 -13.329  87.445  1.00102.74           C  
ANISOU  773  CD  GLN A 157    12385  15354  11299    160   -828   -973       C  
ATOM    774  CD  GLN A 157       4.518 -13.329  87.445  1.00102.74           C  
ANISOU  774  CD  GLN A 157    12385  15354  11299    160   -828   -973       C  
ATOM    775  NE2 GLN A 157       5.551 -12.554  87.758  1.00104.65           N  
ANISOU  775  NE2 GLN A 157    12451  15751  11559     55   -834  -1121       N  
ATOM    776  NE2 GLN A 157       5.551 -12.554  87.758  1.00104.65           N  
ANISOU  776  NE2 GLN A 157    12451  15751  11559     55   -834  -1121       N  
ATOM    777  OE1 GLN A 157       4.586 -14.211  86.588  1.00101.60           O  
ANISOU  777  OE1 GLN A 157    12290  15093  11219    307   -830   -840       O  
ATOM    778  OE1 GLN A 157       4.586 -14.211  86.588  1.00101.60           O  
ANISOU  778  OE1 GLN A 157    12290  15093  11219    307   -830   -840       O  
ATOM    779  H   GLN A 157       0.919 -12.486  86.725  1.00  0.00           H  
ATOM    780  H   GLN A 157       0.919 -12.486  86.725  1.00  0.00           H  
ATOM    781 HE21 GLN A 157       5.451 -11.840  88.465  1.00  0.00           H  
ATOM    782 HE21 GLN A 157       5.451 -11.840  88.465  1.00  0.00           H  
ATOM    783 HE22 GLN A 157       6.437 -12.679  87.289  1.00  0.00           H  
ATOM    784 HE22 GLN A 157       6.437 -12.679  87.289  1.00  0.00           H  
ATOM    785  N   VAL A 158       0.646 -11.804  89.691  1.00 68.71           N  
ANISOU  785  N   VAL A 158     8459  10984   6663   -128   -705  -1083       N  
ATOM    786  N   VAL A 158       0.646 -11.804  89.691  1.00 68.71           N  
ANISOU  786  N   VAL A 158     8459  10984   6663   -128   -705  -1083       N  
ATOM    787  CA  VAL A 158       0.480 -11.021  90.916  1.00 69.88           C  
ANISOU  787  CA  VAL A 158     8576  11291   6685   -263   -716  -1229       C  
ATOM    788  CA  VAL A 158       0.480 -11.021  90.916  1.00 69.88           C  
ANISOU  788  CA  VAL A 158     8576  11291   6685   -263   -716  -1229       C  
ATOM    789  C   VAL A 158      -0.988 -10.696  91.179  1.00 68.11           C  
ANISOU  789  C   VAL A 158     8508  10977   6394   -293   -630  -1213       C  
ATOM    790  C   VAL A 158      -0.988 -10.696  91.179  1.00 68.11           C  
ANISOU  790  C   VAL A 158     8508  10977   6394   -293   -630  -1213       C  
ATOM    791  O   VAL A 158      -1.417 -10.604  92.328  1.00 71.21           O  
ANISOU  791  O   VAL A 158     8913  11519   6625   -349   -681  -1250       O  
ATOM    792  O   VAL A 158      -1.417 -10.604  92.328  1.00 71.21           O  
ANISOU  792  O   VAL A 158     8913  11519   6625   -349   -681  -1250       O  
ATOM    793  CB  VAL A 158       1.280  -9.698  90.875  1.00 82.84           C  
ANISOU  793  CB  VAL A 158    10112  12953   8411   -409   -629  -1455       C  
ATOM    794  CB  VAL A 158       1.280  -9.698  90.875  1.00 82.84           C  
ANISOU  794  CB  VAL A 158    10112  12953   8411   -409   -629  -1455       C  
ATOM    795  CG1 VAL A 158       2.767  -9.974  90.751  1.00 83.71           C  
ANISOU  795  CG1 VAL A 158    10043  13197   8564   -394   -722  -1473       C  
ATOM    796  CG1 VAL A 158       2.767  -9.974  90.751  1.00 83.71           C  
ANISOU  796  CG1 VAL A 158    10043  13197   8564   -394   -722  -1473       C  
ATOM    797  CG2 VAL A 158       0.803  -8.794  89.741  1.00 82.73           C  
ANISOU  797  CG2 VAL A 158    10180  12685   8571   -443   -439  -1515       C  
ATOM    798  CG2 VAL A 158       0.803  -8.794  89.741  1.00 82.73           C  
ANISOU  798  CG2 VAL A 158    10180  12685   8571   -443   -439  -1515       C  
ATOM    799  H   VAL A 158       0.786 -11.314  88.819  1.00  0.00           H  
ATOM    800  H   VAL A 158       0.786 -11.314  88.819  1.00  0.00           H  
ATOM    801  N   ALA A 159      -1.752 -10.519  90.107  1.00 58.77           N  
ANISOU  801  N   ALA A 159     7437   9561   5332   -255   -499  -1153       N  
ATOM    802  N   ALA A 159      -1.752 -10.519  90.107  1.00 58.77           N  
ANISOU  802  N   ALA A 159     7437   9561   5332   -255   -499  -1153       N  
ATOM    803  CA  ALA A 159      -3.169 -10.215  90.222  1.00 59.38           C  
ANISOU  803  CA  ALA A 159     7654   9548   5361   -271   -406  -1117       C  
ATOM    804  CA  ALA A 159      -3.169 -10.215  90.222  1.00 59.38           C  
ANISOU  804  CA  ALA A 159     7654   9548   5361   -271   -406  -1117       C  
ATOM    805  C   ALA A 159      -3.941 -11.433  90.691  1.00 59.86           C  
ANISOU  805  C   ALA A 159     7797   9676   5270   -183   -524   -915       C  
ATOM    806  C   ALA A 159      -3.941 -11.433  90.691  1.00 59.86           C  
ANISOU  806  C   ALA A 159     7797   9676   5270   -183   -524   -915       C  
ATOM    807  O   ALA A 159      -5.017 -11.309  91.278  1.00 59.29           O  
ANISOU  807  O   ALA A 159     7808   9633   5085   -207   -498   -886       O  
ATOM    808  O   ALA A 159      -5.017 -11.309  91.278  1.00 59.29           O  
ANISOU  808  O   ALA A 159     7808   9633   5085   -207   -498   -886       O  
ATOM    809  CB  ALA A 159      -3.718  -9.726  88.899  1.00 71.76           C  
ANISOU  809  CB  ALA A 159     9305  10860   7101   -256   -241  -1091       C  
ATOM    810  CB  ALA A 159      -3.718  -9.726  88.899  1.00 71.76           C  
ANISOU  810  CB  ALA A 159     9305  10860   7101   -256   -241  -1091       C  
ATOM    811  H   ALA A 159      -1.351 -10.595  89.183  1.00  0.00           H  
ATOM    812  H   ALA A 159      -1.351 -10.595  89.183  1.00  0.00           H  
ATOM    813  N   ALA A 160      -3.399 -12.612  90.417  1.00 74.12           N  
ANISOU  813  N   ALA A 160     9585  11505   7074    -80   -650   -770       N  
ATOM    814  N   ALA A 160      -3.399 -12.612  90.417  1.00 74.12           N  
ANISOU  814  N   ALA A 160     9585  11505   7074    -80   -650   -770       N  
ATOM    815  CA  ALA A 160      -4.043 -13.846  90.836  1.00 73.97           C  
ANISOU  815  CA  ALA A 160     9651  11541   6914      0   -776   -568       C  
ATOM    816  CA  ALA A 160      -4.043 -13.846  90.836  1.00 73.97           C  
ANISOU  816  CA  ALA A 160     9651  11541   6914      0   -776   -568       C  
ATOM    817  C   ALA A 160      -4.063 -13.932  92.353  1.00 77.04           C  
ANISOU  817  C   ALA A 160     9987  12179   7104    -54   -893   -605       C  
ATOM    818  C   ALA A 160      -4.063 -13.932  92.353  1.00 77.04           C  
ANISOU  818  C   ALA A 160     9987  12179   7104    -54   -893   -605       C  
ATOM    819  O   ALA A 160      -5.030 -14.399  92.944  1.00 77.60           O  
ANISOU  819  O   ALA A 160    10144  12308   7032    -48   -940   -494       O  
ATOM    820  O   ALA A 160      -5.030 -14.399  92.944  1.00 77.60           O  
ANISOU  820  O   ALA A 160    10144  12308   7032    -48   -940   -494       O  
ATOM    821  CB  ALA A 160      -3.331 -15.037  90.247  1.00 53.58           C  
ANISOU  821  CB  ALA A 160     7060   8922   4378    125   -883   -424       C  
ATOM    822  CB  ALA A 160      -3.331 -15.037  90.247  1.00 53.58           C  
ANISOU  822  CB  ALA A 160     7060   8922   4378    125   -883   -424       C  
ATOM    823  H   ALA A 160      -2.527 -12.661  89.910  1.00  0.00           H  
ATOM    824  H   ALA A 160      -2.527 -12.661  89.910  1.00  0.00           H  
ATOM    825  N   THR A 161      -2.980 -13.474  92.974  1.00 80.30           N  
ANISOU  825  N   THR A 161    10255  12751   7503   -116   -941   -759       N  
ATOM    826  N   THR A 161      -2.980 -13.474  92.974  1.00 80.30           N  
ANISOU  826  N   THR A 161    10255  12751   7503   -116   -941   -759       N  
ATOM    827  CA  THR A 161      -2.893 -13.442  94.427  1.00 81.96           C  
ANISOU  827  CA  THR A 161    10403  13216   7524   -189  -1048   -818       C  
ATOM    828  CA  THR A 161      -2.893 -13.442  94.427  1.00 81.96           C  
ANISOU  828  CA  THR A 161    10403  13216   7524   -189  -1048   -818       C  
ATOM    829  C   THR A 161      -3.683 -12.264  94.985  1.00 84.91           C  
ANISOU  829  C   THR A 161    10818  13603   7840   -309   -923   -977       C  
ATOM    830  C   THR A 161      -3.683 -12.264  94.985  1.00 84.91           C  
ANISOU  830  C   THR A 161    10818  13603   7840   -309   -923   -977       C  
ATOM    831  O   THR A 161      -4.171 -12.314  96.111  1.00 89.15           O  
ANISOU  831  O   THR A 161    11367  14311   8197   -357   -981   -984       O  
ATOM    832  O   THR A 161      -4.171 -12.314  96.111  1.00 89.15           O  
ANISOU  832  O   THR A 161    11367  14311   8197   -357   -981   -984       O  
ATOM    833  CB  THR A 161      -1.439 -13.368  94.908  1.00 71.60           C  
ANISOU  833  CB  THR A 161     8914  12085   6206   -225  -1149   -921       C  
ATOM    834  CB  THR A 161      -1.439 -13.368  94.908  1.00 71.60           C  
ANISOU  834  CB  THR A 161     8914  12085   6206   -225  -1149   -921       C  
ATOM    835  CG2 THR A 161      -0.620 -14.475  94.276  1.00 68.80           C  
ANISOU  835  CG2 THR A 161     8511  11703   5925    -86  -1254   -769       C  
ATOM    836  CG2 THR A 161      -0.620 -14.475  94.276  1.00 68.80           C  
ANISOU  836  CG2 THR A 161     8511  11703   5925    -86  -1254   -769       C  
ATOM    837  OG1 THR A 161      -0.875 -12.102  94.562  1.00 72.49           O  
ANISOU  837  OG1 THR A 161     8958  12145   6438   -328  -1023  -1133       O  
ATOM    838  OG1 THR A 161      -0.875 -12.102  94.562  1.00 72.49           O  
ANISOU  838  OG1 THR A 161     8958  12145   6438   -328  -1023  -1133       O  
ATOM    839  H   THR A 161      -2.194 -13.138  92.436  1.00  0.00           H  
ATOM    840  H   THR A 161      -2.194 -13.138  92.436  1.00  0.00           H  
ATOM    841  HG1 THR A 161       0.035 -12.063  94.866  1.00  0.00           H  
ATOM    842  HG1 THR A 161       0.035 -12.063  94.866  1.00  0.00           H  
ATOM    843  N   GLY A 162      -3.795 -11.207  94.191  1.00 65.39           N  
ANISOU  843  N   GLY A 162     8372  10951   5521   -353   -748  -1102       N  
ATOM    844  N   GLY A 162      -3.795 -11.207  94.191  1.00 65.39           N  
ANISOU  844  N   GLY A 162     8372  10951   5521   -353   -748  -1102       N  
ATOM    845  CA  GLY A 162      -4.477 -10.003  94.614  1.00 64.43           C  
ANISOU  845  CA  GLY A 162     8297  10812   5372   -455   -609  -1266       C  
ATOM    846  CA  GLY A 162      -4.477 -10.003  94.614  1.00 64.43           C  
ANISOU  846  CA  GLY A 162     8297  10812   5372   -455   -609  -1266       C  
ATOM    847  C   GLY A 162      -3.661  -8.756  94.346  1.00 65.62           C  
ANISOU  847  C   GLY A 162     8376  10907   5648   -559   -504  -1495       C  
ATOM    848  C   GLY A 162      -3.661  -8.756  94.346  1.00 65.62           C  
ANISOU  848  C   GLY A 162     8376  10907   5648   -559   -504  -1495       C  
ATOM    849  O   GLY A 162      -3.996  -7.954  93.475  1.00 63.53           O  
ANISOU  849  O   GLY A 162     8168  10435   5533   -572   -342  -1554       O  
ATOM    850  O   GLY A 162      -3.996  -7.954  93.475  1.00 63.53           O  
ANISOU  850  O   GLY A 162     8168  10435   5533   -572   -342  -1554       O  
ATOM    851  H   GLY A 162      -3.398 -11.229  93.262  1.00  0.00           H  
ATOM    852  H   GLY A 162      -3.398 -11.229  93.262  1.00  0.00           H  
ATOM    853  N   ASP A 163      -2.575  -8.601  95.092  1.00122.97           N  
ANISOU  853  N   ASP A 163    15514  18361  12848   -641   -601  -1616       N  
ATOM    854  N   ASP A 163      -2.575  -8.601  95.092  1.00122.97           N  
ANISOU  854  N   ASP A 163    15514  18361  12848   -641   -601  -1616       N  
ATOM    855  CA  ASP A 163      -1.802  -7.370  95.048  1.00127.18           C  
ANISOU  855  CA  ASP A 163    15983  18877  13465   -773   -515  -1847       C  
ATOM    856  CA  ASP A 163      -1.802  -7.370  95.048  1.00127.18           C  
ANISOU  856  CA  ASP A 163    15983  18877  13465   -773   -515  -1847       C  
ATOM    857  C   ASP A 163      -1.227  -7.161  93.655  1.00127.38           C  
ANISOU  857  C   ASP A 163    15980  18704  13716   -739   -436  -1838       C  
ATOM    858  C   ASP A 163      -1.227  -7.161  93.655  1.00127.38           C  
ANISOU  858  C   ASP A 163    15980  18704  13716   -739   -436  -1838       C  
ATOM    859  O   ASP A 163      -0.801  -8.105  92.996  1.00128.32           O  
ANISOU  859  O   ASP A 163    16058  18801  13897   -629   -512  -1684       O  
ATOM    860  O   ASP A 163      -0.801  -8.105  92.996  1.00128.32           O  
ANISOU  860  O   ASP A 163    16058  18801  13897   -629   -512  -1684       O  
ATOM    861  CB  ASP A 163      -0.701  -7.400  96.105  1.00120.32           C  
ANISOU  861  CB  ASP A 163    14972  18276  12468   -870   -658  -1948       C  
ATOM    862  CB  ASP A 163      -0.701  -7.400  96.105  1.00120.32           C  
ANISOU  862  CB  ASP A 163    14972  18276  12468   -870   -658  -1948       C  
ATOM    863  CG  ASP A 163      -1.205  -7.898  97.446  1.00122.64           C  
ANISOU  863  CG  ASP A 163    15281  18790  12527   -885   -769  -1909       C  
ATOM    864  CG  ASP A 163      -1.205  -7.898  97.446  1.00122.64           C  
ANISOU  864  CG  ASP A 163    15281  18790  12527   -885   -769  -1909       C  
ATOM    865  OD1 ASP A 163      -2.064  -8.806  97.452  1.00123.08           O  
ANISOU  865  OD1 ASP A 163    15414  18831  12521   -772   -813  -1721       O  
ATOM    866  OD1 ASP A 163      -2.064  -8.806  97.452  1.00123.08           O  
ANISOU  866  OD1 ASP A 163    15414  18831  12521   -772   -813  -1721       O  
ATOM    867  OD2 ASP A 163      -0.752  -7.386  98.491  1.00124.42           O1-
ANISOU  867  OD2 ASP A 163    15444  19207  12623  -1019   -815  -2065       O1-
ATOM    868  OD2 ASP A 163      -0.752  -7.386  98.491  1.00124.42           O1-
ANISOU  868  OD2 ASP A 163    15444  19207  12623  -1019   -815  -2065       O1-
ATOM    869  H   ASP A 163      -2.272  -9.345  95.704  1.00  0.00           H  
ATOM    870  H   ASP A 163      -2.272  -9.345  95.704  1.00  0.00           H  
ATOM    871  N   GLY A 164      -1.258  -5.917  93.197  1.00 84.71           N  
ANISOU  871  N   GLY A 164    10606  13149   8432   -830   -278  -2001       N  
ATOM    872  N   GLY A 164      -1.258  -5.917  93.197  1.00 84.71           N  
ANISOU  872  N   GLY A 164    10606  13149   8432   -830   -278  -2001       N  
ATOM    873  CA  GLY A 164      -0.806  -5.586  91.863  1.00 81.95           C  
ANISOU  873  CA  GLY A 164    10237  12606   8296   -814   -185  -2000       C  
ATOM    874  CA  GLY A 164      -0.806  -5.586  91.863  1.00 81.95           C  
ANISOU  874  CA  GLY A 164    10237  12606   8296   -814   -185  -2000       C  
ATOM    875  C   GLY A 164      -1.168  -4.161  91.517  1.00 80.63           C  
ANISOU  875  C   GLY A 164    10140  12259   8236   -917      1  -2170       C  
ATOM    876  C   GLY A 164      -1.168  -4.161  91.517  1.00 80.63           C  
ANISOU  876  C   GLY A 164    10140  12259   8236   -917      1  -2170       C  
ATOM    877  O   GLY A 164      -1.558  -3.390  92.392  1.00 83.07           O  
ANISOU  877  O   GLY A 164    10498  12614   8451  -1010     49  -2316       O  
ATOM    878  O   GLY A 164      -1.558  -3.390  92.392  1.00 83.07           O  
ANISOU  878  O   GLY A 164    10498  12614   8451  -1010     49  -2316       O  
ATOM    879  H   GLY A 164      -1.604  -5.171  93.784  1.00  0.00           H  
ATOM    880  H   GLY A 164      -1.604  -5.171  93.784  1.00  0.00           H  
ATOM    881  N   PRO A 165      -1.035  -3.797  90.236  1.00 66.59           N  
ANISOU  881  N   PRO A 165     8371  10274   6655   -900    108  -2153       N  
ATOM    882  N   PRO A 165      -1.035  -3.797  90.236  1.00 66.59           N  
ANISOU  882  N   PRO A 165     8371  10274   6655   -900    108  -2153       N  
ATOM    883  CA  PRO A 165      -1.421  -2.457  89.792  1.00 63.97           C  
ANISOU  883  CA  PRO A 165     8115   9745   6445   -987    291  -2293       C  
ATOM    884  CA  PRO A 165      -1.421  -2.457  89.792  1.00 63.97           C  
ANISOU  884  CA  PRO A 165     8115   9745   6445   -987    291  -2293       C  
ATOM    885  C   PRO A 165      -2.934  -2.319  89.742  1.00 61.43           C  
ANISOU  885  C   PRO A 165     7946   9288   6108   -917    404  -2218       C  
ATOM    886  C   PRO A 165      -2.934  -2.319  89.742  1.00 61.43           C  
ANISOU  886  C   PRO A 165     7946   9288   6108   -917    404  -2218       C  
ATOM    887  O   PRO A 165      -3.626  -3.315  89.528  1.00 59.08           O  
ANISOU  887  O   PRO A 165     7692   8987   5767   -793    360  -2020       O  
ATOM    888  O   PRO A 165      -3.626  -3.315  89.528  1.00 59.08           O  
ANISOU  888  O   PRO A 165     7692   8987   5767   -793    360  -2020       O  
ATOM    889  CB  PRO A 165      -0.814  -2.367  88.390  1.00 66.21           C  
ANISOU  889  CB  PRO A 165     8350   9874   6933   -970    346  -2248       C  
ATOM    890  CB  PRO A 165      -0.814  -2.367  88.390  1.00 66.21           C  
ANISOU  890  CB  PRO A 165     8350   9874   6933   -970    346  -2248       C  
ATOM    891  CG  PRO A 165      -0.840  -3.777  87.905  1.00 66.12           C  
ANISOU  891  CG  PRO A 165     8319   9894   6911   -817    244  -2025       C  
ATOM    892  CG  PRO A 165      -0.840  -3.777  87.905  1.00 66.12           C  
ANISOU  892  CG  PRO A 165     8319   9894   6911   -817    244  -2025       C  
ATOM    893  CD  PRO A 165      -0.544  -4.624  89.119  1.00 68.61           C  
ANISOU  893  CD  PRO A 165     8575  10464   7029   -795     69  -1997       C  
ATOM    894  CD  PRO A 165      -0.544  -4.624  89.119  1.00 68.61           C  
ANISOU  894  CD  PRO A 165     8575  10464   7029   -795     69  -1997       C  
ATOM    895  N   ASP A 166      -3.440  -1.109  89.948  1.00 71.25           N  
ANISOU  895  N   ASP A 166     9269  10422   7379   -996    548  -2371       N  
ATOM    896  N   ASP A 166      -3.440  -1.109  89.948  1.00 71.25           N  
ANISOU  896  N   ASP A 166     9269  10422   7379   -996    548  -2371       N  
ATOM    897  CA  ASP A 166      -4.865  -0.856  89.801  1.00 71.01           C  
ANISOU  897  CA  ASP A 166     9372  10253   7355   -925    678  -2300       C  
ATOM    898  CA  ASP A 166      -4.865  -0.856  89.801  1.00 71.01           C  
ANISOU  898  CA  ASP A 166     9372  10253   7355   -925    678  -2300       C  
ATOM    899  C   ASP A 166      -5.243  -0.845  88.324  1.00 69.78           C  
ANISOU  899  C   ASP A 166     9254   9867   7392   -855    783  -2164       C  
ATOM    900  C   ASP A 166      -5.243  -0.845  88.324  1.00 69.78           C  
ANISOU  900  C   ASP A 166     9254   9867   7392   -855    783  -2164       C  
ATOM    901  O   ASP A 166      -6.312  -1.319  87.941  1.00 68.46           O  
ANISOU  901  O   ASP A 166     9163   9628   7221   -751    822  -1990       O  
ATOM    902  O   ASP A 166      -6.312  -1.319  87.941  1.00 68.46           O  
ANISOU  902  O   ASP A 166     9163   9628   7221   -751    822  -1990       O  
ATOM    903  CB  ASP A 166      -5.254   0.472  90.457  1.00 74.09           C  
ANISOU  903  CB  ASP A 166     9840  10587   7724  -1019    811  -2511       C  
ATOM    904  CB  ASP A 166      -5.254   0.472  90.457  1.00 74.09           C  
ANISOU  904  CB  ASP A 166     9840  10587   7724  -1019    811  -2511       C  
ATOM    905  CG  ASP A 166      -5.025   0.473  91.957  1.00 76.63           C  
ANISOU  905  CG  ASP A 166    10142  11141   7835  -1093    718  -2646       C  
ATOM    906  CG  ASP A 166      -5.025   0.473  91.957  1.00 76.63           C  
ANISOU  906  CG  ASP A 166    10142  11141   7835  -1093    718  -2646       C  
ATOM    907  OD1 ASP A 166      -5.914   0.000  92.695  1.00 77.60           O  
ANISOU  907  OD1 ASP A 166    10315  11367   7803  -1026    693  -2573       O  
ATOM    908  OD1 ASP A 166      -5.914   0.000  92.695  1.00 77.60           O  
ANISOU  908  OD1 ASP A 166    10315  11367   7803  -1026    693  -2573       O  
ATOM    909  OD2 ASP A 166      -3.960   0.953  92.395  1.00 77.55           O1-
ANISOU  909  OD2 ASP A 166    10190  11344   7933  -1226    669  -2821       O1-
ATOM    910  OD2 ASP A 166      -3.960   0.953  92.395  1.00 77.55           O1-
ANISOU  910  OD2 ASP A 166    10190  11344   7933  -1226    669  -2821       O1-
ATOM    911  H   ASP A 166      -2.833  -0.346  90.211  1.00  0.00           H  
ATOM    912  H   ASP A 166      -2.833  -0.346  90.211  1.00  0.00           H  
ATOM    913  N   ILE A 167      -4.352  -0.299  87.501  1.00 69.13           N  
ANISOU  913  N   ILE A 167     8316   8633   9318    -71   1011  -2029       N  
ATOM    914  N   ILE A 167      -4.352  -0.299  87.501  1.00 69.13           N  
ANISOU  914  N   ILE A 167     8316   8633   9318    -71   1011  -2029       N  
ATOM    915  CA  ILE A 167      -4.587  -0.181  86.066  1.00 67.92           C  
ANISOU  915  CA  ILE A 167     8180   8400   9227    -34    931  -1938       C  
ATOM    916  CA  ILE A 167      -4.587  -0.181  86.066  1.00 67.92           C  
ANISOU  916  CA  ILE A 167     8180   8400   9227    -34    931  -1938       C  
ATOM    917  C   ILE A 167      -3.428  -0.777  85.267  1.00 65.42           C  
ANISOU  917  C   ILE A 167     7871   8153   8834   -141    857  -1896       C  
ATOM    918  C   ILE A 167      -3.428  -0.777  85.267  1.00 65.42           C  
ANISOU  918  C   ILE A 167     7871   8153   8834   -141    857  -1896       C  
ATOM    919  O   ILE A 167      -2.264  -0.573  85.609  1.00 65.04           O  
ANISOU  919  O   ILE A 167     7878   8141   8694   -259    878  -1953       O  
ATOM    920  O   ILE A 167      -2.264  -0.573  85.609  1.00 65.04           O  
ANISOU  920  O   ILE A 167     7878   8141   8694   -259    878  -1953       O  
ATOM    921  CB  ILE A 167      -4.779   1.295  85.643  1.00 71.07           C  
ANISOU  921  CB  ILE A 167     8716   8614   9674      0    963  -1956       C  
ATOM    922  CB  ILE A 167      -4.779   1.295  85.643  1.00 71.07           C  
ANISOU  922  CB  ILE A 167     8716   8614   9674      0    963  -1956       C  
ATOM    923  CG1 ILE A 167      -5.787   1.997  86.557  1.00 70.78           C  
ANISOU  923  CG1 ILE A 167     8690   8505   9698    101   1053  -2010       C  
ATOM    924  CG1 ILE A 167      -5.787   1.997  86.557  1.00 70.78           C  
ANISOU  924  CG1 ILE A 167     8690   8505   9698    101   1053  -2010       C  
ATOM    925  CG2 ILE A 167      -5.216   1.391  84.188  1.00 72.66           C  
ANISOU  925  CG2 ILE A 167     8932   8732   9943     69    881  -1856       C  
ATOM    926  CG2 ILE A 167      -5.216   1.391  84.188  1.00 72.66           C  
ANISOU  926  CG2 ILE A 167     8932   8732   9943     69    881  -1856       C  
ATOM    927  CD1 ILE A 167      -6.002   3.458  86.216  1.00 71.03           C  
ANISOU  927  CD1 ILE A 167     8870   8348   9772    146   1095  -2030       C  
ATOM    928  CD1 ILE A 167      -6.002   3.458  86.216  1.00 71.03           C  
ANISOU  928  CD1 ILE A 167     8870   8348   9772    146   1095  -2030       C  
ATOM    929  H   ILE A 167      -3.477   0.051  87.864  1.00  0.00           H  
ATOM    930  H   ILE A 167      -3.477   0.051  87.864  1.00  0.00           H  
ATOM    931  N   ILE A 168      -3.747  -1.515  84.207  1.00 63.50           N  
ANISOU  931  N   ILE A 168     7570   7929   8625   -101    771  -1798       N  
ATOM    932  N   ILE A 168      -3.747  -1.515  84.207  1.00 63.50           N  
ANISOU  932  N   ILE A 168     7570   7929   8625   -101    771  -1798       N  
ATOM    933  CA  ILE A 168      -2.716  -2.061  83.329  1.00 61.27           C  
ANISOU  933  CA  ILE A 168     7304   7700   8276   -187    701  -1748       C  
ATOM    934  CA  ILE A 168      -2.716  -2.061  83.329  1.00 61.27           C  
ANISOU  934  CA  ILE A 168     7304   7700   8276   -187    701  -1748       C  
ATOM    935  C   ILE A 168      -2.952  -1.692  81.864  1.00 63.88           C  
ANISOU  935  C   ILE A 168     7694   7918   8658   -142    631  -1664       C  
ATOM    936  C   ILE A 168      -2.952  -1.692  81.864  1.00 63.88           C  
ANISOU  936  C   ILE A 168     7694   7918   8658   -142    631  -1664       C  
ATOM    937  O   ILE A 168      -4.043  -1.888  81.327  1.00 66.03           O  
ANISOU  937  O   ILE A 168     7918   8155   9016    -31    585  -1605       O  
ATOM    938  O   ILE A 168      -4.043  -1.888  81.327  1.00 66.03           O  
ANISOU  938  O   ILE A 168     7918   8155   9016    -31    585  -1605       O  
ATOM    939  CB  ILE A 168      -2.619  -3.599  83.453  1.00 45.56           C  
ANISOU  939  CB  ILE A 168     5195   5874   6243   -200    659  -1706       C  
ATOM    940  CB  ILE A 168      -2.619  -3.599  83.453  1.00 45.56           C  
ANISOU  940  CB  ILE A 168     5195   5874   6243   -200    659  -1706       C  
ATOM    941  CG1 ILE A 168      -1.738  -4.165  82.335  1.00 44.68           C  
ANISOU  941  CG1 ILE A 168     5103   5798   6076   -262    581  -1635       C  
ATOM    942  CG1 ILE A 168      -1.738  -4.165  82.335  1.00 44.68           C  
ANISOU  942  CG1 ILE A 168     5103   5798   6076   -262    581  -1635       C  
ATOM    943  CG2 ILE A 168      -4.003  -4.235  83.425  1.00 45.54           C  
ANISOU  943  CG2 ILE A 168     5087   5884   6334    -85    638  -1658       C  
ATOM    944  CG2 ILE A 168      -4.003  -4.235  83.425  1.00 45.54           C  
ANISOU  944  CG2 ILE A 168     5087   5884   6334    -85    638  -1658       C  
ATOM    945  CD1 ILE A 168      -1.452  -5.639  82.462  1.00 43.53           C  
ANISOU  945  CD1 ILE A 168     4862   5808   5869   -285    547  -1598       C  
ATOM    946  CD1 ILE A 168      -1.452  -5.639  82.462  1.00 43.53           C  
ANISOU  946  CD1 ILE A 168     4862   5808   5869   -285    547  -1598       C  
ATOM    947  H   ILE A 168      -4.716  -1.706  83.998  1.00  0.00           H  
ATOM    948  H   ILE A 168      -4.716  -1.706  83.998  1.00  0.00           H  
ATOM    949  N   PHE A 169      -1.921  -1.144  81.228  1.00 62.94           N  
ANISOU  949  N   PHE A 169     7680   7745   8488   -227    623  -1662       N  
ATOM    950  N   PHE A 169      -1.921  -1.144  81.228  1.00 62.94           N  
ANISOU  950  N   PHE A 169     7680   7745   8488   -227    623  -1662       N  
ATOM    951  CA  PHE A 169      -1.961  -0.857  79.799  1.00 61.76           C  
ANISOU  951  CA  PHE A 169     7603   7496   8367   -193    558  -1579       C  
ATOM    952  CA  PHE A 169      -1.961  -0.857  79.799  1.00 61.76           C  
ANISOU  952  CA  PHE A 169     7603   7496   8367   -193    558  -1579       C  
ATOM    953  C   PHE A 169      -1.239  -1.945  79.013  1.00 62.86           C  
ANISOU  953  C   PHE A 169     7706   7735   8444   -248    483  -1510       C  
ATOM    954  C   PHE A 169      -1.239  -1.945  79.013  1.00 62.86           C  
ANISOU  954  C   PHE A 169     7706   7735   8444   -248    483  -1510       C  
ATOM    955  O   PHE A 169      -0.144  -2.366  79.392  1.00 64.07           O  
ANISOU  955  O   PHE A 169     7846   7988   8508   -357    501  -1539       O  
ATOM    956  O   PHE A 169      -0.144  -2.366  79.392  1.00 64.07           O  
ANISOU  956  O   PHE A 169     7846   7988   8508   -357    501  -1539       O  
ATOM    957  CB  PHE A 169      -1.320   0.497  79.494  1.00 54.38           C  
ANISOU  957  CB  PHE A 169     6826   6417   7420   -248    608  -1613       C  
ATOM    958  CB  PHE A 169      -1.320   0.497  79.494  1.00 54.38           C  
ANISOU  958  CB  PHE A 169     6826   6417   7420   -248    608  -1613       C  
ATOM    959  CG  PHE A 169      -2.130   1.681  79.936  1.00 56.01           C  
ANISOU  959  CG  PHE A 169     7101   6485   7695   -170    674  -1661       C  
ATOM    960  CG  PHE A 169      -2.130   1.681  79.936  1.00 56.01           C  
ANISOU  960  CG  PHE A 169     7101   6485   7695   -170    674  -1661       C  
ATOM    961  CD1 PHE A 169      -2.230   2.012  81.277  1.00 57.72           C  
ANISOU  961  CD1 PHE A 169     7301   6724   7905   -190    757  -1759       C  
ATOM    962  CD1 PHE A 169      -2.230   2.012  81.277  1.00 57.72           C  
ANISOU  962  CD1 PHE A 169     7301   6724   7905   -190    757  -1759       C  
ATOM    963  CD2 PHE A 169      -2.763   2.486  79.003  1.00 57.34           C  
ANISOU  963  CD2 PHE A 169     7362   6498   7928    -72    656  -1609       C  
ATOM    964  CD2 PHE A 169      -2.763   2.486  79.003  1.00 57.34           C  
ANISOU  964  CD2 PHE A 169     7362   6498   7928    -72    656  -1609       C  
ATOM    965  CE1 PHE A 169      -2.967   3.111  81.680  1.00 59.67           C  
ANISOU  965  CE1 PHE A 169     7622   6839   8212   -113    824  -1802       C  
ATOM    966  CE1 PHE A 169      -2.967   3.111  81.680  1.00 59.67           C  
ANISOU  966  CE1 PHE A 169     7622   6839   8212   -113    824  -1802       C  
ATOM    967  CE2 PHE A 169      -3.498   3.587  79.402  1.00 59.06           C  
ANISOU  967  CE2 PHE A 169     7650   6585   8205     10    723  -1650       C  
ATOM    968  CE2 PHE A 169      -3.498   3.587  79.402  1.00 59.06           C  
ANISOU  968  CE2 PHE A 169     7650   6585   8205     10    723  -1650       C  
ATOM    969  CZ  PHE A 169      -3.600   3.898  80.742  1.00 59.89           C  
ANISOU  969  CZ  PHE A 169     7739   6711   8306    -12    809  -1746       C  
ATOM    970  CZ  PHE A 169      -3.600   3.898  80.742  1.00 59.89           C  
ANISOU  970  CZ  PHE A 169     7739   6711   8306    -12    809  -1746       C  
ATOM    971  H   PHE A 169      -1.079  -0.914  81.736  1.00  0.00           H  
ATOM    972  H   PHE A 169      -1.079  -0.914  81.736  1.00  0.00           H  
ATOM    973  N   TRP A 170      -1.852  -2.390  77.920  1.00 60.71           N  
ANISOU  973  N   TRP A 170     7418   7436   8214   -168    398  -1418       N  
ATOM    974  N   TRP A 170      -1.852  -2.390  77.920  1.00 60.71           N  
ANISOU  974  N   TRP A 170     7418   7436   8214   -168    398  -1418       N  
ATOM    975  CA  TRP A 170      -1.235  -3.357  77.016  1.00 57.77           C  
ANISOU  975  CA  TRP A 170     7032   7135   7783   -207    325  -1344       C  
ATOM    976  CA  TRP A 170      -1.235  -3.357  77.016  1.00 57.77           C  
ANISOU  976  CA  TRP A 170     7032   7135   7783   -207    325  -1344       C  
ATOM    977  C   TRP A 170      -2.072  -3.485  75.747  1.00 57.95           C  
ANISOU  977  C   TRP A 170     7070   7084   7864   -102    233  -1253       C  
ATOM    978  C   TRP A 170      -2.072  -3.485  75.747  1.00 57.95           C  
ANISOU  978  C   TRP A 170     7070   7084   7864   -102    233  -1253       C  
ATOM    979  O   TRP A 170      -3.190  -2.973  75.684  1.00 61.68           O  
ANISOU  979  O   TRP A 170     7535   7477   8425      5    222  -1249       O  
ATOM    980  O   TRP A 170      -3.190  -2.973  75.684  1.00 61.68           O  
ANISOU  980  O   TRP A 170     7535   7477   8425      5    222  -1249       O  
ATOM    981  CB  TRP A 170      -1.081  -4.723  77.693  1.00 46.24           C  
ANISOU  981  CB  TRP A 170     5448   5847   6276   -240    316  -1349       C  
ATOM    982  CB  TRP A 170      -1.081  -4.723  77.693  1.00 46.24           C  
ANISOU  982  CB  TRP A 170     5448   5847   6276   -240    316  -1349       C  
ATOM    983  CG  TRP A 170      -0.155  -5.654  76.970  1.00 46.09           C  
ANISOU  983  CG  TRP A 170     5431   5910   6173   -301    264  -1289       C  
ATOM    984  CG  TRP A 170      -0.155  -5.654  76.970  1.00 46.09           C  
ANISOU  984  CG  TRP A 170     5431   5910   6173   -301    264  -1289       C  
ATOM    985  CD1 TRP A 170      -0.505  -6.662  76.120  1.00 47.51           C  
ANISOU  985  CD1 TRP A 170     5572   6125   6353   -257    181  -1207       C  
ATOM    986  CD1 TRP A 170      -0.505  -6.662  76.120  1.00 47.51           C  
ANISOU  986  CD1 TRP A 170     5572   6125   6353   -257    181  -1207       C  
ATOM    987  CD2 TRP A 170       1.277  -5.658  77.029  1.00 46.15           C  
ANISOU  987  CD2 TRP A 170     5480   5975   6081   -416    295  -1308       C  
ATOM    988  CD2 TRP A 170       1.277  -5.658  77.029  1.00 46.15           C  
ANISOU  988  CD2 TRP A 170     5480   5975   6081   -416    295  -1308       C  
ATOM    989  CE2 TRP A 170       1.724  -6.699  76.190  1.00 45.14           C  
ANISOU  989  CE2 TRP A 170     5340   5915   5898   -427    232  -1230       C  
ATOM    990  CE2 TRP A 170       1.724  -6.699  76.190  1.00 45.14           C  
ANISOU  990  CE2 TRP A 170     5340   5915   5898   -427    232  -1230       C  
ATOM    991  CE3 TRP A 170       2.222  -4.886  77.709  1.00 48.04           C  
ANISOU  991  CE3 TRP A 170     5763   6216   6273   -512    369  -1387       C  
ATOM    992  CE3 TRP A 170       2.222  -4.886  77.709  1.00 48.04           C  
ANISOU  992  CE3 TRP A 170     5763   6216   6273   -512    369  -1387       C  
ATOM    993  NE1 TRP A 170       0.618  -7.296  75.648  1.00 46.96           N  
ANISOU  993  NE1 TRP A 170     5528   6126   6189   -331    162  -1170       N  
ATOM    994  NE1 TRP A 170       0.618  -7.296  75.648  1.00 46.96           N  
ANISOU  994  NE1 TRP A 170     5528   6126   6189   -331    162  -1170       N  
ATOM    995  CZ2 TRP A 170       3.077  -6.985  76.015  1.00 42.10           C  
ANISOU  995  CZ2 TRP A 170     4980   5604   5414   -522    245  -1223       C  
ATOM    996  CZ2 TRP A 170       3.077  -6.985  76.015  1.00 42.10           C  
ANISOU  996  CZ2 TRP A 170     4980   5604   5414   -522    245  -1223       C  
ATOM    997  CZ3 TRP A 170       3.563  -5.174  77.534  1.00 45.71           C  
ANISOU  997  CZ3 TRP A 170     5483   6000   5883   -615    376  -1384       C  
ATOM    998  CZ3 TRP A 170       3.563  -5.174  77.534  1.00 45.71           C  
ANISOU  998  CZ3 TRP A 170     5483   6000   5883   -615    376  -1384       C  
ATOM    999  CH2 TRP A 170       3.978  -6.213  76.694  1.00 42.42           C  
ANISOU  999  CH2 TRP A 170     5049   5654   5415   -615    316  -1300       C  
ATOM   1000  CH2 TRP A 170       3.978  -6.213  76.694  1.00 42.42           C  
ANISOU 1000  CH2 TRP A 170     5049   5654   5415   -615    316  -1300       C  
ATOM   1001  H   TRP A 170      -2.778  -2.059  77.690  1.00  0.00           H  
ATOM   1002  H   TRP A 170      -2.778  -2.059  77.690  1.00  0.00           H  
ATOM   1003  HE1 TRP A 170       0.528  -8.070  75.006  1.00  0.00           H  
ATOM   1004  HE1 TRP A 170       0.528  -8.070  75.006  1.00  0.00           H  
ATOM   1005  N   ALA A 171      -1.525  -4.151  74.734  1.00 44.46           N  
ANISOU 1005  N   ALA A 171     5385   5404   6104   -128    165  -1181       N  
ATOM   1006  N   ALA A 171      -1.525  -4.151  74.734  1.00 44.46           N  
ANISOU 1006  N   ALA A 171     5385   5404   6104   -128    165  -1181       N  
ATOM   1007  CA  ALA A 171      -2.287  -4.456  73.531  1.00 44.13           C  
ANISOU 1007  CA  ALA A 171     5351   5313   6103    -32     65  -1095       C  
ATOM   1008  CA  ALA A 171      -2.287  -4.456  73.531  1.00 44.13           C  
ANISOU 1008  CA  ALA A 171     5351   5313   6103    -32     65  -1095       C  
ATOM   1009  C   ALA A 171      -3.464  -5.353  73.895  1.00 43.91           C  
ANISOU 1009  C   ALA A 171     5181   5363   6139     42     20  -1087       C  
ATOM   1010  C   ALA A 171      -3.464  -5.353  73.895  1.00 43.91           C  
ANISOU 1010  C   ALA A 171     5181   5363   6139     42     20  -1087       C  
ATOM   1011  O   ALA A 171      -3.376  -6.158  74.823  1.00 43.71           O  
ANISOU 1011  O   ALA A 171     5059   5458   6093     -2     53  -1123       O  
ATOM   1012  O   ALA A 171      -3.376  -6.158  74.823  1.00 43.71           O  
ANISOU 1012  O   ALA A 171     5059   5458   6093     -2     53  -1123       O  
ATOM   1013  CB  ALA A 171      -1.407  -5.117  72.485  1.00 52.87           C  
ANISOU 1013  CB  ALA A 171     6510   6449   7129    -82      9  -1024       C  
ATOM   1014  CB  ALA A 171      -1.407  -5.117  72.485  1.00 52.87           C  
ANISOU 1014  CB  ALA A 171     6510   6449   7129    -82      9  -1024       C  
ATOM   1015  H   ALA A 171      -0.564  -4.455  74.790  1.00  0.00           H  
ATOM   1016  H   ALA A 171      -0.564  -4.455  74.790  1.00  0.00           H  
ATOM   1017  N   HIS A 172      -4.560  -5.211  73.160  1.00 56.59           N  
ANISOU 1017  N   HIS A 172     6776   6903   7822    155    -55  -1041       N  
ATOM   1018  N   HIS A 172      -4.560  -5.211  73.160  1.00 56.59           N  
ANISOU 1018  N   HIS A 172     6776   6903   7822    155    -55  -1041       N  
ATOM   1019  CA  HIS A 172      -5.823  -5.859  73.505  1.00 58.05           C  
ANISOU 1019  CA  HIS A 172     6821   7147   8089    231    -92  -1041       C  
ATOM   1020  CA  HIS A 172      -5.823  -5.859  73.505  1.00 58.05           C  
ANISOU 1020  CA  HIS A 172     6821   7147   8089    231    -92  -1041       C  
ATOM   1021  C   HIS A 172      -5.776  -7.389  73.494  1.00 58.30           C  
ANISOU 1021  C   HIS A 172     6754   7311   8086    188   -140  -1013       C  
ATOM   1022  C   HIS A 172      -5.776  -7.389  73.494  1.00 58.30           C  
ANISOU 1022  C   HIS A 172     6754   7311   8086    188   -140  -1013       C  
ATOM   1023  O   HIS A 172      -6.591  -8.040  74.148  1.00 60.98           O  
ANISOU 1023  O   HIS A 172     6967   7723   8480    212   -135  -1032       O  
ATOM   1024  O   HIS A 172      -6.591  -8.040  74.148  1.00 60.98           O  
ANISOU 1024  O   HIS A 172     6967   7723   8480    212   -135  -1032       O  
ATOM   1025  CB  HIS A 172      -6.915  -5.395  72.544  1.00 48.63           C  
ANISOU 1025  CB  HIS A 172     5638   5861   6977    361   -178   -991       C  
ATOM   1026  CB  HIS A 172      -6.915  -5.395  72.544  1.00 48.63           C  
ANISOU 1026  CB  HIS A 172     5638   5861   6977    361   -178   -991       C  
ATOM   1027  CG  HIS A 172      -6.815  -6.017  71.188  1.00 49.32           C  
ANISOU 1027  CG  HIS A 172     5765   5947   7029    376   -295   -910       C  
ATOM   1028  CG  HIS A 172      -6.815  -6.017  71.188  1.00 49.32           C  
ANISOU 1028  CG  HIS A 172     5765   5947   7029    376   -295   -910       C  
ATOM   1029  CD2 HIS A 172      -7.535  -7.006  70.605  1.00 50.61           C  
ANISOU 1029  CD2 HIS A 172     5842   6168   7218    416   -398   -865       C  
ATOM   1030  CD2 HIS A 172      -7.535  -7.006  70.605  1.00 50.61           C  
ANISOU 1030  CD2 HIS A 172     5842   6168   7218    416   -398   -865       C  
ATOM   1031  ND1 HIS A 172      -5.866  -5.640  70.265  1.00 50.23           N  
ANISOU 1031  ND1 HIS A 172     6027   5991   7066    343   -310   -868       N  
ATOM   1032  ND1 HIS A 172      -5.866  -5.640  70.265  1.00 50.23           N  
ANISOU 1032  ND1 HIS A 172     6027   5991   7066    343   -310   -868       N  
ATOM   1033  CE1 HIS A 172      -6.008  -6.363  69.168  1.00 50.37           C  
ANISOU 1033  CE1 HIS A 172     6054   6023   7060    371   -419   -799       C  
ATOM   1034  CE1 HIS A 172      -6.008  -6.363  69.168  1.00 50.37           C  
ANISOU 1034  CE1 HIS A 172     6054   6023   7060    371   -419   -799       C  
ATOM   1035  NE2 HIS A 172      -7.015  -7.198  69.349  1.00 50.85           N  
ANISOU 1035  NE2 HIS A 172     5976   6161   7183    413   -478   -798       N  
ATOM   1036  NE2 HIS A 172      -7.015  -7.198  69.349  1.00 50.85           N  
ANISOU 1036  NE2 HIS A 172     5976   6161   7183    413   -478   -798       N  
ATOM   1037  H   HIS A 172      -4.540  -4.638  72.328  1.00  0.00           H  
ATOM   1038  H   HIS A 172      -4.540  -4.638  72.328  1.00  0.00           H  
ATOM   1039  HD1 HIS A 172      -5.205  -4.910  70.489  1.00  0.00           H  
ATOM   1040  HD1 HIS A 172      -5.205  -4.910  70.489  1.00  0.00           H  
ATOM   1041  N   ASP A 173      -4.828  -7.957  72.754  1.00 43.06           N  
ANISOU 1041  N   ASP A 173     4888   5407   6065    125   -179   -966       N  
ATOM   1042  N   ASP A 173      -4.828  -7.957  72.754  1.00 43.06           N  
ANISOU 1042  N   ASP A 173     4888   5407   6065    125   -179   -966       N  
ATOM   1043  CA  ASP A 173      -4.791  -9.401  72.518  1.00 41.87           C  
ANISOU 1043  CA  ASP A 173     4671   5362   5875     95   -234   -927       C  
ATOM   1044  CA  ASP A 173      -4.791  -9.401  72.518  1.00 41.87           C  
ANISOU 1044  CA  ASP A 173     4671   5362   5875     95   -234   -927       C  
ATOM   1045  C   ASP A 173      -4.618 -10.232  73.788  1.00 41.38           C  
ANISOU 1045  C   ASP A 173     4510   5424   5788     35   -160   -976       C  
ATOM   1046  C   ASP A 173      -4.618 -10.232  73.788  1.00 41.38           C  
ANISOU 1046  C   ASP A 173     4510   5424   5788     35   -160   -976       C  
ATOM   1047  O   ASP A 173      -4.890 -11.432  73.791  1.00 43.20           O  
ANISOU 1047  O   ASP A 173     4668   5737   6009     25   -193   -952       O  
ATOM   1048  O   ASP A 173      -4.890 -11.432  73.791  1.00 43.20           O  
ANISOU 1048  O   ASP A 173     4668   5737   6009     25   -193   -952       O  
ATOM   1049  CB  ASP A 173      -3.662  -9.744  71.548  1.00 41.20           C  
ANISOU 1049  CB  ASP A 173     4691   5276   5686     40   -271   -871       C  
ATOM   1050  CB  ASP A 173      -3.662  -9.744  71.548  1.00 41.20           C  
ANISOU 1050  CB  ASP A 173     4691   5276   5686     40   -271   -871       C  
ATOM   1051  CG  ASP A 173      -2.290  -9.546  72.161  1.00 40.68           C  
ANISOU 1051  CG  ASP A 173     4675   5253   5530    -62   -180   -907       C  
ATOM   1052  CG  ASP A 173      -2.290  -9.546  72.161  1.00 40.68           C  
ANISOU 1052  CG  ASP A 173     4675   5253   5530    -62   -180   -907       C  
ATOM   1053  OD1 ASP A 173      -2.125  -8.594  72.951  1.00 41.18           O  
ANISOU 1053  OD1 ASP A 173     4752   5283   5612    -80   -100   -970       O  
ATOM   1054  OD1 ASP A 173      -2.125  -8.594  72.951  1.00 41.18           O  
ANISOU 1054  OD1 ASP A 173     4752   5283   5612    -80   -100   -970       O  
ATOM   1055  OD2 ASP A 173      -1.381 -10.347  71.857  1.00 39.86           O1-
ANISOU 1055  OD2 ASP A 173     4594   5217   5333   -122   -189   -873       O1-
ATOM   1056  OD2 ASP A 173      -1.381 -10.347  71.857  1.00 39.86           O1-
ANISOU 1056  OD2 ASP A 173     4594   5217   5333   -122   -189   -873       O1-
ATOM   1057  H   ASP A 173      -4.105  -7.389  72.336  1.00  0.00           H  
ATOM   1058  H   ASP A 173      -4.105  -7.389  72.336  1.00  0.00           H  
ATOM   1059  N   ARG A 174      -4.164  -9.594  74.861  1.00 45.07           N  
ANISOU 1059  N   ARG A 174     4984   5901   6241     -4    -60  -1045       N  
ATOM   1060  N   ARG A 174      -4.164  -9.594  74.861  1.00 45.07           N  
ANISOU 1060  N   ARG A 174     4984   5901   6241     -4    -60  -1045       N  
ATOM   1061  CA  ARG A 174      -3.845 -10.302  76.096  1.00 45.55           C  
ANISOU 1061  CA  ARG A 174     4970   6079   6258    -60     16  -1093       C  
ATOM   1062  CA  ARG A 174      -3.845 -10.302  76.096  1.00 45.55           C  
ANISOU 1062  CA  ARG A 174     4970   6079   6258    -60     16  -1093       C  
ATOM   1063  C   ARG A 174      -4.985 -10.275  77.109  1.00 48.79           C  
ANISOU 1063  C   ARG A 174     5274   6506   6759     -6     64  -1141       C  
ATOM   1064  C   ARG A 174      -4.985 -10.275  77.109  1.00 48.79           C  
ANISOU 1064  C   ARG A 174     5274   6506   6759     -6     64  -1141       C  
ATOM   1065  O   ARG A 174      -5.022 -11.087  78.034  1.00 49.48           O  
ANISOU 1065  O   ARG A 174     5286   6691   6824    -32    115  -1167       O  
ATOM   1066  O   ARG A 174      -5.022 -11.087  78.034  1.00 49.48           O  
ANISOU 1066  O   ARG A 174     5286   6691   6824    -32    115  -1167       O  
ATOM   1067  CB  ARG A 174      -2.584  -9.706  76.725  1.00 46.49           C  
ANISOU 1067  CB  ARG A 174     5156   6216   6291   -142     95  -1145       C  
ATOM   1068  CB  ARG A 174      -2.584  -9.706  76.725  1.00 46.49           C  
ANISOU 1068  CB  ARG A 174     5156   6216   6291   -142     95  -1145       C  
ATOM   1069  CG  ARG A 174      -1.298 -10.065  76.001  1.00 45.90           C  
ANISOU 1069  CG  ARG A 174     5156   6174   6110   -213     69  -1102       C  
ATOM   1070  CG  ARG A 174      -1.298 -10.065  76.001  1.00 45.90           C  
ANISOU 1070  CG  ARG A 174     5156   6174   6110   -213     69  -1102       C  
ATOM   1071  CD  ARG A 174      -0.614 -11.238  76.679  1.00 46.56           C  
ANISOU 1071  CD  ARG A 174     5185   6403   6101   -270    101  -1109       C  
ATOM   1072  CD  ARG A 174      -0.614 -11.238  76.679  1.00 46.56           C  
ANISOU 1072  CD  ARG A 174     5185   6403   6101   -270    101  -1109       C  
ATOM   1073  NE  ARG A 174       0.407 -11.849  75.834  1.00 46.55           N  
ANISOU 1073  NE  ARG A 174     5239   6442   6006   -315     62  -1049       N  
ATOM   1074  NE  ARG A 174       0.407 -11.849  75.834  1.00 46.55           N  
ANISOU 1074  NE  ARG A 174     5239   6442   6006   -315     62  -1049       N  
ATOM   1075  CZ  ARG A 174       1.149 -12.887  76.202  1.00 46.53           C  
ANISOU 1075  CZ  ARG A 174     5208   6563   5909   -357     82  -1040       C  
ATOM   1076  CZ  ARG A 174       1.149 -12.887  76.202  1.00 46.53           C  
ANISOU 1076  CZ  ARG A 174     5208   6563   5909   -357     82  -1040       C  
ATOM   1077  NH1 ARG A 174       0.987 -13.423  77.405  1.00 48.06           N1+
ANISOU 1077  NH1 ARG A 174     5324   6850   6085   -361    139  -1087       N1+
ATOM   1078  NH1 ARG A 174       0.987 -13.423  77.405  1.00 48.06           N1+
ANISOU 1078  NH1 ARG A 174     5324   6850   6085   -361    139  -1087       N1+
ATOM   1079  NH2 ARG A 174       2.053 -13.389  75.373  1.00 45.18           N1+
ANISOU 1079  NH2 ARG A 174     5091   6421   5654   -389     49   -982       N1+
ATOM   1080  NH2 ARG A 174       2.053 -13.389  75.373  1.00 45.18           N1+
ANISOU 1080  NH2 ARG A 174     5091   6421   5654   -389     49   -982       N1+
ATOM   1081  H   ARG A 174      -4.032  -8.593  74.835  1.00  0.00           H  
ATOM   1082  H   ARG A 174      -4.032  -8.593  74.835  1.00  0.00           H  
ATOM   1083  HE  ARG A 174       0.534 -11.436  74.921  1.00  0.00           H  
ATOM   1084  HE  ARG A 174       0.534 -11.436  74.921  1.00  0.00           H  
ATOM   1085 HH11 ARG A 174       0.300 -13.041  78.040  1.00  0.00           H  
ATOM   1086 HH11 ARG A 174       0.300 -13.041  78.040  1.00  0.00           H  
ATOM   1087 HH12 ARG A 174       1.551 -14.212  77.686  1.00  0.00           H  
ATOM   1088 HH12 ARG A 174       1.551 -14.212  77.686  1.00  0.00           H  
ATOM   1089 HH21 ARG A 174       2.180 -12.982  74.457  1.00  0.00           H  
ATOM   1090 HH21 ARG A 174       2.180 -12.982  74.457  1.00  0.00           H  
ATOM   1091 HH22 ARG A 174       2.615 -14.179  75.657  1.00  0.00           H  
ATOM   1092 HH22 ARG A 174       2.615 -14.179  75.657  1.00  0.00           H  
ATOM   1093  N   PHE A 175      -5.917  -9.347  76.925  1.00 46.79           N  
ANISOU 1093  N   PHE A 175     5017   6155   6605     75     52  -1149       N  
ATOM   1094  N   PHE A 175      -5.917  -9.347  76.925  1.00 46.79           N  
ANISOU 1094  N   PHE A 175     5017   6155   6605     75     52  -1149       N  
ATOM   1095  CA  PHE A 175      -6.942  -9.075  77.929  1.00 46.44           C  
ANISOU 1095  CA  PHE A 175     4882   6113   6649    132    115  -1200       C  
ATOM   1096  CA  PHE A 175      -6.942  -9.075  77.929  1.00 46.44           C  
ANISOU 1096  CA  PHE A 175     4882   6113   6649    132    115  -1200       C  
ATOM   1097  C   PHE A 175      -8.007 -10.165  78.029  1.00 43.00           C  
ANISOU 1097  C   PHE A 175     4311   5745   6280    169     84  -1177       C  
ATOM   1098  C   PHE A 175      -8.007 -10.165  78.029  1.00 43.00           C  
ANISOU 1098  C   PHE A 175     4311   5745   6280    169     84  -1177       C  
ATOM   1099  O   PHE A 175      -8.676 -10.288  79.054  1.00 43.35           O  
ANISOU 1099  O   PHE A 175     4267   5828   6377    192    156  -1220       O  
ATOM   1100  O   PHE A 175      -8.676 -10.288  79.054  1.00 43.35           O  
ANISOU 1100  O   PHE A 175     4267   5828   6377    192    156  -1220       O  
ATOM   1101  CB  PHE A 175      -7.599  -7.724  77.643  1.00 65.56           C  
ANISOU 1101  CB  PHE A 175     7348   8406   9155    218    113  -1211       C  
ATOM   1102  CB  PHE A 175      -7.599  -7.724  77.643  1.00 65.56           C  
ANISOU 1102  CB  PHE A 175     7348   8406   9155    218    113  -1211       C  
ATOM   1103  CG  PHE A 175      -6.715  -6.548  77.952  1.00 70.48           C  
ANISOU 1103  CG  PHE A 175     8094   8957   9728    178    181  -1259       C  
ATOM   1104  CG  PHE A 175      -6.715  -6.548  77.952  1.00 70.48           C  
ANISOU 1104  CG  PHE A 175     8094   8957   9728    178    181  -1259       C  
ATOM   1105  CD1 PHE A 175      -5.667  -6.211  77.113  1.00 70.42           C  
ANISOU 1105  CD1 PHE A 175     8207   8903   9647    122    150  -1230       C  
ATOM   1106  CD1 PHE A 175      -5.667  -6.211  77.113  1.00 70.42           C  
ANISOU 1106  CD1 PHE A 175     8207   8903   9647    122    150  -1230       C  
ATOM   1107  CD2 PHE A 175      -6.930  -5.782  79.086  1.00 72.90           C  
ANISOU 1107  CD2 PHE A 175     8400   9239  10061    192    282  -1334       C  
ATOM   1108  CD2 PHE A 175      -6.930  -5.782  79.086  1.00 72.90           C  
ANISOU 1108  CD2 PHE A 175     8400   9239  10061    192    282  -1334       C  
ATOM   1109  CE1 PHE A 175      -4.851  -5.133  77.399  1.00 70.73           C  
ANISOU 1109  CE1 PHE A 175     8356   8874   9645     72    217  -1278       C  
ATOM   1110  CE1 PHE A 175      -4.851  -5.133  77.399  1.00 70.73           C  
ANISOU 1110  CE1 PHE A 175     8356   8874   9645     72    217  -1278       C  
ATOM   1111  CE2 PHE A 175      -6.119  -4.701  79.376  1.00 72.55           C  
ANISOU 1111  CE2 PHE A 175     8473   9124   9970    145    344  -1385       C  
ATOM   1112  CE2 PHE A 175      -6.119  -4.701  79.376  1.00 72.55           C  
ANISOU 1112  CE2 PHE A 175     8473   9124   9970    145    344  -1385       C  
ATOM   1113  CZ  PHE A 175      -5.078  -4.378  78.531  1.00 71.47           C  
ANISOU 1113  CZ  PHE A 175     8449   8942   9765     81    312  -1358       C  
ATOM   1114  CZ  PHE A 175      -5.078  -4.378  78.531  1.00 71.47           C  
ANISOU 1114  CZ  PHE A 175     8449   8942   9765     81    312  -1358       C  
ATOM   1115  H   PHE A 175      -5.930  -8.806  76.072  1.00  0.00           H  
ATOM   1116  H   PHE A 175      -5.930  -8.806  76.072  1.00  0.00           H  
ATOM   1117  N   GLY A 176      -8.162 -10.954  76.972  1.00 44.47           N  
ANISOU 1117  N   GLY A 176     4486   5947   6465    170    -17  -1112       N  
ATOM   1118  N   GLY A 176      -8.162 -10.954  76.972  1.00 44.47           N  
ANISOU 1118  N   GLY A 176     4486   5947   6465    170    -17  -1112       N  
ATOM   1119  CA  GLY A 176      -9.114 -12.050  76.989  1.00 44.68           C  
ANISOU 1119  CA  GLY A 176     4388   6037   6551    188    -51  -1092       C  
ATOM   1120  CA  GLY A 176      -9.114 -12.050  76.989  1.00 44.68           C  
ANISOU 1120  CA  GLY A 176     4388   6037   6551    188    -51  -1092       C  
ATOM   1121  C   GLY A 176      -8.731 -13.110  78.002  1.00 46.50           C  
ANISOU 1121  C   GLY A 176     4570   6376   6721    119     28  -1116       C  
ATOM   1122  C   GLY A 176      -8.731 -13.110  78.002  1.00 46.50           C  
ANISOU 1122  C   GLY A 176     4570   6376   6721    119     28  -1116       C  
ATOM   1123  O   GLY A 176      -9.574 -13.593  78.757  1.00 48.75           O  
ANISOU 1123  O   GLY A 176     4746   6707   7070    137     77  -1139       O  
ATOM   1124  O   GLY A 176      -9.574 -13.593  78.757  1.00 48.75           O  
ANISOU 1124  O   GLY A 176     4746   6707   7070    137     77  -1139       O  
ATOM   1125  H   GLY A 176      -7.613 -10.796  76.139  1.00  0.00           H  
ATOM   1126  H   GLY A 176      -7.613 -10.796  76.139  1.00  0.00           H  
ATOM   1127  N   GLY A 177      -7.452 -13.470  78.014  1.00 51.45           N  
ANISOU 1127  N   GLY A 177     5279   7046   7222     45     45  -1108       N  
ATOM   1128  N   GLY A 177      -7.452 -13.470  78.014  1.00 51.45           N  
ANISOU 1128  N   GLY A 177     5279   7046   7222     45     45  -1108       N  
ATOM   1129  CA  GLY A 177      -6.931 -14.399  78.999  1.00 52.60           C  
ANISOU 1129  CA  GLY A 177     5399   7297   7290    -12    124  -1131       C  
ATOM   1130  CA  GLY A 177      -6.931 -14.399  78.999  1.00 52.60           C  
ANISOU 1130  CA  GLY A 177     5399   7297   7290    -12    124  -1131       C  
ATOM   1131  C   GLY A 177      -7.036 -13.816  80.395  1.00 54.90           C  
ANISOU 1131  C   GLY A 177     5661   7605   7594     -2    240  -1205       C  
ATOM   1132  C   GLY A 177      -7.036 -13.816  80.395  1.00 54.90           C  
ANISOU 1132  C   GLY A 177     5661   7605   7594     -2    240  -1205       C  
ATOM   1133  O   GLY A 177      -7.295 -14.533  81.362  1.00 57.76           O  
ANISOU 1133  O   GLY A 177     5958   8040   7949    -10    313  -1229       O  
ATOM   1134  O   GLY A 177      -7.295 -14.533  81.362  1.00 57.76           O  
ANISOU 1134  O   GLY A 177     5958   8040   7949    -10    313  -1229       O  
ATOM   1135  H   GLY A 177      -6.815 -13.095  77.326  1.00  0.00           H  
ATOM   1136  H   GLY A 177      -6.815 -13.095  77.326  1.00  0.00           H  
ATOM   1137  N   TYR A 178      -6.832 -12.506  80.496  1.00 47.71           N  
ANISOU 1137  N   TYR A 178     4809   6620   6699     16    260  -1243       N  
ATOM   1138  N   TYR A 178      -6.832 -12.506  80.496  1.00 47.71           N  
ANISOU 1138  N   TYR A 178     4809   6620   6699     16    260  -1243       N  
ATOM   1139  CA  TYR A 178      -7.010 -11.798  81.758  1.00 46.03           C  
ANISOU 1139  CA  TYR A 178     4581   6404   6504     33    366  -1318       C  
ATOM   1140  CA  TYR A 178      -7.010 -11.798  81.758  1.00 46.03           C  
ANISOU 1140  CA  TYR A 178     4581   6404   6504     33    366  -1318       C  
ATOM   1141  C   TYR A 178      -8.469 -11.867  82.200  1.00 44.15           C  
ANISOU 1141  C   TYR A 178     4230   6154   6392    109    396  -1329       C  
ATOM   1142  C   TYR A 178      -8.469 -11.867  82.200  1.00 44.15           C  
ANISOU 1142  C   TYR A 178     4230   6154   6392    109    396  -1329       C  
ATOM   1143  O   TYR A 178      -8.764 -12.076  83.377  1.00 42.83           O  
ANISOU 1143  O   TYR A 178     4011   6035   6229    115    491  -1374       O  
ATOM   1144  O   TYR A 178      -8.764 -12.076  83.377  1.00 42.83           O  
ANISOU 1144  O   TYR A 178     4011   6035   6229    115    491  -1374       O  
ATOM   1145  CB  TYR A 178      -6.572 -10.335  81.634  1.00 50.22           C  
ANISOU 1145  CB  TYR A 178     5209   6839   7033     38    377  -1353       C  
ATOM   1146  CB  TYR A 178      -6.572 -10.335  81.634  1.00 50.22           C  
ANISOU 1146  CB  TYR A 178     5209   6839   7033     38    377  -1353       C  
ATOM   1147  CG  TYR A 178      -5.091 -10.124  81.395  1.00 50.87           C  
ANISOU 1147  CG  TYR A 178     5396   6936   6995    -47    370  -1359       C  
ATOM   1148  CG  TYR A 178      -5.091 -10.124  81.395  1.00 50.87           C  
ANISOU 1148  CG  TYR A 178     5396   6936   6995    -47    370  -1359       C  
ATOM   1149  CD1 TYR A 178      -4.168 -11.129  81.657  1.00 49.54           C  
ANISOU 1149  CD1 TYR A 178     5226   6881   6716   -115    379  -1350       C  
ATOM   1150  CD1 TYR A 178      -4.168 -11.129  81.657  1.00 49.54           C  
ANISOU 1150  CD1 TYR A 178     5226   6881   6716   -115    379  -1350       C  
ATOM   1151  CD2 TYR A 178      -4.617  -8.909  80.914  1.00 52.99           C  
ANISOU 1151  CD2 TYR A 178     5766   7106   7262    -57    360  -1372       C  
ATOM   1152  CD2 TYR A 178      -4.617  -8.909  80.914  1.00 52.99           C  
ANISOU 1152  CD2 TYR A 178     5766   7106   7262    -57    360  -1372       C  
ATOM   1153  CE1 TYR A 178      -2.814 -10.930  81.440  1.00 49.79           C  
ANISOU 1153  CE1 TYR A 178     5339   6937   6643   -191    374  -1355       C  
ATOM   1154  CE1 TYR A 178      -2.814 -10.930  81.440  1.00 49.79           C  
ANISOU 1154  CE1 TYR A 178     5339   6937   6643   -191    374  -1355       C  
ATOM   1155  CE2 TYR A 178      -3.268  -8.701  80.695  1.00 53.58           C  
ANISOU 1155  CE2 TYR A 178     5927   7196   7234   -143    360  -1379       C  
ATOM   1156  CE2 TYR A 178      -3.268  -8.701  80.695  1.00 53.58           C  
ANISOU 1156  CE2 TYR A 178     5927   7196   7234   -143    360  -1379       C  
ATOM   1157  CZ  TYR A 178      -2.371  -9.714  80.959  1.00 52.72           C  
ANISOU 1157  CZ  TYR A 178     5800   7211   7021   -209    365  -1371       C  
ATOM   1158  CZ  TYR A 178      -2.371  -9.714  80.959  1.00 52.72           C  
ANISOU 1158  CZ  TYR A 178     5800   7211   7021   -209    365  -1371       C  
ATOM   1159  OH  TYR A 178      -1.028  -9.506  80.741  1.00 52.79           O  
ANISOU 1159  OH  TYR A 178     5881   7246   6932   -292    365  -1378       O  
ATOM   1160  OH  TYR A 178      -1.028  -9.506  80.741  1.00 52.79           O  
ANISOU 1160  OH  TYR A 178     5881   7246   6932   -292    365  -1378       O  
ATOM   1161  H   TYR A 178      -6.546 -11.975  79.686  1.00  0.00           H  
ATOM   1162  H   TYR A 178      -6.546 -11.975  79.686  1.00  0.00           H  
ATOM   1163  HH  TYR A 178      -0.891  -8.616  80.409  1.00  0.00           H  
ATOM   1164  HH  TYR A 178      -0.891  -8.616  80.409  1.00  0.00           H  
ATOM   1165  N   ALA A 179      -9.376 -11.692  81.243  1.00 44.67           N  
ANISOU 1165  N   ALA A 179     4255   6158   6558    169    313  -1286       N  
ATOM   1166  N   ALA A 179      -9.376 -11.692  81.243  1.00 44.67           N  
ANISOU 1166  N   ALA A 179     4255   6158   6558    169    313  -1286       N  
ATOM   1167  CA  ALA A 179     -10.807 -11.690  81.521  1.00 48.05           C  
ANISOU 1167  CA  ALA A 179     4562   6575   7119    246    329  -1292       C  
ATOM   1168  CA  ALA A 179     -10.807 -11.690  81.521  1.00 48.05           C  
ANISOU 1168  CA  ALA A 179     4562   6575   7119    246    329  -1292       C  
ATOM   1169  C   ALA A 179     -11.294 -13.053  81.998  1.00 50.66           C  
ANISOU 1169  C   ALA A 179     4785   7000   7463    219    359  -1282       C  
ATOM   1170  C   ALA A 179     -11.294 -13.053  81.998  1.00 50.66           C  
ANISOU 1170  C   ALA A 179     4785   7000   7463    219    359  -1282       C  
ATOM   1171  O   ALA A 179     -12.141 -13.139  82.887  1.00 52.33           O  
ANISOU 1171  O   ALA A 179     4904   7233   7746    255    440  -1313       O  
ATOM   1172  O   ALA A 179     -12.141 -13.139  82.887  1.00 52.33           O  
ANISOU 1172  O   ALA A 179     4904   7233   7746    255    440  -1313       O  
ATOM   1173  CB  ALA A 179     -11.585 -11.261  80.286  1.00 59.66           C  
ANISOU 1173  CB  ALA A 179     6014   7972   8683    315    217  -1245       C  
ATOM   1174  CB  ALA A 179     -11.585 -11.261  80.286  1.00 59.66           C  
ANISOU 1174  CB  ALA A 179     6014   7972   8683    315    217  -1245       C  
ATOM   1175  H   ALA A 179      -9.081 -11.555  80.287  1.00  0.00           H  
ATOM   1176  H   ALA A 179      -9.081 -11.555  80.287  1.00  0.00           H  
ATOM   1177  N   GLN A 180     -10.759 -14.114  81.399  1.00 59.18           N  
ANISOU 1177  N   GLN A 180     5883   8130   8474    157    300  -1236       N  
ATOM   1178  N   GLN A 180     -10.759 -14.114  81.399  1.00 59.18           N  
ANISOU 1178  N   GLN A 180     5883   8130   8474    157    300  -1236       N  
ATOM   1179  CA  GLN A 180     -11.149 -15.474  81.755  1.00 61.74           C  
ANISOU 1179  CA  GLN A 180     6124   8534   8800    124    328  -1221       C  
ATOM   1180  CA  GLN A 180     -11.149 -15.474  81.755  1.00 61.74           C  
ANISOU 1180  CA  GLN A 180     6124   8534   8800    124    328  -1221       C  
ATOM   1181  C   GLN A 180     -10.880 -15.769  83.221  1.00 63.43           C  
ANISOU 1181  C   GLN A 180     6329   8812   8960    103    467  -1271       C  
ATOM   1182  C   GLN A 180     -10.880 -15.769  83.221  1.00 63.43           C  
ANISOU 1182  C   GLN A 180     6329   8812   8960    103    467  -1271       C  
ATOM   1183  O   GLN A 180     -11.772 -16.200  83.952  1.00 69.15           O  
ANISOU 1183  O   GLN A 180     6955   9565   9754    124    539  -1288       O  
ATOM   1184  O   GLN A 180     -11.772 -16.200  83.952  1.00 69.15           O  
ANISOU 1184  O   GLN A 180     6955   9565   9754    124    539  -1288       O  
ATOM   1185  CB  GLN A 180     -10.415 -16.488  80.880  1.00 58.52           C  
ANISOU 1185  CB  GLN A 180     5771   8161   8303     60    250  -1166       C  
ATOM   1186  CB  GLN A 180     -10.415 -16.488  80.880  1.00 58.52           C  
ANISOU 1186  CB  GLN A 180     5771   8161   8303     60    250  -1166       C  
ATOM   1187  CG  GLN A 180     -11.152 -16.835  79.606  1.00 61.08           C  
ANISOU 1187  CG  GLN A 180     6052   8452   8702     77    124  -1114       C  
ATOM   1188  CG  GLN A 180     -11.152 -16.835  79.606  1.00 61.08           C  
ANISOU 1188  CG  GLN A 180     6052   8452   8702     77    124  -1114       C  
ATOM   1189  CD  GLN A 180     -12.406 -17.646  79.862  1.00 64.70           C  
ANISOU 1189  CD  GLN A 180     6371   8944   9268     85    139  -1115       C  
ATOM   1190  CD  GLN A 180     -12.406 -17.646  79.862  1.00 64.70           C  
ANISOU 1190  CD  GLN A 180     6371   8944   9268     85    139  -1115       C  
ATOM   1191  NE2 GLN A 180     -12.357 -18.506  80.873  1.00 65.42           N  
ANISOU 1191  NE2 GLN A 180     6429   9101   9325     45    245  -1134       N  
ATOM   1192  NE2 GLN A 180     -12.357 -18.506  80.873  1.00 65.42           N  
ANISOU 1192  NE2 GLN A 180     6429   9101   9325     45    245  -1134       N  
ATOM   1193  OE1 GLN A 180     -13.404 -17.506  79.157  1.00 66.69           O  
ANISOU 1193  OE1 GLN A 180     6544   9164   9630    126     57  -1099       O  
ATOM   1194  OE1 GLN A 180     -13.404 -17.506  79.157  1.00 66.69           O  
ANISOU 1194  OE1 GLN A 180     6544   9164   9630    126     57  -1099       O  
ATOM   1195  H   GLN A 180     -10.064 -13.989  80.677  1.00  0.00           H  
ATOM   1196  H   GLN A 180     -10.064 -13.989  80.677  1.00  0.00           H  
ATOM   1197 HE21 GLN A 180     -11.514 -18.591  81.423  1.00  0.00           H  
ATOM   1198 HE21 GLN A 180     -11.514 -18.591  81.423  1.00  0.00           H  
ATOM   1199 HE22 GLN A 180     -13.163 -19.075  81.092  1.00  0.00           H  
ATOM   1200 HE22 GLN A 180     -13.163 -19.075  81.092  1.00  0.00           H  
ATOM   1201  N   SER A 181      -9.648 -15.524  83.649  1.00 49.01           N  
ANISOU 1201  N   SER A 181     4604   7010   7007     63    504  -1294       N  
ATOM   1202  N   SER A 181      -9.648 -15.524  83.649  1.00 49.01           N  
ANISOU 1202  N   SER A 181     4604   7010   7007     63    504  -1294       N  
ATOM   1203  CA  SER A 181      -9.256 -15.769  85.029  1.00 47.38           C  
ANISOU 1203  CA  SER A 181     4405   6870   6727     47    626  -1344       C  
ATOM   1204  CA  SER A 181      -9.256 -15.769  85.029  1.00 47.38           C  
ANISOU 1204  CA  SER A 181     4405   6870   6727     47    626  -1344       C  
ATOM   1205  C   SER A 181      -9.953 -14.805  85.986  1.00 50.44           C  
ANISOU 1205  C   SER A 181     4758   7219   7189    106    715  -1405       C  
ATOM   1206  C   SER A 181      -9.953 -14.805  85.986  1.00 50.44           C  
ANISOU 1206  C   SER A 181     4758   7219   7189    106    715  -1405       C  
ATOM   1207  O   SER A 181      -9.971 -15.024  87.197  1.00 51.23           O  
ANISOU 1207  O   SER A 181     4844   7367   7254    110    825  -1447       O  
ATOM   1208  O   SER A 181      -9.971 -15.024  87.197  1.00 51.23           O  
ANISOU 1208  O   SER A 181     4844   7367   7254    110    825  -1447       O  
ATOM   1209  CB  SER A 181      -7.740 -15.653  85.173  1.00 44.61           C  
ANISOU 1209  CB  SER A 181     4166   6560   6224     -9    629  -1358       C  
ATOM   1210  CB  SER A 181      -7.740 -15.653  85.173  1.00 44.61           C  
ANISOU 1210  CB  SER A 181     4166   6560   6224     -9    629  -1358       C  
ATOM   1211  OG  SER A 181      -7.081 -16.491  84.238  1.00 44.50           O  
ANISOU 1211  OG  SER A 181     4190   6578   6141    -54    549  -1297       O  
ATOM   1212  OG  SER A 181      -7.081 -16.491  84.238  1.00 44.50           O  
ANISOU 1212  OG  SER A 181     4190   6578   6141    -54    549  -1297       O  
ATOM   1213  H   SER A 181      -8.955 -15.158  83.011  1.00  0.00           H  
ATOM   1214  H   SER A 181      -8.955 -15.158  83.011  1.00  0.00           H  
ATOM   1215  HG  SER A 181      -6.131 -16.404  84.344  1.00  0.00           H  
ATOM   1216  HG  SER A 181      -6.131 -16.404  84.344  1.00  0.00           H  
ATOM   1217  N   GLY A 182     -10.529 -13.742  85.434  1.00 62.17           N  
ANISOU 1217  N   GLY A 182     6236   8615   8772    159    670  -1408       N  
ATOM   1218  N   GLY A 182     -10.529 -13.742  85.434  1.00 62.17           N  
ANISOU 1218  N   GLY A 182     6236   8615   8772    159    670  -1408       N  
ATOM   1219  CA  GLY A 182     -11.228 -12.751  86.230  1.00 64.97           C  
ANISOU 1219  CA  GLY A 182     6565   8919   9201    226    751  -1462       C  
ATOM   1220  CA  GLY A 182     -11.228 -12.751  86.230  1.00 64.97           C  
ANISOU 1220  CA  GLY A 182     6565   8919   9201    226    751  -1462       C  
ATOM   1221  C   GLY A 182     -10.271 -11.796  86.915  1.00 67.26           C  
ANISOU 1221  C   GLY A 182     6967   9190   9398    207    806  -1525       C  
ATOM   1222  C   GLY A 182     -10.271 -11.796  86.915  1.00 67.26           C  
ANISOU 1222  C   GLY A 182     6967   9190   9398    207    806  -1525       C  
ATOM   1223  O   GLY A 182     -10.415 -11.498  88.100  1.00 70.47           O  
ANISOU 1223  O   GLY A 182     7373   9609   9793    229    914  -1583       O  
ATOM   1224  O   GLY A 182     -10.415 -11.498  88.100  1.00 70.47           O  
ANISOU 1224  O   GLY A 182     7373   9609   9793    229    914  -1583       O  
ATOM   1225  H   GLY A 182     -10.487 -13.607  84.434  1.00  0.00           H  
ATOM   1226  H   GLY A 182     -10.487 -13.607  84.434  1.00  0.00           H  
ATOM   1227  N   LEU A 183      -9.287 -11.316  86.163  1.00 66.78           N  
ANISOU 1227  N   LEU A 183     7006   9098   9271    163    735  -1514       N  
ATOM   1228  N   LEU A 183      -9.287 -11.316  86.163  1.00 66.78           N  
ANISOU 1228  N   LEU A 183     7006   9098   9271    163    735  -1514       N  
ATOM   1229  CA  LEU A 183      -8.305 -10.384  86.698  1.00 64.87           C  
ANISOU 1229  CA  LEU A 183     6871   8835   8942    128    777  -1577       C  
ATOM   1230  CA  LEU A 183      -8.305 -10.384  86.698  1.00 64.87           C  
ANISOU 1230  CA  LEU A 183     6871   8835   8942    128    777  -1577       C  
ATOM   1231  C   LEU A 183      -8.706  -8.949  86.370  1.00 66.90           C  
ANISOU 1231  C   LEU A 183     7177   8966   9276    182    771  -1599       C  
ATOM   1232  C   LEU A 183      -8.706  -8.949  86.370  1.00 66.90           C  
ANISOU 1232  C   LEU A 183     7177   8966   9276    182    771  -1599       C  
ATOM   1233  O   LEU A 183      -8.215  -7.999  86.978  1.00 67.46           O  
ANISOU 1233  O   LEU A 183     7330   8996   9305    169    827  -1664       O  
ATOM   1234  O   LEU A 183      -8.215  -7.999  86.978  1.00 67.46           O  
ANISOU 1234  O   LEU A 183     7330   8996   9305    169    827  -1664       O  
ATOM   1235  CB  LEU A 183      -6.914 -10.698  86.145  1.00 47.65           C  
ANISOU 1235  CB  LEU A 183     4770   6699   6638     40    718  -1556       C  
ATOM   1236  CB  LEU A 183      -6.914 -10.698  86.145  1.00 47.65           C  
ANISOU 1236  CB  LEU A 183     4770   6699   6638     40    718  -1556       C  
ATOM   1237  CG  LEU A 183      -6.480 -12.160  86.293  1.00 44.52           C  
ANISOU 1237  CG  LEU A 183     4336   6421   6158     -4    715  -1522       C  
ATOM   1238  CG  LEU A 183      -6.480 -12.160  86.293  1.00 44.52           C  
ANISOU 1238  CG  LEU A 183     4336   6421   6158     -4    715  -1522       C  
ATOM   1239  CD1 LEU A 183      -5.075 -12.364  85.755  1.00 43.57           C  
ANISOU 1239  CD1 LEU A 183     4294   6345   5917    -82    661  -1503       C  
ATOM   1240  CD1 LEU A 183      -5.075 -12.364  85.755  1.00 43.57           C  
ANISOU 1240  CD1 LEU A 183     4294   6345   5917    -82    661  -1503       C  
ATOM   1241  CD2 LEU A 183      -6.574 -12.613  87.743  1.00 43.09           C  
ANISOU 1241  CD2 LEU A 183     4122   6318   5932      3    826  -1573       C  
ATOM   1242  CD2 LEU A 183      -6.574 -12.613  87.743  1.00 43.09           C  
ANISOU 1242  CD2 LEU A 183     4122   6318   5932      3    826  -1573       C  
ATOM   1243  H   LEU A 183      -9.207 -11.597  85.196  1.00  0.00           H  
ATOM   1244  H   LEU A 183      -9.207 -11.597  85.196  1.00  0.00           H  
ATOM   1245  N   LEU A 184      -9.610  -8.806  85.406  1.00 74.22           N  
ANISOU 1245  N   LEU A 184     8057   9830  10314    246    700  -1546       N  
ATOM   1246  N   LEU A 184      -9.610  -8.806  85.406  1.00 74.22           N  
ANISOU 1246  N   LEU A 184     8057   9830  10314    246    700  -1546       N  
ATOM   1247  CA  LEU A 184     -10.140  -7.501  85.032  1.00 74.78           C  
ANISOU 1247  CA  LEU A 184     8171   9778  10466    319    693  -1556       C  
ATOM   1248  CA  LEU A 184     -10.140  -7.501  85.032  1.00 74.78           C  
ANISOU 1248  CA  LEU A 184     8171   9778  10466    319    693  -1556       C  
ATOM   1249  C   LEU A 184     -11.531  -7.303  85.623  1.00 77.01           C  
ANISOU 1249  C   LEU A 184     8351  10041  10868    422    754  -1571       C  
ATOM   1250  C   LEU A 184     -11.531  -7.303  85.623  1.00 77.01           C  
ANISOU 1250  C   LEU A 184     8351  10041  10868    422    754  -1571       C  
ATOM   1251  O   LEU A 184     -12.244  -8.269  85.884  1.00 77.66           O  
ANISOU 1251  O   LEU A 184     8313  10196  10999    437    767  -1550       O  
ATOM   1252  O   LEU A 184     -12.244  -8.269  85.884  1.00 77.66           O  
ANISOU 1252  O   LEU A 184     8313  10196  10999    437    767  -1550       O  
ATOM   1253  CB  LEU A 184     -10.191  -7.360  83.508  1.00 59.41           C  
ANISOU 1253  CB  LEU A 184     6248   7770   8553    337    568  -1485       C  
ATOM   1254  CB  LEU A 184     -10.191  -7.360  83.508  1.00 59.41           C  
ANISOU 1254  CB  LEU A 184     6248   7770   8553    337    568  -1485       C  
ATOM   1255  CG  LEU A 184      -8.902  -7.665  82.743  1.00 57.83           C  
ANISOU 1255  CG  LEU A 184     6138   7590   8244    243    501  -1455       C  
ATOM   1256  CG  LEU A 184      -8.902  -7.665  82.743  1.00 57.83           C  
ANISOU 1256  CG  LEU A 184     6138   7590   8244    243    501  -1455       C  
ATOM   1257  CD1 LEU A 184      -9.114  -7.494  81.246  1.00 56.54           C  
ANISOU 1257  CD1 LEU A 184     6002   7357   8122    278    383  -1383       C  
ATOM   1258  CD1 LEU A 184      -9.114  -7.494  81.246  1.00 56.54           C  
ANISOU 1258  CD1 LEU A 184     6002   7357   8122    278    383  -1383       C  
ATOM   1259  CD2 LEU A 184      -7.761  -6.786  83.237  1.00 58.38           C  
ANISOU 1259  CD2 LEU A 184     6331   7627   8222    177    559  -1516       C  
ATOM   1260  CD2 LEU A 184      -7.761  -6.786  83.237  1.00 58.38           C  
ANISOU 1260  CD2 LEU A 184     6331   7627   8222    177    559  -1516       C  
ATOM   1261  H   LEU A 184      -9.950  -9.616  84.908  1.00  0.00           H  
ATOM   1262  H   LEU A 184      -9.950  -9.616  84.908  1.00  0.00           H  
ATOM   1263  N   ALA A 185     -11.917  -6.050  85.832  1.00 69.33           N  
ANISOU 1263  N   ALA A 185     7430   8968   9946    492    799  -1607       N  
ATOM   1264  N   ALA A 185     -11.917  -6.050  85.832  1.00 69.33           N  
ANISOU 1264  N   ALA A 185     7430   8968   9946    492    799  -1607       N  
ATOM   1265  CA  ALA A 185     -13.262  -5.744  86.299  1.00 69.43           C  
ANISOU 1265  CA  ALA A 185     7347   8954  10078    605    857  -1616       C  
ATOM   1266  CA  ALA A 185     -13.262  -5.744  86.299  1.00 69.43           C  
ANISOU 1266  CA  ALA A 185     7347   8954  10078    605    857  -1616       C  
ATOM   1267  C   ALA A 185     -14.092  -5.225  85.143  1.00 70.62           C  
ANISOU 1267  C   ALA A 185     7470   9027  10336    699    767  -1561       C  
ATOM   1268  C   ALA A 185     -14.092  -5.225  85.143  1.00 70.62           C  
ANISOU 1268  C   ALA A 185     7470   9027  10336    699    767  -1561       C  
ATOM   1269  O   ALA A 185     -13.567  -4.568  84.248  1.00 72.45           O  
ANISOU 1269  O   ALA A 185     7807   9181  10539    694    698  -1540       O  
ATOM   1270  O   ALA A 185     -13.567  -4.568  84.248  1.00 72.45           O  
ANISOU 1270  O   ALA A 185     7807   9181  10539    694    698  -1540       O  
ATOM   1271  CB  ALA A 185     -13.225  -4.728  87.414  1.00 69.67           C  
ANISOU 1271  CB  ALA A 185     7453   8928  10092    636    979  -1695       C  
ATOM   1272  CB  ALA A 185     -13.225  -4.728  87.414  1.00 69.67           C  
ANISOU 1272  CB  ALA A 185     7453   8928  10092    636    979  -1695       C  
ATOM   1273  H   ALA A 185     -11.274  -5.289  85.667  1.00  0.00           H  
ATOM   1274  H   ALA A 185     -11.274  -5.289  85.667  1.00  0.00           H  
ATOM   1275  N   GLU A 186     -15.386  -5.516  85.154  1.00 74.41           N  
ANISOU 1275  N   GLU A 186     7806   9531  10938    788    767  -1537       N  
ATOM   1276  N   GLU A 186     -15.386  -5.516  85.154  1.00 74.41           N  
ANISOU 1276  N   GLU A 186     7806   9531  10938    788    767  -1537       N  
ATOM   1277  CA  GLU A 186     -16.246  -5.047  84.082  1.00 76.12           C  
ANISOU 1277  CA  GLU A 186     7981   9687  11256    891    675  -1486       C  
ATOM   1278  CA  GLU A 186     -16.246  -5.047  84.082  1.00 76.12           C  
ANISOU 1278  CA  GLU A 186     7981   9687  11256    891    675  -1486       C  
ATOM   1279  C   GLU A 186     -16.417  -3.546  84.215  1.00 82.37           C  
ANISOU 1279  C   GLU A 186     8874  10352  12070    985    727  -1516       C  
ATOM   1280  C   GLU A 186     -16.417  -3.546  84.215  1.00 82.37           C  
ANISOU 1280  C   GLU A 186     8874  10352  12070    985    727  -1516       C  
ATOM   1281  O   GLU A 186     -16.843  -3.057  85.258  1.00 86.64           O  
ANISOU 1281  O   GLU A 186     9406  10875  12640   1036    845  -1566       O  
ATOM   1282  O   GLU A 186     -16.843  -3.057  85.258  1.00 86.64           O  
ANISOU 1282  O   GLU A 186     9406  10875  12640   1036    845  -1566       O  
ATOM   1283  CB  GLU A 186     -17.600  -5.748  84.115  1.00 62.07           C  
ANISOU 1283  CB  GLU A 186     6004   7975   9604    958    665  -1459       C  
ATOM   1284  CB  GLU A 186     -17.600  -5.748  84.115  1.00 62.07           C  
ANISOU 1284  CB  GLU A 186     6004   7975   9604    958    665  -1459       C  
ATOM   1285  CG  GLU A 186     -18.266  -5.801  82.757  1.00 60.96           C  
ANISOU 1285  CG  GLU A 186     5800   7821   9543   1022    521  -1393       C  
ATOM   1286  CG  GLU A 186     -18.266  -5.801  82.757  1.00 60.96           C  
ANISOU 1286  CG  GLU A 186     5800   7821   9543   1022    521  -1393       C  
ATOM   1287  CD  GLU A 186     -19.767  -5.900  82.859  1.00 60.70           C  
ANISOU 1287  CD  GLU A 186     5583   7821   9659   1131    526  -1382       C  
ATOM   1288  CD  GLU A 186     -19.767  -5.900  82.859  1.00 60.70           C  
ANISOU 1288  CD  GLU A 186     5583   7821   9659   1131    526  -1382       C  
ATOM   1289  OE1 GLU A 186     -20.257  -6.349  83.914  1.00 61.03           O  
ANISOU 1289  OE1 GLU A 186     5523   7924   9742   1125    635  -1414       O  
ATOM   1290  OE1 GLU A 186     -20.257  -6.349  83.914  1.00 61.03           O  
ANISOU 1290  OE1 GLU A 186     5523   7924   9742   1125    635  -1414       O  
ATOM   1291  OE2 GLU A 186     -20.456  -5.512  81.892  1.00 60.42           O1-
ANISOU 1291  OE2 GLU A 186     5505   7753   9698   1226    425  -1340       O1-
ATOM   1292  OE2 GLU A 186     -20.456  -5.512  81.892  1.00 60.42           O1-
ANISOU 1292  OE2 GLU A 186     5505   7753   9698   1226    425  -1340       O1-
ATOM   1293  H   GLU A 186     -15.774  -6.064  85.908  1.00  0.00           H  
ATOM   1294  H   GLU A 186     -15.774  -6.064  85.908  1.00  0.00           H  
ATOM   1295  N   ILE A 187     -16.064  -2.815  83.167  1.00 78.98           N  
ANISOU 1295  N   ILE A 187     8555   9830  11622   1008    646  -1484       N  
ATOM   1296  N   ILE A 187     -16.064  -2.815  83.167  1.00 78.98           N  
ANISOU 1296  N   ILE A 187     8555   9830  11622   1008    646  -1484       N  
ATOM   1297  CA  ILE A 187     -16.142  -1.367  83.216  1.00 78.26           C  
ANISOU 1297  CA  ILE A 187     8586   9605  11543   1093    696  -1509       C  
ATOM   1298  CA  ILE A 187     -16.142  -1.367  83.216  1.00 78.26           C  
ANISOU 1298  CA  ILE A 187     8586   9605  11543   1093    696  -1509       C  
ATOM   1299  C   ILE A 187     -17.499  -0.932  82.711  1.00 77.10           C  
ANISOU 1299  C   ILE A 187     8348   9421  11525   1257    659  -1468       C  
ATOM   1300  C   ILE A 187     -17.499  -0.932  82.711  1.00 77.10           C  
ANISOU 1300  C   ILE A 187     8348   9421  11525   1257    659  -1468       C  
ATOM   1301  O   ILE A 187     -18.105  -1.617  81.889  1.00 76.35           O  
ANISOU 1301  O   ILE A 187     8134   9384  11491   1288    550  -1410       O  
ATOM   1302  O   ILE A 187     -18.105  -1.617  81.889  1.00 76.35           O  
ANISOU 1302  O   ILE A 187     8134   9384  11491   1288    550  -1410       O  
ATOM   1303  CB  ILE A 187     -15.042  -0.707  82.378  1.00 75.22           C  
ANISOU 1303  CB  ILE A 187     8385   9126  11069   1037    644  -1496       C  
ATOM   1304  CB  ILE A 187     -15.042  -0.707  82.378  1.00 75.22           C  
ANISOU 1304  CB  ILE A 187     8385   9126  11069   1037    644  -1496       C  
ATOM   1305  CG1 ILE A 187     -15.180  -1.106  80.908  1.00 75.01           C  
ANISOU 1305  CG1 ILE A 187     8335   9103  11064   1059    494  -1413       C  
ATOM   1306  CG1 ILE A 187     -15.180  -1.106  80.908  1.00 75.01           C  
ANISOU 1306  CG1 ILE A 187     8335   9103  11064   1059    494  -1413       C  
ATOM   1307  CG2 ILE A 187     -13.677  -1.107  82.907  1.00 72.78           C  
ANISOU 1307  CG2 ILE A 187     8154   8864  10634    875    682  -1540       C  
ATOM   1308  CG2 ILE A 187     -13.677  -1.107  82.907  1.00 72.78           C  
ANISOU 1308  CG2 ILE A 187     8154   8864  10634    875    682  -1540       C  
ATOM   1309  CD1 ILE A 187     -14.140  -0.475  79.994  1.00 74.00           C  
ANISOU 1309  CD1 ILE A 187     8387   8877  10850   1011    445  -1391       C  
ATOM   1310  CD1 ILE A 187     -14.140  -0.475  79.994  1.00 74.00           C  
ANISOU 1310  CD1 ILE A 187     8387   8877  10850   1011    445  -1391       C  
ATOM   1311  H   ILE A 187     -15.737  -3.265  82.324  1.00  0.00           H  
ATOM   1312  H   ILE A 187     -15.737  -3.265  82.324  1.00  0.00           H  
ATOM   1313  N   THR A 188     -17.982   0.204  83.202  1.00 66.20           N  
ANISOU 1313  N   THR A 188     7023   7946  10185   1365    747  -1500       N  
ATOM   1314  N   THR A 188     -17.982   0.204  83.202  1.00 66.20           N  
ANISOU 1314  N   THR A 188     7023   7946  10185   1365    747  -1500       N  
ATOM   1315  CA  THR A 188     -19.271   0.712  82.748  1.00 70.66           C  
ANISOU 1315  CA  THR A 188     7504   8475  10870   1539    717  -1461       C  
ATOM   1316  CA  THR A 188     -19.271   0.712  82.748  1.00 70.66           C  
ANISOU 1316  CA  THR A 188     7504   8475  10870   1539    717  -1461       C  
ATOM   1317  C   THR A 188     -19.207   2.162  82.285  1.00 72.19           C  
ANISOU 1317  C   THR A 188     7868   8508  11053   1640    729  -1456       C  
ATOM   1318  C   THR A 188     -19.207   2.162  82.285  1.00 72.19           C  
ANISOU 1318  C   THR A 188     7868   8508  11053   1640    729  -1456       C  
ATOM   1319  O   THR A 188     -19.497   3.089  83.040  1.00 73.54           O  
ANISOU 1319  O   THR A 188     8101   8599  11241   1718    845  -1500       O  
ATOM   1320  O   THR A 188     -19.497   3.089  83.040  1.00 73.54           O  
ANISOU 1320  O   THR A 188     8101   8599  11241   1718    845  -1500       O  
ATOM   1321  CB  THR A 188     -20.336   0.580  83.842  1.00 99.21           C  
ANISOU 1321  CB  THR A 188    10971  12146  14578   1618    824  -1493       C  
ATOM   1322  CB  THR A 188     -20.336   0.580  83.842  1.00 99.21           C  
ANISOU 1322  CB  THR A 188    10971  12146  14578   1618    824  -1493       C  
ATOM   1323  CG2 THR A 188     -21.707   0.990  83.309  1.00102.49           C  
ANISOU 1323  CG2 THR A 188    11269  12548  15125   1800    781  -1448       C  
ATOM   1324  CG2 THR A 188     -21.707   0.990  83.309  1.00102.49           C  
ANISOU 1324  CG2 THR A 188    11269  12548  15125   1800    781  -1448       C  
ATOM   1325  OG1 THR A 188     -20.393  -0.783  84.278  1.00 98.94           O  
ANISOU 1325  OG1 THR A 188    10788  12254  14551   1521    823  -1496       O  
ATOM   1326  OG1 THR A 188     -20.393  -0.783  84.278  1.00 98.94           O  
ANISOU 1326  OG1 THR A 188    10788  12254  14551   1521    823  -1496       O  
ATOM   1327  H   THR A 188     -17.456   0.720  83.893  1.00  0.00           H  
ATOM   1328  H   THR A 188     -17.456   0.720  83.893  1.00  0.00           H  
ATOM   1329  HG1 THR A 188     -21.059  -0.872  84.964  1.00  0.00           H  
ATOM   1330  HG1 THR A 188     -21.059  -0.872  84.964  1.00  0.00           H  
ATOM   1331  N   PRO A 189     -18.812   2.361  81.025  1.00 81.76           N  
ANISOU 1331  N   PRO A 189     9167   9665  12232   1642    614  -1402       N  
ATOM   1332  N   PRO A 189     -18.812   2.361  81.025  1.00 81.76           N  
ANISOU 1332  N   PRO A 189     9167   9665  12232   1642    614  -1402       N  
ATOM   1333  CA  PRO A 189     -18.875   3.701  80.448  1.00 82.45           C  
ANISOU 1333  CA  PRO A 189     9414   9595  12317   1756    619  -1385       C  
ATOM   1334  CA  PRO A 189     -18.875   3.701  80.448  1.00 82.45           C  
ANISOU 1334  CA  PRO A 189     9414   9595  12317   1756    619  -1385       C  
ATOM   1335  C   PRO A 189     -20.274   3.938  79.949  1.00 84.47           C  
ANISOU 1335  C   PRO A 189     9549   9855  12692   1950    564  -1334       C  
ATOM   1336  C   PRO A 189     -20.274   3.938  79.949  1.00 84.47           C  
ANISOU 1336  C   PRO A 189     9549   9855  12692   1950    564  -1334       C  
ATOM   1337  O   PRO A 189     -20.878   3.021  79.401  1.00 83.86           O  
ANISOU 1337  O   PRO A 189     9301   9888  12673   1966    455  -1289       O  
ATOM   1338  O   PRO A 189     -20.878   3.021  79.401  1.00 83.86           O  
ANISOU 1338  O   PRO A 189     9301   9888  12673   1966    455  -1289       O  
ATOM   1339  CB  PRO A 189     -17.858   3.653  79.304  1.00 74.28           C  
ANISOU 1339  CB  PRO A 189     8511   8516  11195   1670    518  -1343       C  
ATOM   1340  CB  PRO A 189     -17.858   3.653  79.304  1.00 74.28           C  
ANISOU 1340  CB  PRO A 189     8511   8516  11195   1670    518  -1343       C  
ATOM   1341  CG  PRO A 189     -17.765   2.216  78.943  1.00 73.35           C  
ANISOU 1341  CG  PRO A 189     8248   8546  11075   1576    415  -1311       C  
ATOM   1342  CG  PRO A 189     -17.765   2.216  78.943  1.00 73.35           C  
ANISOU 1342  CG  PRO A 189     8248   8546  11075   1576    415  -1311       C  
ATOM   1343  CD  PRO A 189     -18.141   1.395  80.139  1.00 73.38           C  
ANISOU 1343  CD  PRO A 189     8092   8673  11117   1528    491  -1358       C  
ATOM   1344  CD  PRO A 189     -18.141   1.395  80.139  1.00 73.38           C  
ANISOU 1344  CD  PRO A 189     8092   8673  11117   1528    491  -1358       C  
ATOM   1345  N   ASP A 190     -20.789   5.138  80.170  1.00107.77           N  
ANISOU 1345  N   ASP A 190    12581  12689  15676   2095    641  -1344       N  
ATOM   1346  N   ASP A 190     -20.789   5.138  80.170  1.00107.77           N  
ANISOU 1346  N   ASP A 190    12581  12689  15676   2095    641  -1344       N  
ATOM   1347  CA  ASP A 190     -22.161   5.439  79.818  1.00110.84           C  
ANISOU 1347  CA  ASP A 190    12848  13087  16179   2298    603  -1300       C  
ATOM   1348  CA  ASP A 190     -22.161   5.439  79.818  1.00110.84           C  
ANISOU 1348  CA  ASP A 190    12848  13087  16179   2298    603  -1300       C  
ATOM   1349  C   ASP A 190     -22.302   5.476  78.312  1.00112.23           C  
ANISOU 1349  C   ASP A 190    13045  13242  16356   2370    442  -1220       C  
ATOM   1350  C   ASP A 190     -22.302   5.476  78.312  1.00112.23           C  
ANISOU 1350  C   ASP A 190    13045  13242  16356   2370    442  -1220       C  
ATOM   1351  O   ASP A 190     -21.313   5.644  77.598  1.00112.06           O  
ANISOU 1351  O   ASP A 190    13189  13148  16241   2288    394  -1202       O  
ATOM   1352  O   ASP A 190     -21.313   5.644  77.598  1.00112.06           O  
ANISOU 1352  O   ASP A 190    13189  13148  16241   2288    394  -1202       O  
ATOM   1353  CB  ASP A 190     -22.597   6.772  80.423  1.00 92.04           C  
ANISOU 1353  CB  ASP A 190    10576  10576  13821   2442    735  -1329       C  
ATOM   1354  CB  ASP A 190     -22.597   6.772  80.423  1.00 92.04           C  
ANISOU 1354  CB  ASP A 190    10576  10576  13821   2442    735  -1329       C  
ATOM   1355  CG  ASP A 190     -21.455   7.514  81.089  1.00 92.50           C  
ANISOU 1355  CG  ASP A 190    10863  10510  13772   2333    858  -1396       C  
ATOM   1356  CG  ASP A 190     -21.455   7.514  81.089  1.00 92.50           C  
ANISOU 1356  CG  ASP A 190    10863  10510  13772   2333    858  -1396       C  
ATOM   1357  OD1 ASP A 190     -20.842   6.953  82.021  1.00 91.10           O  
ANISOU 1357  OD1 ASP A 190    10668  10397  13550   2181    927  -1457       O  
ATOM   1358  OD1 ASP A 190     -20.842   6.953  82.021  1.00 91.10           O  
ANISOU 1358  OD1 ASP A 190    10668  10397  13550   2181    927  -1457       O  
ATOM   1359  OD2 ASP A 190     -21.163   8.654  80.670  1.00 94.41           O1-
ANISOU 1359  OD2 ASP A 190    11308  10593  13973   2397    885  -1388       O1-
ATOM   1360  OD2 ASP A 190     -21.163   8.654  80.670  1.00 94.41           O1-
ANISOU 1360  OD2 ASP A 190    11308  10593  13973   2397    885  -1388       O1-
ATOM   1361  H   ASP A 190     -20.223   5.861  80.590  1.00  0.00           H  
ATOM   1362  H   ASP A 190     -20.223   5.861  80.590  1.00  0.00           H  
ATOM   1363  N   LYS A 191     -23.530   5.341  77.826  1.00 96.33           N  
ANISOU 1363  N   LYS A 191    10865  11289  14446   2526    359  -1173       N  
ATOM   1364  N   LYS A 191     -23.530   5.341  77.826  1.00 96.33           N  
ANISOU 1364  N   LYS A 191    10865  11289  14446   2526    359  -1173       N  
ATOM   1365  CA  LYS A 191     -23.790   5.444  76.400  1.00 96.18           C  
ANISOU 1365  CA  LYS A 191    10864  11251  14428   2622    201  -1097       C  
ATOM   1366  CA  LYS A 191     -23.790   5.444  76.400  1.00 96.18           C  
ANISOU 1366  CA  LYS A 191    10864  11251  14428   2622    201  -1097       C  
ATOM   1367  C   LYS A 191     -23.667   6.902  75.958  1.00 97.81           C  
ANISOU 1367  C   LYS A 191    11296  11273  14594   2760    239  -1075       C  
ATOM   1368  C   LYS A 191     -23.667   6.902  75.958  1.00 97.81           C  
ANISOU 1368  C   LYS A 191    11296  11273  14594   2760    239  -1075       C  
ATOM   1369  O   LYS A 191     -24.485   7.410  75.191  1.00101.65           O  
ANISOU 1369  O   LYS A 191    11767  11731  15126   2948    164  -1021       O  
ATOM   1370  O   LYS A 191     -24.485   7.410  75.191  1.00101.65           O  
ANISOU 1370  O   LYS A 191    11767  11731  15126   2948    164  -1021       O  
ATOM   1371  CB  LYS A 191     -25.173   4.888  76.068  1.00103.78           C  
ANISOU 1371  CB  LYS A 191    11572  12345  15516   2750    100  -1061       C  
ATOM   1372  CB  LYS A 191     -25.173   4.888  76.068  1.00103.78           C  
ANISOU 1372  CB  LYS A 191    11572  12345  15516   2750    100  -1061       C  
ATOM   1373  CG  LYS A 191     -25.429   4.697  74.580  1.00104.56           C  
ANISOU 1373  CG  LYS A 191    11656  12461  15610   2824    -91   -987       C  
ATOM   1374  CG  LYS A 191     -25.429   4.697  74.580  1.00104.56           C  
ANISOU 1374  CG  LYS A 191    11656  12461  15610   2824    -91   -987       C  
ATOM   1375  CD  LYS A 191     -26.811   5.205  74.187  1.00106.85           C  
ANISOU 1375  CD  LYS A 191    11820  12772  16005   3062   -149   -948       C  
ATOM   1376  CD  LYS A 191     -26.811   5.205  74.187  1.00106.85           C  
ANISOU 1376  CD  LYS A 191    11820  12772  16005   3062   -149   -948       C  
ATOM   1377  CE  LYS A 191     -27.088   4.960  72.706  1.00106.82           C  
ANISOU 1377  CE  LYS A 191    11796  12799  15992   3136   -352   -878       C  
ATOM   1378  CE  LYS A 191     -27.088   4.960  72.706  1.00106.82           C  
ANISOU 1378  CE  LYS A 191    11796  12799  15992   3136   -352   -878       C  
ATOM   1379  NZ  LYS A 191     -26.280   5.857  71.830  1.00105.84           N1+
ANISOU 1379  NZ  LYS A 191    11951  12510  15753   3177   -375   -837       N1+
ATOM   1380  NZ  LYS A 191     -26.280   5.857  71.830  1.00105.84           N1+
ANISOU 1380  NZ  LYS A 191    11951  12510  15753   3177   -375   -837       N1+
ATOM   1381  H   LYS A 191     -24.304   5.163  78.451  1.00  0.00           H  
ATOM   1382  H   LYS A 191     -24.304   5.163  78.451  1.00  0.00           H  
ATOM   1383  HZ1 LYS A 191     -26.492   5.663  70.862  1.00  0.00           H  
ATOM   1384  HZ1 LYS A 191     -26.492   5.663  70.862  1.00  0.00           H  
ATOM   1385  HZ2 LYS A 191     -26.503   6.820  72.037  1.00  0.00           H  
ATOM   1386  HZ2 LYS A 191     -26.503   6.820  72.037  1.00  0.00           H  
ATOM   1387  HZ3 LYS A 191     -25.297   5.696  71.997  1.00  0.00           H  
ATOM   1388  HZ3 LYS A 191     -25.297   5.696  71.997  1.00  0.00           H  
ATOM   1389  N   ALA A 192     -22.643   7.571  76.474  1.00 89.25           N  
ANISOU 1389  N   ALA A 192    10424  10066  13422   2666    360  -1121       N  
ATOM   1390  N   ALA A 192     -22.643   7.571  76.474  1.00 89.25           N  
ANISOU 1390  N   ALA A 192    10424  10066  13422   2666    360  -1121       N  
ATOM   1391  CA  ALA A 192     -22.325   8.941  76.110  1.00 88.45           C  
ANISOU 1391  CA  ALA A 192    10570   9772  13266   2760    416  -1108       C  
ATOM   1392  CA  ALA A 192     -22.325   8.941  76.110  1.00 88.45           C  
ANISOU 1392  CA  ALA A 192    10570   9772  13266   2760    416  -1108       C  
ATOM   1393  C   ALA A 192     -20.821   9.041  75.928  1.00 88.61           C  
ANISOU 1393  C   ALA A 192    10798   9708  13163   2571    441  -1130       C  
ATOM   1394  C   ALA A 192     -20.821   9.041  75.928  1.00 88.61           C  
ANISOU 1394  C   ALA A 192    10798   9708  13163   2571    441  -1130       C  
ATOM   1395  O   ALA A 192     -20.327   9.604  74.952  1.00 90.19           O  
ANISOU 1395  O   ALA A 192    11175   9793  13300   2593    396  -1085       O  
ATOM   1396  O   ALA A 192     -20.327   9.604  74.952  1.00 90.19           O  
ANISOU 1396  O   ALA A 192    11175   9793  13300   2593    396  -1085       O  
ATOM   1397  CB  ALA A 192     -22.805   9.911  77.172  1.00 70.89           C  
ANISOU 1397  CB  ALA A 192     8395   7463  11078   2864    579  -1158       C  
ATOM   1398  CB  ALA A 192     -22.805   9.911  77.172  1.00 70.89           C  
ANISOU 1398  CB  ALA A 192     8395   7463  11078   2864    579  -1158       C  
ATOM   1399  H   ALA A 192     -22.042   7.128  77.154  1.00  0.00           H  
ATOM   1400  H   ALA A 192     -22.042   7.128  77.154  1.00  0.00           H  
ATOM   1401  N   PHE A 193     -20.096   8.489  76.890  1.00 89.75           N  
ANISOU 1401  N   PHE A 193    10916   9912  13271   2386    517  -1198       N  
ATOM   1402  N   PHE A 193     -20.096   8.489  76.890  1.00 89.75           N  
ANISOU 1402  N   PHE A 193    10916   9912  13271   2386    517  -1198       N  
ATOM   1403  CA  PHE A 193     -18.652   8.388  76.791  1.00 87.67           C  
ANISOU 1403  CA  PHE A 193    10807   9608  12896   2189    534  -1223       C  
ATOM   1404  CA  PHE A 193     -18.652   8.388  76.791  1.00 87.67           C  
ANISOU 1404  CA  PHE A 193    10807   9608  12896   2189    534  -1223       C  
ATOM   1405  C   PHE A 193     -18.317   7.267  75.827  1.00 86.81           C  
ANISOU 1405  C   PHE A 193    10615   9607  12762   2104    381  -1168       C  
ATOM   1406  C   PHE A 193     -18.317   7.267  75.827  1.00 86.81           C  
ANISOU 1406  C   PHE A 193    10615   9607  12762   2104    381  -1168       C  
ATOM   1407  O   PHE A 193     -17.291   7.288  75.146  1.00 86.23           O  
ANISOU 1407  O   PHE A 193    10681   9480  12601   2001    346  -1149       O  
ATOM   1408  O   PHE A 193     -17.291   7.288  75.146  1.00 86.23           O  
ANISOU 1408  O   PHE A 193    10681   9480  12601   2001    346  -1149       O  
ATOM   1409  CB  PHE A 193     -18.038   8.123  78.162  1.00 77.72           C  
ANISOU 1409  CB  PHE A 193     9533   8393  11604   2032    657  -1315       C  
ATOM   1410  CB  PHE A 193     -18.038   8.123  78.162  1.00 77.72           C  
ANISOU 1410  CB  PHE A 193     9533   8393  11604   2032    657  -1315       C  
ATOM   1411  CG  PHE A 193     -16.594   7.720  78.113  1.00 75.82           C  
ANISOU 1411  CG  PHE A 193     9389   8164  11257   1817    654  -1342       C  
ATOM   1412  CG  PHE A 193     -16.594   7.720  78.113  1.00 75.82           C  
ANISOU 1412  CG  PHE A 193     9389   8164  11257   1817    654  -1342       C  
ATOM   1413  CD1 PHE A 193     -15.593   8.674  78.128  1.00 76.01           C  
ANISOU 1413  CD1 PHE A 193     9640   8040  11198   1741    733  -1377       C  
ATOM   1414  CD1 PHE A 193     -15.593   8.674  78.128  1.00 76.01           C  
ANISOU 1414  CD1 PHE A 193     9640   8040  11198   1741    733  -1377       C  
ATOM   1415  CD2 PHE A 193     -16.235   6.385  78.057  1.00 73.39           C  
ANISOU 1415  CD2 PHE A 193     8941   8013  10931   1690    576  -1333       C  
ATOM   1416  CD2 PHE A 193     -16.235   6.385  78.057  1.00 73.39           C  
ANISOU 1416  CD2 PHE A 193     8941   8013  10931   1690    576  -1333       C  
ATOM   1417  CE1 PHE A 193     -14.263   8.304  78.086  1.00 74.06           C  
ANISOU 1417  CE1 PHE A 193     9467   7815  10858   1543    731  -1402       C  
ATOM   1418  CE1 PHE A 193     -14.263   8.304  78.086  1.00 74.06           C  
ANISOU 1418  CE1 PHE A 193     9467   7815  10858   1543    731  -1402       C  
ATOM   1419  CE2 PHE A 193     -14.911   6.009  78.013  1.00 71.53           C  
ANISOU 1419  CE2 PHE A 193     8787   7795  10596   1503    575  -1354       C  
ATOM   1420  CE2 PHE A 193     -14.911   6.009  78.013  1.00 71.53           C  
ANISOU 1420  CE2 PHE A 193     8787   7795  10596   1503    575  -1354       C  
ATOM   1421  CZ  PHE A 193     -13.923   6.970  78.029  1.00 71.89           C  
ANISOU 1421  CZ  PHE A 193     9047   7705  10565   1430    651  -1389       C  
ATOM   1422  CZ  PHE A 193     -13.923   6.970  78.029  1.00 71.89           C  
ANISOU 1422  CZ  PHE A 193     9047   7705  10565   1430    651  -1389       C  
ATOM   1423  H   PHE A 193     -20.547   8.126  77.717  1.00  0.00           H  
ATOM   1424  H   PHE A 193     -20.547   8.126  77.717  1.00  0.00           H  
ATOM   1425  N   GLN A 194     -19.205   6.283  75.777  1.00 79.63           N  
ANISOU 1425  N   GLN A 194     9476   8849  11932   2147    294  -1144       N  
ATOM   1426  N   GLN A 194     -19.205   6.283  75.777  1.00 79.63           N  
ANISOU 1426  N   GLN A 194     9476   8849  11932   2147    294  -1144       N  
ATOM   1427  CA  GLN A 194     -18.996   5.103  74.958  1.00 78.40           C  
ANISOU 1427  CA  GLN A 194     9222   8807  11758   2065    151  -1099       C  
ATOM   1428  CA  GLN A 194     -18.996   5.103  74.958  1.00 78.40           C  
ANISOU 1428  CA  GLN A 194     9222   8807  11758   2065    151  -1099       C  
ATOM   1429  C   GLN A 194     -19.085   5.433  73.469  1.00 78.13           C  
ANISOU 1429  C   GLN A 194     9281   8703  11701   2166     22  -1017       C  
ATOM   1430  C   GLN A 194     -19.085   5.433  73.469  1.00 78.13           C  
ANISOU 1430  C   GLN A 194     9281   8703  11701   2166     22  -1017       C  
ATOM   1431  O   GLN A 194     -18.736   4.613  72.619  1.00 74.21           O  
ANISOU 1431  O   GLN A 194     8759   8269  11167   2097    -97   -975       O  
ATOM   1432  O   GLN A 194     -18.736   4.613  72.619  1.00 74.21           O  
ANISOU 1432  O   GLN A 194     8759   8269  11167   2097    -97   -975       O  
ATOM   1433  CB  GLN A 194     -20.012   4.029  75.329  1.00 90.10           C  
ANISOU 1433  CB  GLN A 194    10437  10459  13338   2088    101  -1100       C  
ATOM   1434  CB  GLN A 194     -20.012   4.029  75.329  1.00 90.10           C  
ANISOU 1434  CB  GLN A 194    10437  10459  13338   2088    101  -1100       C  
ATOM   1435  CG  GLN A 194     -19.612   2.636  74.915  1.00 89.79           C  
ANISOU 1435  CG  GLN A 194    10296  10550  13271   1949     -3  -1080       C  
ATOM   1436  CG  GLN A 194     -19.612   2.636  74.915  1.00 89.79           C  
ANISOU 1436  CG  GLN A 194    10296  10550  13271   1949     -3  -1080       C  
ATOM   1437  CD  GLN A 194     -20.450   1.579  75.591  1.00 90.51           C  
ANISOU 1437  CD  GLN A 194    10140  10799  13451   1932     -7  -1101       C  
ATOM   1438  CD  GLN A 194     -20.450   1.579  75.591  1.00 90.51           C  
ANISOU 1438  CD  GLN A 194    10140  10799  13451   1932     -7  -1101       C  
ATOM   1439  NE2 GLN A 194     -20.618   1.709  76.902  1.00 90.51           N  
ANISOU 1439  NE2 GLN A 194    10091  10816  13482   1914    134  -1163       N  
ATOM   1440  NE2 GLN A 194     -20.618   1.709  76.902  1.00 90.51           N  
ANISOU 1440  NE2 GLN A 194    10091  10816  13482   1914    134  -1163       N  
ATOM   1441  OE1 GLN A 194     -20.942   0.654  74.947  1.00 91.32           O  
ANISOU 1441  OE1 GLN A 194    10102  11003  13593   1931   -132  -1063       O  
ATOM   1442  OE1 GLN A 194     -20.942   0.654  74.947  1.00 91.32           O  
ANISOU 1442  OE1 GLN A 194    10102  11003  13593   1931   -132  -1063       O  
ATOM   1443  H   GLN A 194     -20.055   6.342  76.319  1.00  0.00           H  
ATOM   1444  H   GLN A 194     -20.055   6.342  76.319  1.00  0.00           H  
ATOM   1445 HE21 GLN A 194     -20.195   2.485  77.391  1.00  0.00           H  
ATOM   1446 HE21 GLN A 194     -20.195   2.485  77.391  1.00  0.00           H  
ATOM   1447 HE22 GLN A 194     -21.169   1.032  77.410  1.00  0.00           H  
ATOM   1448 HE22 GLN A 194     -21.169   1.032  77.410  1.00  0.00           H  
ATOM   1449  N   ASP A 195     -19.537   6.646  73.162  1.00 92.41           N  
ANISOU 1449  N   ASP A 195    11208  10376  13525   2333     52   -995       N  
ATOM   1450  N   ASP A 195     -19.537   6.646  73.162  1.00 92.41           N  
ANISOU 1450  N   ASP A 195    11208  10376  13525   2333     52   -995       N  
ATOM   1451  CA  ASP A 195     -19.679   7.092  71.781  1.00 92.80           C  
ANISOU 1451  CA  ASP A 195    11365  10346  13548   2454    -60   -916       C  
ATOM   1452  CA  ASP A 195     -19.679   7.092  71.781  1.00 92.80           C  
ANISOU 1452  CA  ASP A 195    11365  10346  13548   2454    -60   -916       C  
ATOM   1453  C   ASP A 195     -18.513   7.954  71.312  1.00 91.78           C  
ANISOU 1453  C   ASP A 195    11516  10046  13311   2394     -3   -907       C  
ATOM   1454  C   ASP A 195     -18.513   7.954  71.312  1.00 91.78           C  
ANISOU 1454  C   ASP A 195    11516  10046  13311   2394     -3   -907       C  
ATOM   1455  O   ASP A 195     -18.359   8.207  70.119  1.00 91.56           O  
ANISOU 1455  O   ASP A 195    11604   9948  13236   2457    -91   -839       O  
ATOM   1456  O   ASP A 195     -18.359   8.207  70.119  1.00 91.56           O  
ANISOU 1456  O   ASP A 195    11604   9948  13236   2457    -91   -839       O  
ATOM   1457  CB  ASP A 195     -20.979   7.874  71.615  1.00 80.41           C  
ANISOU 1457  CB  ASP A 195     9752   8737  12063   2700    -73   -885       C  
ATOM   1458  CB  ASP A 195     -20.979   7.874  71.615  1.00 80.41           C  
ANISOU 1458  CB  ASP A 195     9752   8737  12063   2700    -73   -885       C  
ATOM   1459  CG  ASP A 195     -22.190   7.085  72.057  1.00 79.32           C  
ANISOU 1459  CG  ASP A 195     9328   8768  12042   2766   -124   -894       C  
ATOM   1460  CG  ASP A 195     -22.190   7.085  72.057  1.00 79.32           C  
ANISOU 1460  CG  ASP A 195     9328   8768  12042   2766   -124   -894       C  
ATOM   1461  OD1 ASP A 195     -22.146   6.496  73.156  1.00 78.80           O  
ANISOU 1461  OD1 ASP A 195     9140   8792  12010   2654    -44   -954       O  
ATOM   1462  OD1 ASP A 195     -22.146   6.496  73.156  1.00 78.80           O  
ANISOU 1462  OD1 ASP A 195     9140   8792  12010   2654    -44   -954       O  
ATOM   1463  OD2 ASP A 195     -23.181   7.046  71.298  1.00 78.75           O1-
ANISOU 1463  OD2 ASP A 195     9153   8741  12028   2930   -244   -840       O1-
ATOM   1464  OD2 ASP A 195     -23.181   7.046  71.298  1.00 78.75           O1-
ANISOU 1464  OD2 ASP A 195     9153   8741  12028   2930   -244   -840       O1-
ATOM   1465  H   ASP A 195     -19.794   7.290  73.896  1.00  0.00           H  
ATOM   1466  H   ASP A 195     -19.794   7.290  73.896  1.00  0.00           H  
ATOM   1467  N   LYS A 196     -17.706   8.414  72.259  1.00 87.52           N  
ANISOU 1467  N   LYS A 196    11084   9439  12731   2272    145   -976       N  
ATOM   1468  N   LYS A 196     -17.706   8.414  72.259  1.00 87.52           N  
ANISOU 1468  N   LYS A 196    11084   9439  12731   2272    145   -976       N  
ATOM   1469  CA  LYS A 196     -16.568   9.265  71.942  1.00 85.29           C  
ANISOU 1469  CA  LYS A 196    11060   8994  12352   2194    218   -980       C  
ATOM   1470  CA  LYS A 196     -16.568   9.265  71.942  1.00 85.29           C  
ANISOU 1470  CA  LYS A 196    11060   8994  12352   2194    218   -980       C  
ATOM   1471  C   LYS A 196     -15.561   8.551  71.053  1.00 83.51           C  
ANISOU 1471  C   LYS A 196    10884   8801  12044   2053    130   -942       C  
ATOM   1472  C   LYS A 196     -15.561   8.551  71.053  1.00 83.51           C  
ANISOU 1472  C   LYS A 196    10884   8801  12044   2053    130   -942       C  
ATOM   1473  O   LYS A 196     -14.937   9.166  70.190  1.00 82.23           O  
ANISOU 1473  O   LYS A 196    10919   8509  11814   2055    128   -901       O  
ATOM   1474  O   LYS A 196     -14.937   9.166  70.190  1.00 82.23           O  
ANISOU 1474  O   LYS A 196    10919   8509  11814   2055    128   -901       O  
ATOM   1475  CB  LYS A 196     -15.886   9.731  73.226  1.00 67.35           C  
ANISOU 1475  CB  LYS A 196     8862   6673  10056   2066    384  -1075       C  
ATOM   1476  CB  LYS A 196     -15.886   9.731  73.226  1.00 67.35           C  
ANISOU 1476  CB  LYS A 196     8862   6673  10056   2066    384  -1075       C  
ATOM   1477  CG  LYS A 196     -16.840  10.326  74.233  1.00 68.06           C  
ANISOU 1477  CG  LYS A 196     8896   6742  10222   2190    482  -1120       C  
ATOM   1478  CG  LYS A 196     -16.840  10.326  74.233  1.00 68.06           C  
ANISOU 1478  CG  LYS A 196     8896   6742  10222   2190    482  -1120       C  
ATOM   1479  CD  LYS A 196     -17.301  11.707  73.818  1.00 69.92           C  
ANISOU 1479  CD  LYS A 196     9311   6791  10464   2374    533  -1090       C  
ATOM   1480  CD  LYS A 196     -17.301  11.707  73.818  1.00 69.92           C  
ANISOU 1480  CD  LYS A 196     9311   6791  10464   2374    533  -1090       C  
ATOM   1481  CE  LYS A 196     -18.407  12.178  74.740  1.00 70.98           C  
ANISOU 1481  CE  LYS A 196     9361   6925  10684   2526    616  -1123       C  
ATOM   1482  CE  LYS A 196     -18.407  12.178  74.740  1.00 70.98           C  
ANISOU 1482  CE  LYS A 196     9361   6925  10684   2526    616  -1123       C  
ATOM   1483  NZ  LYS A 196     -18.044  11.961  76.170  1.00 70.32           N1+
ANISOU 1483  NZ  LYS A 196     9226   6893  10599   2386    736  -1222       N1+
ATOM   1484  NZ  LYS A 196     -18.044  11.961  76.170  1.00 70.32           N1+
ANISOU 1484  NZ  LYS A 196     9226   6893  10599   2386    736  -1222       N1+
ATOM   1485  H   LYS A 196     -17.874   8.175  73.226  1.00  0.00           H  
ATOM   1486  H   LYS A 196     -17.874   8.175  73.226  1.00  0.00           H  
ATOM   1487  HZ1 LYS A 196     -18.797  12.283  76.762  1.00  0.00           H  
ATOM   1488  HZ1 LYS A 196     -18.797  12.283  76.762  1.00  0.00           H  
ATOM   1489  HZ2 LYS A 196     -17.886  10.977  76.332  1.00  0.00           H  
ATOM   1490  HZ2 LYS A 196     -17.886  10.977  76.332  1.00  0.00           H  
ATOM   1491  HZ3 LYS A 196     -17.203  12.476  76.386  1.00  0.00           H  
ATOM   1492  HZ3 LYS A 196     -17.203  12.476  76.386  1.00  0.00           H  
ATOM   1493  N   LEU A 197     -15.408   7.248  71.267  1.00 84.93           N  
ANISOU 1493  N   LEU A 197    10888   9151  12229   1935     65   -953       N  
ATOM   1494  N   LEU A 197     -15.408   7.248  71.267  1.00 84.93           N  
ANISOU 1494  N   LEU A 197    10888   9151  12229   1935     65   -953       N  
ATOM   1495  CA  LEU A 197     -14.382   6.480  70.569  1.00 83.61           C  
ANISOU 1495  CA  LEU A 197    10760   9027  11979   1787     -4   -924       C  
ATOM   1496  CA  LEU A 197     -14.382   6.480  70.569  1.00 83.61           C  
ANISOU 1496  CA  LEU A 197    10760   9027  11979   1787     -4   -924       C  
ATOM   1497  C   LEU A 197     -14.945   5.697  69.389  1.00 81.89           C  
ANISOU 1497  C   LEU A 197    10455   8887  11774   1868   -178   -843       C  
ATOM   1498  C   LEU A 197     -14.945   5.697  69.389  1.00 81.89           C  
ANISOU 1498  C   LEU A 197    10455   8887  11774   1868   -178   -843       C  
ATOM   1499  O   LEU A 197     -16.146   5.425  69.330  1.00 81.87           O  
ANISOU 1499  O   LEU A 197    10295   8956  11855   2002   -253   -825       O  
ATOM   1500  O   LEU A 197     -16.146   5.425  69.330  1.00 81.87           O  
ANISOU 1500  O   LEU A 197    10295   8956  11855   2002   -253   -825       O  
ATOM   1501  CB  LEU A 197     -13.687   5.520  71.536  1.00 82.52           C  
ANISOU 1501  CB  LEU A 197    10513   9022  11820   1593     41   -987       C  
ATOM   1502  CB  LEU A 197     -13.687   5.520  71.536  1.00 82.52           C  
ANISOU 1502  CB  LEU A 197    10513   9022  11820   1593     41   -987       C  
ATOM   1503  CG  LEU A 197     -13.442   6.048  72.947  1.00 82.76           C  
ANISOU 1503  CG  LEU A 197    10560   9028  11859   1528    197  -1080       C  
ATOM   1504  CG  LEU A 197     -13.442   6.048  72.947  1.00 82.76           C  
ANISOU 1504  CG  LEU A 197    10560   9028  11859   1528    197  -1080       C  
ATOM   1505  CD1 LEU A 197     -12.854   4.954  73.819  1.00 80.23           C  
ANISOU 1505  CD1 LEU A 197    10113   8859  11513   1357    219  -1132       C  
ATOM   1506  CD1 LEU A 197     -12.854   4.954  73.819  1.00 80.23           C  
ANISOU 1506  CD1 LEU A 197    10113   8859  11513   1357    219  -1132       C  
ATOM   1507  CD2 LEU A 197     -12.536   7.272  72.930  1.00 84.39           C  
ANISOU 1507  CD2 LEU A 197    11006   9060  12000   1480    305  -1105       C  
ATOM   1508  CD2 LEU A 197     -12.536   7.272  72.930  1.00 84.39           C  
ANISOU 1508  CD2 LEU A 197    11006   9060  12000   1480    305  -1105       C  
ATOM   1509  H   LEU A 197     -16.008   6.770  71.924  1.00  0.00           H  
ATOM   1510  H   LEU A 197     -16.008   6.770  71.924  1.00  0.00           H  
ATOM   1511  N   TYR A 198     -14.069   5.340  68.453  1.00 75.80           N  
ANISOU 1511  N   TYR A 198     9783   8100  10917   1785   -240   -798       N  
ATOM   1512  N   TYR A 198     -14.069   5.340  68.453  1.00 75.80           N  
ANISOU 1512  N   TYR A 198     9783   8100  10917   1785   -240   -798       N  
ATOM   1513  CA  TYR A 198     -14.474   4.560  67.292  1.00 73.77           C  
ANISOU 1513  CA  TYR A 198     9464   7911  10654   1846   -407   -725       C  
ATOM   1514  CA  TYR A 198     -14.474   4.560  67.292  1.00 73.77           C  
ANISOU 1514  CA  TYR A 198     9464   7911  10654   1846   -407   -725       C  
ATOM   1515  C   TYR A 198     -15.014   3.207  67.738  1.00 74.24           C  
ANISOU 1515  C   TYR A 198     9276   8161  10769   1793   -479   -745       C  
ATOM   1516  C   TYR A 198     -15.014   3.207  67.738  1.00 74.24           C  
ANISOU 1516  C   TYR A 198     9276   8161  10769   1793   -479   -745       C  
ATOM   1517  O   TYR A 198     -14.437   2.564  68.614  1.00 73.10           O  
ANISOU 1517  O   TYR A 198     9062   8100  10612   1639   -413   -798       O  
ATOM   1518  O   TYR A 198     -14.437   2.564  68.614  1.00 73.10           O  
ANISOU 1518  O   TYR A 198     9062   8100  10612   1639   -413   -798       O  
ATOM   1519  CB  TYR A 198     -13.307   4.359  66.320  1.00 59.02           C  
ANISOU 1519  CB  TYR A 198     7754   5994   8675   1745   -441   -679       C  
ATOM   1520  CB  TYR A 198     -13.307   4.359  66.320  1.00 59.02           C  
ANISOU 1520  CB  TYR A 198     7754   5994   8675   1745   -441   -679       C  
ATOM   1521  CG  TYR A 198     -12.763   5.623  65.688  1.00 60.00           C  
ANISOU 1521  CG  TYR A 198     8133   5924   8739   1796   -378   -646       C  
ATOM   1522  CG  TYR A 198     -12.763   5.623  65.688  1.00 60.00           C  
ANISOU 1522  CG  TYR A 198     8133   5924   8739   1796   -378   -646       C  
ATOM   1523  CD1 TYR A 198     -13.353   6.172  64.556  1.00 61.33           C  
ANISOU 1523  CD1 TYR A 198     8400   6002   8899   1974   -463   -572       C  
ATOM   1524  CD1 TYR A 198     -13.353   6.172  64.556  1.00 61.33           C  
ANISOU 1524  CD1 TYR A 198     8400   6002   8899   1974   -463   -572       C  
ATOM   1525  CD2 TYR A 198     -11.645   6.253  66.212  1.00 59.67           C  
ANISOU 1525  CD2 TYR A 198     8235   5790   8645   1662   -234   -691       C  
ATOM   1526  CD2 TYR A 198     -11.645   6.253  66.212  1.00 59.67           C  
ANISOU 1526  CD2 TYR A 198     8235   5790   8645   1662   -234   -691       C  
ATOM   1527  CE1 TYR A 198     -12.850   7.323  63.975  1.00 62.29           C  
ANISOU 1527  CE1 TYR A 198     8768   5937   8962   2022   -395   -539       C  
ATOM   1528  CE1 TYR A 198     -12.850   7.323  63.975  1.00 62.29           C  
ANISOU 1528  CE1 TYR A 198     8768   5937   8962   2022   -395   -539       C  
ATOM   1529  CE2 TYR A 198     -11.136   7.401  65.640  1.00 60.64           C  
ANISOU 1529  CE2 TYR A 198     8596   5729   8716   1696   -166   -664       C  
ATOM   1530  CE2 TYR A 198     -11.136   7.401  65.640  1.00 60.64           C  
ANISOU 1530  CE2 TYR A 198     8596   5729   8716   1696   -166   -664       C  
ATOM   1531  CZ  TYR A 198     -11.740   7.932  64.523  1.00 61.94           C  
ANISOU 1531  CZ  TYR A 198     8865   5797   8872   1877   -242   -586       C  
ATOM   1532  CZ  TYR A 198     -11.740   7.932  64.523  1.00 61.94           C  
ANISOU 1532  CZ  TYR A 198     8865   5797   8872   1877   -242   -586       C  
ATOM   1533  OH  TYR A 198     -11.227   9.076  63.958  1.00 62.98           O  
ANISOU 1533  OH  TYR A 198     9246   5735   8947   1912   -164   -556       O  
ATOM   1534  OH  TYR A 198     -11.227   9.076  63.958  1.00 62.98           O  
ANISOU 1534  OH  TYR A 198     9246   5735   8947   1912   -164   -556       O  
ATOM   1535  H   TYR A 198     -13.100   5.610  68.539  1.00  0.00           H  
ATOM   1536  H   TYR A 198     -13.100   5.610  68.539  1.00  0.00           H  
ATOM   1537  HH  TYR A 198     -10.461   9.366  64.460  1.00  0.00           H  
ATOM   1538  HH  TYR A 198     -10.461   9.366  64.460  1.00  0.00           H  
ATOM   1539  N   PRO A 199     -16.127   2.770  67.131  1.00 69.29           N  
ANISOU 1539  N   PRO A 199     8519   7606  10204   1921   -614   -705       N  
ATOM   1540  N   PRO A 199     -16.127   2.770  67.131  1.00 69.29           N  
ANISOU 1540  N   PRO A 199     8519   7606  10204   1921   -614   -705       N  
ATOM   1541  CA  PRO A 199     -16.799   1.530  67.534  1.00 68.37           C  
ANISOU 1541  CA  PRO A 199     8160   7663  10154   1881   -681   -725       C  
ATOM   1542  CA  PRO A 199     -16.799   1.530  67.534  1.00 68.37           C  
ANISOU 1542  CA  PRO A 199     8160   7663  10154   1881   -681   -725       C  
ATOM   1543  C   PRO A 199     -15.953   0.274  67.329  1.00 67.76           C  
ANISOU 1543  C   PRO A 199     8056   7681  10009   1707   -728   -720       C  
ATOM   1544  C   PRO A 199     -15.953   0.274  67.329  1.00 67.76           C  
ANISOU 1544  C   PRO A 199     8056   7681  10009   1707   -728   -720       C  
ATOM   1545  O   PRO A 199     -16.089  -0.671  68.105  1.00 68.46           O  
ANISOU 1545  O   PRO A 199     7984   7894  10133   1614   -710   -761       O  
ATOM   1546  O   PRO A 199     -16.089  -0.671  68.105  1.00 68.46           O  
ANISOU 1546  O   PRO A 199     7984   7894  10133   1614   -710   -761       O  
ATOM   1547  CB  PRO A 199     -18.038   1.498  66.635  1.00 74.04           C  
ANISOU 1547  CB  PRO A 199     8787   8411  10934   2061   -832   -673       C  
ATOM   1548  CB  PRO A 199     -18.038   1.498  66.635  1.00 74.04           C  
ANISOU 1548  CB  PRO A 199     8787   8411  10934   2061   -832   -673       C  
ATOM   1549  CG  PRO A 199     -17.669   2.324  65.451  1.00 74.80           C  
ANISOU 1549  CG  PRO A 199     9100   8367  10952   2152   -880   -609       C  
ATOM   1550  CG  PRO A 199     -17.669   2.324  65.451  1.00 74.80           C  
ANISOU 1550  CG  PRO A 199     9100   8367  10952   2152   -880   -609       C  
ATOM   1551  CD  PRO A 199     -16.795   3.414  65.987  1.00 74.59           C  
ANISOU 1551  CD  PRO A 199     9267   8196  10878   2110   -715   -636       C  
ATOM   1552  CD  PRO A 199     -16.795   3.414  65.987  1.00 74.59           C  
ANISOU 1552  CD  PRO A 199     9267   8196  10878   2110   -715   -636       C  
ATOM   1553  N   PHE A 200     -15.093   0.262  66.315  1.00 78.00           N  
ANISOU 1553  N   PHE A 200     9514   8917  11207   1668   -778   -670       N  
ATOM   1554  N   PHE A 200     -15.093   0.262  66.315  1.00 78.00           N  
ANISOU 1554  N   PHE A 200     9514   8917  11207   1668   -778   -670       N  
ATOM   1555  CA  PHE A 200     -14.311  -0.936  66.013  1.00 78.83           C  
ANISOU 1555  CA  PHE A 200     9601   9108  11242   1519   -828   -658       C  
ATOM   1556  CA  PHE A 200     -14.311  -0.936  66.013  1.00 78.83           C  
ANISOU 1556  CA  PHE A 200     9601   9108  11242   1519   -828   -658       C  
ATOM   1557  C   PHE A 200     -13.201  -1.159  67.037  1.00 77.89           C  
ANISOU 1557  C   PHE A 200     9505   9015  11075   1344   -692   -713       C  
ATOM   1558  C   PHE A 200     -13.201  -1.159  67.037  1.00 77.89           C  
ANISOU 1558  C   PHE A 200     9505   9015  11075   1344   -692   -713       C  
ATOM   1559  O   PHE A 200     -12.677  -2.265  67.163  1.00 78.13           O  
ANISOU 1559  O   PHE A 200     9474   9146  11065   1219   -709   -719       O  
ATOM   1560  O   PHE A 200     -12.677  -2.265  67.163  1.00 78.13           O  
ANISOU 1560  O   PHE A 200     9474   9146  11065   1219   -709   -719       O  
ATOM   1561  CB  PHE A 200     -13.720  -0.857  64.602  1.00 81.75           C  
ANISOU 1561  CB  PHE A 200    10143   9402  11515   1539   -916   -585       C  
ATOM   1562  CB  PHE A 200     -13.720  -0.857  64.602  1.00 81.75           C  
ANISOU 1562  CB  PHE A 200    10143   9402  11515   1539   -916   -585       C  
ATOM   1563  CG  PHE A 200     -12.450  -0.060  64.513  1.00 83.14           C  
ANISOU 1563  CG  PHE A 200    10533   9453  11602   1466   -808   -580       C  
ATOM   1564  CG  PHE A 200     -12.450  -0.060  64.513  1.00 83.14           C  
ANISOU 1564  CG  PHE A 200    10533   9453  11602   1466   -808   -580       C  
ATOM   1565  CD1 PHE A 200     -12.487   1.323  64.457  1.00 86.06           C  
ANISOU 1565  CD1 PHE A 200    11049   9674  11977   1561   -736   -576       C  
ATOM   1566  CD1 PHE A 200     -12.487   1.323  64.457  1.00 86.06           C  
ANISOU 1566  CD1 PHE A 200    11049   9674  11977   1561   -736   -576       C  
ATOM   1567  CD2 PHE A 200     -11.217  -0.695  64.467  1.00 81.81           C  
ANISOU 1567  CD2 PHE A 200    10422   9316  11344   1304   -776   -579       C  
ATOM   1568  CD2 PHE A 200     -11.217  -0.695  64.467  1.00 81.81           C  
ANISOU 1568  CD2 PHE A 200    10422   9316  11344   1304   -776   -579       C  
ATOM   1569  CE1 PHE A 200     -11.320   2.059  64.367  1.00 86.40           C  
ANISOU 1569  CE1 PHE A 200    11288   9597  11941   1483   -631   -576       C  
ATOM   1570  CE1 PHE A 200     -11.320   2.059  64.367  1.00 86.40           C  
ANISOU 1570  CE1 PHE A 200    11288   9597  11941   1483   -631   -576       C  
ATOM   1571  CE2 PHE A 200     -10.047   0.035  64.379  1.00 82.28           C  
ANISOU 1571  CE2 PHE A 200    10667   9269  11327   1230   -675   -578       C  
ATOM   1572  CE2 PHE A 200     -10.047   0.035  64.379  1.00 82.28           C  
ANISOU 1572  CE2 PHE A 200    10667   9269  11327   1230   -675   -578       C  
ATOM   1573  CZ  PHE A 200     -10.098   1.415  64.329  1.00 84.19           C  
ANISOU 1573  CZ  PHE A 200    11050   9358  11579   1314   -602   -578       C  
ATOM   1574  CZ  PHE A 200     -10.098   1.415  64.329  1.00 84.19           C  
ANISOU 1574  CZ  PHE A 200    11050   9358  11579   1314   -602   -578       C  
ATOM   1575  H   PHE A 200     -14.974   1.086  65.744  1.00  0.00           H  
ATOM   1576  H   PHE A 200     -14.974   1.086  65.744  1.00  0.00           H  
ATOM   1577  N   THR A 201     -12.844  -0.105  67.764  1.00 66.29           N  
ANISOU 1577  N   THR A 201     8126   7454   9607   1339   -559   -756       N  
ATOM   1578  N   THR A 201     -12.844  -0.105  67.764  1.00 66.29           N  
ANISOU 1578  N   THR A 201     8126   7454   9607   1339   -559   -756       N  
ATOM   1579  CA  THR A 201     -11.847  -0.215  68.823  1.00 60.31           C  
ANISOU 1579  CA  THR A 201     7384   6724   8807   1181   -430   -818       C  
ATOM   1580  CA  THR A 201     -11.847  -0.215  68.823  1.00 60.31           C  
ANISOU 1580  CA  THR A 201     7384   6724   8807   1181   -430   -818       C  
ATOM   1581  C   THR A 201     -12.486  -0.778  70.087  1.00 60.39           C  
ANISOU 1581  C   THR A 201     7203   6850   8892   1159   -381   -880       C  
ATOM   1582  C   THR A 201     -12.486  -0.778  70.087  1.00 60.39           C  
ANISOU 1582  C   THR A 201     7203   6850   8892   1159   -381   -880       C  
ATOM   1583  O   THR A 201     -11.796  -1.290  70.969  1.00 58.23           O  
ANISOU 1583  O   THR A 201     6893   6647   8583   1027   -304   -928       O  
ATOM   1584  O   THR A 201     -11.796  -1.290  70.969  1.00 58.23           O  
ANISOU 1584  O   THR A 201     6893   6647   8583   1027   -304   -928       O  
ATOM   1585  CB  THR A 201     -11.203   1.142  69.146  1.00 53.91           C  
ANISOU 1585  CB  THR A 201     6749   5767   7965   1173   -304   -848       C  
ATOM   1586  CB  THR A 201     -11.203   1.142  69.146  1.00 53.91           C  
ANISOU 1586  CB  THR A 201     6749   5767   7965   1173   -304   -848       C  
ATOM   1587  CG2 THR A 201     -10.894   1.902  67.867  1.00 54.63           C  
ANISOU 1587  CG2 THR A 201     7032   5720   8005   1241   -347   -782       C  
ATOM   1588  CG2 THR A 201     -10.894   1.902  67.867  1.00 54.63           C  
ANISOU 1588  CG2 THR A 201     7032   5720   8005   1241   -347   -782       C  
ATOM   1589  OG1 THR A 201     -12.093   1.916  69.958  1.00 55.05           O  
ANISOU 1589  OG1 THR A 201     6848   5874   8195   1274   -236   -892       O  
ATOM   1590  OG1 THR A 201     -12.093   1.916  69.958  1.00 55.05           O  
ANISOU 1590  OG1 THR A 201     6848   5874   8195   1274   -236   -892       O  
ATOM   1591  H   THR A 201     -13.265   0.796  67.588  1.00  0.00           H  
ATOM   1592  H   THR A 201     -13.265   0.796  67.588  1.00  0.00           H  
ATOM   1593  HG1 THR A 201     -11.689   2.763  70.159  1.00  0.00           H  
ATOM   1594  HG1 THR A 201     -11.689   2.763  70.159  1.00  0.00           H  
ATOM   1595  N   TRP A 202     -13.808  -0.674  70.171  1.00 68.81           N  
ANISOU 1595  N   TRP A 202     8147   7937  10060   1293   -422   -877       N  
ATOM   1596  N   TRP A 202     -13.808  -0.674  70.171  1.00 68.81           N  
ANISOU 1596  N   TRP A 202     8147   7937  10060   1293   -422   -877       N  
ATOM   1597  CA  TRP A 202     -14.543  -1.185  71.321  1.00 70.31           C  
ANISOU 1597  CA  TRP A 202     8149   8232  10331   1287   -372   -930       C  
ATOM   1598  CA  TRP A 202     -14.543  -1.185  71.321  1.00 70.31           C  
ANISOU 1598  CA  TRP A 202     8149   8232  10331   1287   -372   -930       C  
ATOM   1599  C   TRP A 202     -14.718  -2.698  71.249  1.00 69.32           C  
ANISOU 1599  C   TRP A 202     7870   8256  10213   1210   -452   -918       C  
ATOM   1600  C   TRP A 202     -14.718  -2.698  71.249  1.00 69.32           C  
ANISOU 1600  C   TRP A 202     7870   8256  10213   1210   -452   -918       C  
ATOM   1601  O   TRP A 202     -14.809  -3.368  72.276  1.00 69.51           O  
ANISOU 1601  O   TRP A 202     7773   8375  10262   1138   -387   -965       O  
ATOM   1602  O   TRP A 202     -14.809  -3.368  72.276  1.00 69.51           O  
ANISOU 1602  O   TRP A 202     7773   8375  10262   1138   -387   -965       O  
ATOM   1603  CB  TRP A 202     -15.913  -0.514  71.433  1.00 71.55           C  
ANISOU 1603  CB  TRP A 202     8223   8362  10601   1462   -381   -930       C  
ATOM   1604  CB  TRP A 202     -15.913  -0.514  71.433  1.00 71.55           C  
ANISOU 1604  CB  TRP A 202     8223   8362  10601   1462   -381   -930       C  
ATOM   1605  CG  TRP A 202     -15.890   0.784  72.182  1.00 72.64           C  
ANISOU 1605  CG  TRP A 202     8459   8387  10754   1517   -248   -973       C  
ATOM   1606  CG  TRP A 202     -15.890   0.784  72.182  1.00 72.64           C  
ANISOU 1606  CG  TRP A 202     8459   8387  10754   1517   -248   -973       C  
ATOM   1607  CD1 TRP A 202     -16.131   2.027  71.677  1.00 73.69           C  
ANISOU 1607  CD1 TRP A 202     8727   8380  10893   1649   -239   -949       C  
ATOM   1608  CD1 TRP A 202     -16.131   2.027  71.677  1.00 73.69           C  
ANISOU 1608  CD1 TRP A 202     8727   8380  10893   1649   -239   -949       C  
ATOM   1609  CD2 TRP A 202     -15.607   0.963  73.577  1.00 72.31           C  
ANISOU 1609  CD2 TRP A 202     8401   8359  10715   1444   -101  -1050       C  
ATOM   1610  CD2 TRP A 202     -15.607   0.963  73.577  1.00 72.31           C  
ANISOU 1610  CD2 TRP A 202     8401   8359  10715   1444   -101  -1050       C  
ATOM   1611  CE2 TRP A 202     -15.698   2.344  73.843  1.00 73.49           C  
ANISOU 1611  CE2 TRP A 202     8679   8369  10874   1532    -10  -1072       C  
ATOM   1612  CE2 TRP A 202     -15.698   2.344  73.843  1.00 73.49           C  
ANISOU 1612  CE2 TRP A 202     8679   8369  10874   1532    -10  -1072       C  
ATOM   1613  CE3 TRP A 202     -15.287   0.090  74.620  1.00 71.74           C  
ANISOU 1613  CE3 TRP A 202     8226   8400  10632   1317    -37  -1102       C  
ATOM   1614  CE3 TRP A 202     -15.287   0.090  74.620  1.00 71.74           C  
ANISOU 1614  CE3 TRP A 202     8226   8400  10632   1317    -37  -1102       C  
ATOM   1615  NE1 TRP A 202     -16.019   2.970  72.672  1.00 74.23           N  
ANISOU 1615  NE1 TRP A 202     8865   8368  10970   1658    -93  -1007       N  
ATOM   1616  NE1 TRP A 202     -16.019   2.970  72.672  1.00 74.23           N  
ANISOU 1616  NE1 TRP A 202     8865   8368  10970   1658    -93  -1007       N  
ATOM   1617  CZ2 TRP A 202     -15.478   2.870  75.116  1.00 74.57           C  
ANISOU 1617  CZ2 TRP A 202     8844   8478  11011   1492    138  -1148       C  
ATOM   1618  CZ2 TRP A 202     -15.478   2.870  75.116  1.00 74.57           C  
ANISOU 1618  CZ2 TRP A 202     8844   8478  11011   1492    138  -1148       C  
ATOM   1619  CZ3 TRP A 202     -15.070   0.616  75.881  1.00 72.75           C  
ANISOU 1619  CZ3 TRP A 202     8379   8504  10757   1284    107  -1175       C  
ATOM   1620  CZ3 TRP A 202     -15.070   0.616  75.881  1.00 72.75           C  
ANISOU 1620  CZ3 TRP A 202     8379   8504  10757   1284    107  -1175       C  
ATOM   1621  CH2 TRP A 202     -15.167   1.994  76.118  1.00 74.22           C  
ANISOU 1621  CH2 TRP A 202     8695   8553  10955   1368    191  -1199       C  
ATOM   1622  CH2 TRP A 202     -15.167   1.994  76.118  1.00 74.22           C  
ANISOU 1622  CH2 TRP A 202     8695   8553  10955   1368    191  -1199       C  
ATOM   1623  H   TRP A 202     -14.328  -0.232  69.426  1.00  0.00           H  
ATOM   1624  H   TRP A 202     -14.328  -0.232  69.426  1.00  0.00           H  
ATOM   1625  HE1 TRP A 202     -16.171   3.946  72.462  1.00  0.00           H  
ATOM   1626  HE1 TRP A 202     -16.171   3.946  72.462  1.00  0.00           H  
ATOM   1627  N   ASP A 203     -14.774  -3.236  70.036  1.00 57.66           N  
ANISOU 1627  N   ASP A 203     6405   6793   8710   1228   -589   -857       N  
ATOM   1628  N   ASP A 203     -14.774  -3.236  70.036  1.00 57.66           N  
ANISOU 1628  N   ASP A 203     6405   6793   8710   1228   -589   -857       N  
ATOM   1629  CA  ASP A 203     -14.927  -4.673  69.867  1.00 58.19           C  
ANISOU 1629  CA  ASP A 203     6343   6988   8777   1153   -669   -845       C  
ATOM   1630  CA  ASP A 203     -14.927  -4.673  69.867  1.00 58.19           C  
ANISOU 1630  CA  ASP A 203     6343   6988   8777   1153   -669   -845       C  
ATOM   1631  C   ASP A 203     -13.633  -5.389  70.235  1.00 55.83           C  
ANISOU 1631  C   ASP A 203     6103   6734   8376    986   -610   -859       C  
ATOM   1632  C   ASP A 203     -13.633  -5.389  70.235  1.00 55.83           C  
ANISOU 1632  C   ASP A 203     6103   6734   8376    986   -610   -859       C  
ATOM   1633  O   ASP A 203     -13.635  -6.580  70.547  1.00 54.71           O  
ANISOU 1633  O   ASP A 203     5854   6702   8230    903   -622   -868       O  
ATOM   1634  O   ASP A 203     -13.635  -6.580  70.547  1.00 54.71           O  
ANISOU 1634  O   ASP A 203     5854   6702   8230    903   -622   -868       O  
ATOM   1635  CB  ASP A 203     -15.335  -5.012  68.432  1.00 76.31           C  
ANISOU 1635  CB  ASP A 203     8650   9280  11065   1221   -837   -778       C  
ATOM   1636  CB  ASP A 203     -15.335  -5.012  68.432  1.00 76.31           C  
ANISOU 1636  CB  ASP A 203     8650   9280  11065   1221   -837   -778       C  
ATOM   1637  CG  ASP A 203     -16.597  -4.290  67.996  1.00 82.01           C  
ANISOU 1637  CG  ASP A 203     9314   9966  11881   1398   -909   -760       C  
ATOM   1638  CG  ASP A 203     -16.597  -4.290  67.996  1.00 82.01           C  
ANISOU 1638  CG  ASP A 203     9314   9966  11881   1398   -909   -760       C  
ATOM   1639  OD1 ASP A 203     -17.698  -4.691  68.428  1.00 84.35           O  
ANISOU 1639  OD1 ASP A 203     9420  10347  12282   1443   -931   -782       O  
ATOM   1640  OD1 ASP A 203     -17.698  -4.691  68.428  1.00 84.35           O  
ANISOU 1640  OD1 ASP A 203     9420  10347  12282   1443   -931   -782       O  
ATOM   1641  OD2 ASP A 203     -16.486  -3.322  67.215  1.00 83.96           O1-
ANISOU 1641  OD2 ASP A 203     9707  10100  12096   1496   -940   -721       O1-
ATOM   1642  OD2 ASP A 203     -16.486  -3.322  67.215  1.00 83.96           O1-
ANISOU 1642  OD2 ASP A 203     9707  10100  12096   1496   -940   -721       O1-
ATOM   1643  H   ASP A 203     -14.710  -2.646  69.219  1.00  0.00           H  
ATOM   1644  H   ASP A 203     -14.710  -2.646  69.219  1.00  0.00           H  
ATOM   1645  N   ALA A 204     -12.529  -4.649  70.206  1.00 58.08           N  
ANISOU 1645  N   ALA A 204     6556   6932   8577    939   -541   -863       N  
ATOM   1646  N   ALA A 204     -12.529  -4.649  70.206  1.00 58.08           N  
ANISOU 1646  N   ALA A 204     6556   6932   8577    939   -541   -863       N  
ATOM   1647  CA  ALA A 204     -11.227  -5.203  70.552  1.00 57.18           C  
ANISOU 1647  CA  ALA A 204     6502   6862   8363    788   -481   -878       C  
ATOM   1648  CA  ALA A 204     -11.227  -5.203  70.552  1.00 57.18           C  
ANISOU 1648  CA  ALA A 204     6502   6862   8363    788   -481   -878       C  
ATOM   1649  C   ALA A 204     -11.121  -5.462  72.050  1.00 58.20           C  
ANISOU 1649  C   ALA A 204     6540   7067   8508    715   -360   -950       C  
ATOM   1650  C   ALA A 204     -11.121  -5.462  72.050  1.00 58.20           C  
ANISOU 1650  C   ALA A 204     6540   7067   8508    715   -360   -950       C  
ATOM   1651  O   ALA A 204     -10.277  -6.240  72.494  1.00 57.69           O  
ANISOU 1651  O   ALA A 204     6469   7080   8372    597   -321   -966       O  
ATOM   1652  O   ALA A 204     -10.277  -6.240  72.494  1.00 57.69           O  
ANISOU 1652  O   ALA A 204     6469   7080   8372    597   -321   -966       O  
ATOM   1653  CB  ALA A 204     -10.117  -4.271  70.095  1.00 51.63           C  
ANISOU 1653  CB  ALA A 204     5996   6046   7576    757   -439   -865       C  
ATOM   1654  CB  ALA A 204     -10.117  -4.271  70.095  1.00 51.63           C  
ANISOU 1654  CB  ALA A 204     5996   6046   7576    757   -439   -865       C  
ATOM   1655  H   ALA A 204     -12.580  -3.676  69.939  1.00  0.00           H  
ATOM   1656  H   ALA A 204     -12.580  -3.676  69.939  1.00  0.00           H  
ATOM   1657  N   VAL A 205     -11.980  -4.809  72.825  1.00 69.80           N  
ANISOU 1657  N   VAL A 205     7941   8513  10065    793   -299   -992       N  
ATOM   1658  N   VAL A 205     -11.980  -4.809  72.825  1.00 69.80           N  
ANISOU 1658  N   VAL A 205     7941   8513  10065    793   -299   -992       N  
ATOM   1659  CA  VAL A 205     -11.965  -4.967  74.275  1.00 69.92           C  
ANISOU 1659  CA  VAL A 205     7878   8592  10096    740   -178  -1062       C  
ATOM   1660  CA  VAL A 205     -11.965  -4.967  74.275  1.00 69.92           C  
ANISOU 1660  CA  VAL A 205     7878   8592  10096    740   -178  -1062       C  
ATOM   1661  C   VAL A 205     -13.259  -5.590  74.794  1.00 71.97           C  
ANISOU 1661  C   VAL A 205     7947   8935  10464    798   -187  -1075       C  
ATOM   1662  C   VAL A 205     -13.259  -5.590  74.794  1.00 71.97           C  
ANISOU 1662  C   VAL A 205     7947   8935  10464    798   -187  -1075       C  
ATOM   1663  O   VAL A 205     -13.609  -5.427  75.964  1.00 75.27           O  
ANISOU 1663  O   VAL A 205     8298   9379  10924    804    -84  -1130       O  
ATOM   1664  O   VAL A 205     -13.609  -5.427  75.964  1.00 75.27           O  
ANISOU 1664  O   VAL A 205     8298   9379  10924    804    -84  -1130       O  
ATOM   1665  CB  VAL A 205     -11.735  -3.617  74.986  1.00 52.52           C  
ANISOU 1665  CB  VAL A 205     5772   6288   7894    765    -63  -1116       C  
ATOM   1666  CB  VAL A 205     -11.735  -3.617  74.986  1.00 52.52           C  
ANISOU 1666  CB  VAL A 205     5772   6288   7894    765    -63  -1116       C  
ATOM   1667  CG1 VAL A 205     -10.351  -3.079  74.664  1.00 50.82           C  
ANISOU 1667  CG1 VAL A 205     5734   6004   7572    676    -33  -1117       C  
ATOM   1668  CG1 VAL A 205     -10.351  -3.079  74.664  1.00 50.82           C  
ANISOU 1668  CG1 VAL A 205     5734   6004   7572    676    -33  -1117       C  
ATOM   1669  CG2 VAL A 205     -12.803  -2.615  74.589  1.00 53.15           C  
ANISOU 1669  CG2 VAL A 205     5858   6271   8065    923    -88  -1099       C  
ATOM   1670  CG2 VAL A 205     -12.803  -2.615  74.589  1.00 53.15           C  
ANISOU 1670  CG2 VAL A 205     5858   6271   8065    923    -88  -1099       C  
ATOM   1671  H   VAL A 205     -12.661  -4.188  72.412  1.00  0.00           H  
ATOM   1672  H   VAL A 205     -12.661  -4.188  72.412  1.00  0.00           H  
ATOM   1673  N   ARG A 206     -13.967  -6.306  73.926  1.00 55.69           N  
ANISOU 1673  N   ARG A 206     5799   6915   8445    839   -309  -1025       N  
ATOM   1674  N   ARG A 206     -13.967  -6.306  73.926  1.00 55.69           N  
ANISOU 1674  N   ARG A 206     5799   6915   8445    839   -309  -1025       N  
ATOM   1675  CA  ARG A 206     -15.173  -7.012  74.342  1.00 54.51           C  
ANISOU 1675  CA  ARG A 206     5457   6853   8401    877   -323  -1036       C  
ATOM   1676  CA  ARG A 206     -15.173  -7.012  74.342  1.00 54.51           C  
ANISOU 1676  CA  ARG A 206     5457   6853   8401    877   -323  -1036       C  
ATOM   1677  C   ARG A 206     -14.942  -8.520  74.375  1.00 51.54           C  
ANISOU 1677  C   ARG A 206     5003   6590   7990    767   -354  -1026       C  
ATOM   1678  C   ARG A 206     -14.942  -8.520  74.375  1.00 51.54           C  
ANISOU 1678  C   ARG A 206     5003   6590   7990    767   -354  -1026       C  
ATOM   1679  O   ARG A 206     -14.649  -9.137  73.350  1.00 50.90           O  
ANISOU 1679  O   ARG A 206     4959   6520   7861    735   -462   -978       O  
ATOM   1680  O   ARG A 206     -14.649  -9.137  73.350  1.00 50.90           O  
ANISOU 1680  O   ARG A 206     4959   6520   7861    735   -462   -978       O  
ATOM   1681  CB  ARG A 206     -16.349  -6.685  73.417  1.00 63.49           C  
ANISOU 1681  CB  ARG A 206     6527   7962   9632   1012   -439   -996       C  
ATOM   1682  CB  ARG A 206     -16.349  -6.685  73.417  1.00 63.49           C  
ANISOU 1682  CB  ARG A 206     6527   7962   9632   1012   -439   -996       C  
ATOM   1683  CG  ARG A 206     -17.670  -7.287  73.883  1.00 66.09           C  
ANISOU 1683  CG  ARG A 206     6642   8383  10087   1056   -447  -1013       C  
ATOM   1684  CG  ARG A 206     -17.670  -7.287  73.883  1.00 66.09           C  
ANISOU 1684  CG  ARG A 206     6642   8383  10087   1056   -447  -1013       C  
ATOM   1685  CD  ARG A 206     -18.784  -7.110  72.859  1.00 69.00           C  
ANISOU 1685  CD  ARG A 206     6930   8746  10541   1181   -585   -972       C  
ATOM   1686  CD  ARG A 206     -18.784  -7.110  72.859  1.00 69.00           C  
ANISOU 1686  CD  ARG A 206     6930   8746  10541   1181   -585   -972       C  
ATOM   1687  NE  ARG A 206     -19.035  -5.706  72.544  1.00 69.94           N  
ANISOU 1687  NE  ARG A 206     7138   8755  10682   1320   -584   -961       N  
ATOM   1688  NE  ARG A 206     -19.035  -5.706  72.544  1.00 69.94           N  
ANISOU 1688  NE  ARG A 206     7138   8755  10682   1320   -584   -961       N  
ATOM   1689  CZ  ARG A 206     -18.706  -5.131  71.392  1.00 68.37           C  
ANISOU 1689  CZ  ARG A 206     7079   8471  10428   1378   -677   -912       C  
ATOM   1690  CZ  ARG A 206     -18.706  -5.131  71.392  1.00 68.37           C  
ANISOU 1690  CZ  ARG A 206     7079   8471  10428   1378   -677   -912       C  
ATOM   1691  NH1 ARG A 206     -18.116  -5.842  70.440  1.00 68.36           N1+
ANISOU 1691  NH1 ARG A 206     7140   8485  10348   1309   -781   -872       N1+
ATOM   1692  NH1 ARG A 206     -18.116  -5.842  70.440  1.00 68.36           N1+
ANISOU 1692  NH1 ARG A 206     7140   8485  10348   1309   -781   -872       N1+
ATOM   1693  NH2 ARG A 206     -18.971  -3.848  71.188  1.00 67.46           N1+
ANISOU 1693  NH2 ARG A 206     7049   8251  10333   1511   -661   -903       N1+
ATOM   1694  NH2 ARG A 206     -18.971  -3.848  71.188  1.00 67.46           N1+
ANISOU 1694  NH2 ARG A 206     7049   8251  10333   1511   -661   -903       N1+
ATOM   1695  H   ARG A 206     -13.672  -6.367  72.962  1.00  0.00           H  
ATOM   1696  H   ARG A 206     -13.672  -6.367  72.962  1.00  0.00           H  
ATOM   1697  HE  ARG A 206     -19.488  -5.165  73.267  1.00  0.00           H  
ATOM   1698  HE  ARG A 206     -19.488  -5.165  73.267  1.00  0.00           H  
ATOM   1699 HH11 ARG A 206     -17.917  -6.821  70.591  1.00  0.00           H  
ATOM   1700 HH11 ARG A 206     -17.917  -6.821  70.591  1.00  0.00           H  
ATOM   1701 HH12 ARG A 206     -17.866  -5.405  69.565  1.00  0.00           H  
ATOM   1702 HH12 ARG A 206     -17.866  -5.405  69.565  1.00  0.00           H  
ATOM   1703 HH21 ARG A 206     -19.424  -3.305  71.909  1.00  0.00           H  
ATOM   1704 HH21 ARG A 206     -19.424  -3.305  71.909  1.00  0.00           H  
ATOM   1705 HH22 ARG A 206     -18.720  -3.414  70.311  1.00  0.00           H  
ATOM   1706 HH22 ARG A 206     -18.720  -3.414  70.311  1.00  0.00           H  
ATOM   1707  N   TYR A 207     -15.073  -9.105  75.560  1.00 51.80           N  
ANISOU 1707  N   TYR A 207     4940   6700   8041    712   -253  -1071       N  
ATOM   1708  N   TYR A 207     -15.073  -9.105  75.560  1.00 51.80           N  
ANISOU 1708  N   TYR A 207     4940   6700   8041    712   -253  -1071       N  
ATOM   1709  CA  TYR A 207     -14.924 -10.545  75.723  1.00 51.07           C  
ANISOU 1709  CA  TYR A 207     4775   6710   7918    614   -262  -1064       C  
ATOM   1710  CA  TYR A 207     -14.924 -10.545  75.723  1.00 51.07           C  
ANISOU 1710  CA  TYR A 207     4775   6710   7918    614   -262  -1064       C  
ATOM   1711  C   TYR A 207     -16.190 -11.140  76.330  1.00 53.74           C  
ANISOU 1711  C   TYR A 207     4922   7120   8376    641   -237  -1085       C  
ATOM   1712  C   TYR A 207     -16.190 -11.140  76.330  1.00 53.74           C  
ANISOU 1712  C   TYR A 207     4922   7120   8376    641   -237  -1085       C  
ATOM   1713  O   TYR A 207     -16.508 -10.885  77.492  1.00 53.28           O  
ANISOU 1713  O   TYR A 207     4806   7078   8360    656   -116  -1132       O  
ATOM   1714  O   TYR A 207     -16.508 -10.885  77.492  1.00 53.28           O  
ANISOU 1714  O   TYR A 207     4806   7078   8360    656   -116  -1132       O  
ATOM   1715  CB  TYR A 207     -13.709 -10.870  76.595  1.00 55.07           C  
ANISOU 1715  CB  TYR A 207     5359   7252   8312    507   -156  -1095       C  
ATOM   1716  CB  TYR A 207     -13.709 -10.870  76.595  1.00 55.07           C  
ANISOU 1716  CB  TYR A 207     5359   7252   8312    507   -156  -1095       C  
ATOM   1717  CG  TYR A 207     -13.392 -12.345  76.661  1.00 57.93           C  
ANISOU 1717  CG  TYR A 207     5680   7710   8620    410   -165  -1079       C  
ATOM   1718  CG  TYR A 207     -13.392 -12.345  76.661  1.00 57.93           C  
ANISOU 1718  CG  TYR A 207     5680   7710   8620    410   -165  -1079       C  
ATOM   1719  CD1 TYR A 207     -12.779 -12.990  75.595  1.00 59.22           C  
ANISOU 1719  CD1 TYR A 207     5915   7879   8708    362   -265  -1027       C  
ATOM   1720  CD1 TYR A 207     -12.779 -12.990  75.595  1.00 59.22           C  
ANISOU 1720  CD1 TYR A 207     5915   7879   8708    362   -265  -1027       C  
ATOM   1721  CD2 TYR A 207     -13.708 -13.096  77.787  1.00 59.04           C  
ANISOU 1721  CD2 TYR A 207     5721   7929   8783    372    -68  -1114       C  
ATOM   1722  CD2 TYR A 207     -13.708 -13.096  77.787  1.00 59.04           C  
ANISOU 1722  CD2 TYR A 207     5721   7929   8783    372    -68  -1114       C  
ATOM   1723  CE1 TYR A 207     -12.490 -14.339  75.645  1.00 58.10           C  
ANISOU 1723  CE1 TYR A 207     5747   7816   8513    280   -268  -1011       C  
ATOM   1724  CE1 TYR A 207     -12.490 -14.339  75.645  1.00 58.10           C  
ANISOU 1724  CE1 TYR A 207     5747   7816   8513    280   -268  -1011       C  
ATOM   1725  CE2 TYR A 207     -13.421 -14.448  77.848  1.00 58.30           C  
ANISOU 1725  CE2 TYR A 207     5602   7914   8635    288    -69  -1097       C  
ATOM   1726  CE2 TYR A 207     -13.421 -14.448  77.848  1.00 58.30           C  
ANISOU 1726  CE2 TYR A 207     5602   7914   8635    288    -69  -1097       C  
ATOM   1727  CZ  TYR A 207     -12.812 -15.062  76.772  1.00 57.28           C  
ANISOU 1727  CZ  TYR A 207     5547   7786   8431    243   -170  -1046       C  
ATOM   1728  CZ  TYR A 207     -12.812 -15.062  76.772  1.00 57.28           C  
ANISOU 1728  CZ  TYR A 207     5547   7786   8431    243   -170  -1046       C  
ATOM   1729  OH  TYR A 207     -12.523 -16.405  76.819  1.00 56.22           O  
ANISOU 1729  OH  TYR A 207     5400   7721   8238    165   -166  -1028       O  
ATOM   1730  OH  TYR A 207     -12.523 -16.405  76.819  1.00 56.22           O  
ANISOU 1730  OH  TYR A 207     5400   7721   8238    165   -166  -1028       O  
ATOM   1731  H   TYR A 207     -15.281  -8.549  76.377  1.00  0.00           H  
ATOM   1732  H   TYR A 207     -15.281  -8.549  76.377  1.00  0.00           H  
ATOM   1733  HH  TYR A 207     -12.806 -16.764  77.663  1.00  0.00           H  
ATOM   1734  HH  TYR A 207     -12.806 -16.764  77.663  1.00  0.00           H  
ATOM   1735  N   ASN A 208     -16.901 -11.933  75.531  1.00 68.32           N  
ANISOU 1735  N   ASN A 208     6674   9008  10276    645   -350  -1051       N  
ATOM   1736  N   ASN A 208     -16.901 -11.933  75.531  1.00 68.32           N  
ANISOU 1736  N   ASN A 208     6674   9008  10276    645   -350  -1051       N  
ATOM   1737  CA  ASN A 208     -18.188 -12.507  75.921  1.00 74.35           C  
ANISOU 1737  CA  ASN A 208     7243   9839  11166    667   -343  -1067       C  
ATOM   1738  CA  ASN A 208     -18.188 -12.507  75.921  1.00 74.35           C  
ANISOU 1738  CA  ASN A 208     7243   9839  11166    667   -343  -1067       C  
ATOM   1739  C   ASN A 208     -19.178 -11.448  76.398  1.00 77.25           C  
ANISOU 1739  C   ASN A 208     7526  10175  11651    791   -295  -1093       C  
ATOM   1740  C   ASN A 208     -19.178 -11.448  76.398  1.00 77.25           C  
ANISOU 1740  C   ASN A 208     7526  10175  11651    791   -295  -1093       C  
ATOM   1741  O   ASN A 208     -19.579 -11.436  77.562  1.00 79.91           O  
ANISOU 1741  O   ASN A 208     7780  10544  12040    795   -169  -1135       O  
ATOM   1742  O   ASN A 208     -19.579 -11.436  77.562  1.00 79.91           O  
ANISOU 1742  O   ASN A 208     7780  10544  12040    795   -169  -1135       O  
ATOM   1743  CB  ASN A 208     -17.997 -13.574  77.006  1.00 82.32           C  
ANISOU 1743  CB  ASN A 208     8195  10929  12154    565   -229  -1097       C  
ATOM   1744  CB  ASN A 208     -17.997 -13.574  77.006  1.00 82.32           C  
ANISOU 1744  CB  ASN A 208     8195  10929  12154    565   -229  -1097       C  
ATOM   1745  CG  ASN A 208     -17.523 -14.901  76.442  1.00 85.47           C  
ANISOU 1745  CG  ASN A 208     8617  11378  12481    460   -293  -1066       C  
ATOM   1746  CG  ASN A 208     -17.523 -14.901  76.442  1.00 85.47           C  
ANISOU 1746  CG  ASN A 208     8617  11378  12481    460   -293  -1066       C  
ATOM   1747  ND2 ASN A 208     -16.835 -15.683  77.267  1.00 84.11           N  
ANISOU 1747  ND2 ASN A 208     8475  11253  12230    369   -192  -1082       N  
ATOM   1748  ND2 ASN A 208     -16.835 -15.683  77.267  1.00 84.11           N  
ANISOU 1748  ND2 ASN A 208     8475  11253  12230    369   -192  -1082       N  
ATOM   1749  OD1 ASN A 208     -17.776 -15.222  75.280  1.00 88.20           O  
ANISOU 1749  OD1 ASN A 208     8958  11718  12837    465   -432  -1028       O  
ATOM   1750  OD1 ASN A 208     -17.776 -15.222  75.280  1.00 88.20           O  
ANISOU 1750  OD1 ASN A 208     8958  11718  12837    465   -432  -1028       O  
ATOM   1751  H   ASN A 208     -16.556 -12.162  74.610  1.00  0.00           H  
ATOM   1752  H   ASN A 208     -16.556 -12.162  74.610  1.00  0.00           H  
ATOM   1753 HD21 ASN A 208     -16.653 -15.382  78.214  1.00  0.00           H  
ATOM   1754 HD21 ASN A 208     -16.653 -15.382  78.214  1.00  0.00           H  
ATOM   1755 HD22 ASN A 208     -16.494 -16.578  76.947  1.00  0.00           H  
ATOM   1756 HD22 ASN A 208     -16.494 -16.578  76.947  1.00  0.00           H  
ATOM   1757  N   GLY A 209     -19.562 -10.558  75.487  1.00 78.56           N  
ANISOU 1757  N   GLY A 209     7720  10277  11852    899   -393  -1066       N  
ATOM   1758  N   GLY A 209     -19.562 -10.558  75.487  1.00 78.56           N  
ANISOU 1758  N   GLY A 209     7720  10277  11852    899   -393  -1066       N  
ATOM   1759  CA  GLY A 209     -20.538  -9.526  75.782  1.00 79.72           C  
ANISOU 1759  CA  GLY A 209     7792  10390  12107   1035   -362  -1082       C  
ATOM   1760  CA  GLY A 209     -20.538  -9.526  75.782  1.00 79.72           C  
ANISOU 1760  CA  GLY A 209     7792  10390  12107   1035   -362  -1082       C  
ATOM   1761  C   GLY A 209     -19.980  -8.349  76.560  1.00 80.91           C  
ANISOU 1761  C   GLY A 209     8068  10458  12218   1074   -236  -1114       C  
ATOM   1762  C   GLY A 209     -19.980  -8.349  76.560  1.00 80.91           C  
ANISOU 1762  C   GLY A 209     8068  10458  12218   1074   -236  -1114       C  
ATOM   1763  O   GLY A 209     -20.115  -7.197  76.145  1.00 83.77           O  
ANISOU 1763  O   GLY A 209     8505  10732  12592   1184   -259  -1103       O  
ATOM   1764  O   GLY A 209     -20.115  -7.197  76.145  1.00 83.77           O  
ANISOU 1764  O   GLY A 209     8505  10732  12592   1184   -259  -1103       O  
ATOM   1765  H   GLY A 209     -19.172 -10.588  74.556  1.00  0.00           H  
ATOM   1766  H   GLY A 209     -19.172 -10.588  74.556  1.00  0.00           H  
ATOM   1767  N   LYS A 210     -19.348  -8.641  77.693  1.00 76.27           N  
ANISOU 1767  N   LYS A 210     7508   9895  11575    986   -103  -1156       N  
ATOM   1768  N   LYS A 210     -19.348  -8.641  77.693  1.00 76.27           N  
ANISOU 1768  N   LYS A 210     7508   9895  11575    986   -103  -1156       N  
ATOM   1769  CA  LYS A 210     -18.832  -7.609  78.586  1.00 74.75           C  
ANISOU 1769  CA  LYS A 210     7424   9634  11342   1008     26  -1199       C  
ATOM   1770  CA  LYS A 210     -18.832  -7.609  78.586  1.00 74.75           C  
ANISOU 1770  CA  LYS A 210     7424   9634  11342   1008     26  -1199       C  
ATOM   1771  C   LYS A 210     -17.634  -6.851  78.016  1.00 71.94           C  
ANISOU 1771  C   LYS A 210     7278   9185  10872    984      1  -1187       C  
ATOM   1772  C   LYS A 210     -17.634  -6.851  78.016  1.00 71.94           C  
ANISOU 1772  C   LYS A 210     7278   9185  10872    984      1  -1187       C  
ATOM   1773  O   LYS A 210     -16.704  -7.453  77.476  1.00 70.16           O  
ANISOU 1773  O   LYS A 210     7131   8977  10550    887    -54  -1163       O  
ATOM   1774  O   LYS A 210     -16.704  -7.453  77.476  1.00 70.16           O  
ANISOU 1774  O   LYS A 210     7131   8977  10550    887    -54  -1163       O  
ATOM   1775  CB  LYS A 210     -18.436  -8.227  79.929  1.00 71.90           C  
ANISOU 1775  CB  LYS A 210     7039   9337  10941    915    165  -1249       C  
ATOM   1776  CB  LYS A 210     -18.436  -8.227  79.929  1.00 71.90           C  
ANISOU 1776  CB  LYS A 210     7039   9337  10941    915    165  -1249       C  
ATOM   1777  CG  LYS A 210     -19.596  -8.744  80.766  1.00 71.69           C  
ANISOU 1777  CG  LYS A 210     6825   9385  11029    946    238  -1271       C  
ATOM   1778  CG  LYS A 210     -19.596  -8.744  80.766  1.00 71.69           C  
ANISOU 1778  CG  LYS A 210     6825   9385  11029    946    238  -1271       C  
ATOM   1779  CD  LYS A 210     -19.085  -9.421  82.030  1.00 69.41           C  
ANISOU 1779  CD  LYS A 210     6537   9156  10678    851    372  -1314       C  
ATOM   1780  CD  LYS A 210     -19.085  -9.421  82.030  1.00 69.41           C  
ANISOU 1780  CD  LYS A 210     6537   9156  10678    851    372  -1314       C  
ATOM   1781  CE  LYS A 210     -20.178  -9.556  83.078  1.00 69.99           C  
ANISOU 1781  CE  LYS A 210     6459   9274  10861    902    487  -1345       C  
ATOM   1782  CE  LYS A 210     -20.178  -9.556  83.078  1.00 69.99           C  
ANISOU 1782  CE  LYS A 210     6459   9274  10861    902    487  -1345       C  
ATOM   1783  NZ  LYS A 210     -21.350 -10.325  82.579  1.00 70.93           N1+
ANISOU 1783  NZ  LYS A 210     6387   9457  11104    922    418  -1315       N1+
ATOM   1784  NZ  LYS A 210     -21.350 -10.325  82.579  1.00 70.93           N1+
ANISOU 1784  NZ  LYS A 210     6387   9457  11104    922    418  -1315       N1+
ATOM   1785  H   LYS A 210     -19.211  -9.605  77.961  1.00  0.00           H  
ATOM   1786  H   LYS A 210     -19.211  -9.605  77.961  1.00  0.00           H  
ATOM   1787  HZ1 LYS A 210     -22.047 -10.388  83.307  1.00  0.00           H  
ATOM   1788  HZ1 LYS A 210     -22.047 -10.388  83.307  1.00  0.00           H  
ATOM   1789  HZ2 LYS A 210     -21.744  -9.856  81.776  1.00  0.00           H  
ATOM   1790  HZ2 LYS A 210     -21.744  -9.856  81.776  1.00  0.00           H  
ATOM   1791  HZ3 LYS A 210     -21.056 -11.254  82.314  1.00  0.00           H  
ATOM   1792  HZ3 LYS A 210     -21.056 -11.254  82.314  1.00  0.00           H  
ATOM   1793  N   LEU A 211     -17.663  -5.527  78.140  1.00 66.30           N  
ANISOU 1793  N   LEU A 211     6656   8369  10168   1072     48  -1204       N  
ATOM   1794  N   LEU A 211     -17.663  -5.527  78.140  1.00 66.30           N  
ANISOU 1794  N   LEU A 211     6656   8369  10168   1072     48  -1204       N  
ATOM   1795  CA  LEU A 211     -16.479  -4.710  77.899  1.00 63.81           C  
ANISOU 1795  CA  LEU A 211     6542   7957   9744   1034     67  -1209       C  
ATOM   1796  CA  LEU A 211     -16.479  -4.710  77.899  1.00 63.81           C  
ANISOU 1796  CA  LEU A 211     6542   7957   9744   1034     67  -1209       C  
ATOM   1797  C   LEU A 211     -15.544  -4.868  79.092  1.00 62.67           C  
ANISOU 1797  C   LEU A 211     6452   7843   9518    921    194  -1269       C  
ATOM   1798  C   LEU A 211     -15.544  -4.868  79.092  1.00 62.67           C  
ANISOU 1798  C   LEU A 211     6452   7843   9518    921    194  -1269       C  
ATOM   1799  O   LEU A 211     -15.993  -4.862  80.240  1.00 62.99           O  
ANISOU 1799  O   LEU A 211     6419   7917   9599    936    301  -1317       O  
ATOM   1800  O   LEU A 211     -15.993  -4.862  80.240  1.00 62.99           O  
ANISOU 1800  O   LEU A 211     6419   7917   9599    936    301  -1317       O  
ATOM   1801  CB  LEU A 211     -16.848  -3.240  77.697  1.00 58.18           C  
ANISOU 1801  CB  LEU A 211     5919   7117   9070   1163     88  -1210       C  
ATOM   1802  CB  LEU A 211     -16.848  -3.240  77.697  1.00 58.18           C  
ANISOU 1802  CB  LEU A 211     5919   7117   9070   1163     88  -1210       C  
ATOM   1803  CG  LEU A 211     -17.732  -2.877  76.502  1.00 57.24           C  
ANISOU 1803  CG  LEU A 211     5771   6956   9022   1299    -36  -1150       C  
ATOM   1804  CG  LEU A 211     -17.732  -2.877  76.502  1.00 57.24           C  
ANISOU 1804  CG  LEU A 211     5771   6956   9022   1299    -36  -1150       C  
ATOM   1805  CD1 LEU A 211     -18.094  -1.402  76.547  1.00 58.46           C  
ANISOU 1805  CD1 LEU A 211     6019   6982   9209   1434     16  -1159       C  
ATOM   1806  CD1 LEU A 211     -18.094  -1.402  76.547  1.00 58.46           C  
ANISOU 1806  CD1 LEU A 211     6019   6982   9209   1434     16  -1159       C  
ATOM   1807  CD2 LEU A 211     -17.037  -3.220  75.195  1.00 55.23           C  
ANISOU 1807  CD2 LEU A 211     5611   6684   8691   1251   -165  -1093       C  
ATOM   1808  CD2 LEU A 211     -17.037  -3.220  75.195  1.00 55.23           C  
ANISOU 1808  CD2 LEU A 211     5611   6684   8691   1251   -165  -1093       C  
ATOM   1809  H   LEU A 211     -18.520  -5.063  78.407  1.00  0.00           H  
ATOM   1810  H   LEU A 211     -18.520  -5.063  78.407  1.00  0.00           H  
ATOM   1811  N   ILE A 212     -14.249  -5.013  78.832  1.00 57.54           N  
ANISOU 1811  N   ILE A 212     5928   7186   8750    812    183  -1266       N  
ATOM   1812  N   ILE A 212     -14.249  -5.013  78.832  1.00 57.54           N  
ANISOU 1812  N   ILE A 212     5928   7186   8750    812    183  -1266       N  
ATOM   1813  CA  ILE A 212     -13.304  -5.319  79.901  1.00 54.11           C  
ANISOU 1813  CA  ILE A 212     5531   6803   8226    700    284  -1321       C  
ATOM   1814  CA  ILE A 212     -13.304  -5.319  79.901  1.00 54.11           C  
ANISOU 1814  CA  ILE A 212     5531   6803   8226    700    284  -1321       C  
ATOM   1815  C   ILE A 212     -12.128  -4.352  79.980  1.00 55.97           C  
ANISOU 1815  C   ILE A 212     5943   6955   8367    646    332  -1353       C  
ATOM   1816  C   ILE A 212     -12.128  -4.352  79.980  1.00 55.97           C  
ANISOU 1816  C   ILE A 212     5943   6955   8367    646    332  -1353       C  
ATOM   1817  O   ILE A 212     -11.327  -4.422  80.913  1.00 57.76           O  
ANISOU 1817  O   ILE A 212     6209   7219   8518    559    417  -1408       O  
ATOM   1818  O   ILE A 212     -11.327  -4.422  80.913  1.00 57.76           O  
ANISOU 1818  O   ILE A 212     6209   7219   8518    559    417  -1408       O  
ATOM   1819  CB  ILE A 212     -12.744  -6.744  79.752  1.00 48.17           C  
ANISOU 1819  CB  ILE A 212     4731   6164   7408    593    240  -1295       C  
ATOM   1820  CB  ILE A 212     -12.744  -6.744  79.752  1.00 48.17           C  
ANISOU 1820  CB  ILE A 212     4731   6164   7408    593    240  -1295       C  
ATOM   1821  CG1 ILE A 212     -12.063  -6.904  78.393  1.00 47.56           C  
ANISOU 1821  CG1 ILE A 212     4743   6058   7271    559    123  -1234       C  
ATOM   1822  CG1 ILE A 212     -12.063  -6.904  78.393  1.00 47.56           C  
ANISOU 1822  CG1 ILE A 212     4743   6058   7271    559    123  -1234       C  
ATOM   1823  CG2 ILE A 212     -13.850  -7.773  79.925  1.00 48.36           C  
ANISOU 1823  CG2 ILE A 212     4578   6275   7520    622    221  -1279       C  
ATOM   1824  CG2 ILE A 212     -13.850  -7.773  79.925  1.00 48.36           C  
ANISOU 1824  CG2 ILE A 212     4578   6275   7520    622    221  -1279       C  
ATOM   1825  CD1 ILE A 212     -11.485  -8.280  78.158  1.00 46.31           C  
ANISOU 1825  CD1 ILE A 212     4553   6000   7041    461     79  -1204       C  
ATOM   1826  CD1 ILE A 212     -11.485  -8.280  78.158  1.00 46.31           C  
ANISOU 1826  CD1 ILE A 212     4553   6000   7041    461     79  -1204       C  
ATOM   1827  H   ILE A 212     -13.909  -4.911  77.886  1.00  0.00           H  
ATOM   1828  H   ILE A 212     -13.909  -4.911  77.886  1.00  0.00           H  
ATOM   1829  N   ALA A 213     -12.020  -3.454  79.007  1.00 64.25           N  
ANISOU 1829  N   ALA A 213     7101   7892   9419    695    278  -1321       N  
ATOM   1830  N   ALA A 213     -12.020  -3.454  79.007  1.00 64.25           N  
ANISOU 1830  N   ALA A 213     7101   7892   9419    695    278  -1321       N  
ATOM   1831  CA  ALA A 213     -10.915  -2.501  78.990  1.00 63.52           C  
ANISOU 1831  CA  ALA A 213     7182   7709   9245    636    325  -1350       C  
ATOM   1832  CA  ALA A 213     -10.915  -2.501  78.990  1.00 63.52           C  
ANISOU 1832  CA  ALA A 213     7182   7709   9245    636    325  -1350       C  
ATOM   1833  C   ALA A 213     -11.260  -1.249  78.191  1.00 67.83           C  
ANISOU 1833  C   ALA A 213     7837   8104   9830    739    302  -1324       C  
ATOM   1834  C   ALA A 213     -11.260  -1.249  78.191  1.00 67.83           C  
ANISOU 1834  C   ALA A 213     7837   8104   9830    739    302  -1324       C  
ATOM   1835  O   ALA A 213     -12.218  -1.237  77.419  1.00 73.22           O  
ANISOU 1835  O   ALA A 213     8467   8764  10589    852    222  -1270       O  
ATOM   1836  O   ALA A 213     -12.218  -1.237  77.419  1.00 73.22           O  
ANISOU 1836  O   ALA A 213     8467   8764  10589    852    222  -1270       O  
ATOM   1837  CB  ALA A 213      -9.663  -3.157  78.427  1.00 48.61           C  
ANISOU 1837  CB  ALA A 213     5354   5868   7248    512    276  -1323       C  
ATOM   1838  CB  ALA A 213      -9.663  -3.157  78.427  1.00 48.61           C  
ANISOU 1838  CB  ALA A 213     5354   5868   7248    512    276  -1323       C  
ATOM   1839  H   ALA A 213     -12.707  -3.425  78.268  1.00  0.00           H  
ATOM   1840  H   ALA A 213     -12.707  -3.425  78.268  1.00  0.00           H  
ATOM   1841  N   TYR A 214     -10.477  -0.194  78.392  1.00 52.19           N  
ANISOU 1841  N   TYR A 214     6012   6022   7796    699    374  -1365       N  
ATOM   1842  N   TYR A 214     -10.477  -0.194  78.392  1.00 52.19           N  
ANISOU 1842  N   TYR A 214     6012   6022   7796    699    374  -1365       N  
ATOM   1843  CA  TYR A 214     -10.651   1.047  77.648  1.00 52.59           C  
ANISOU 1843  CA  TYR A 214     6198   5914   7869    786    368  -1341       C  
ATOM   1844  CA  TYR A 214     -10.651   1.047  77.648  1.00 52.59           C  
ANISOU 1844  CA  TYR A 214     6198   5914   7869    786    368  -1341       C  
ATOM   1845  C   TYR A 214      -9.682   1.114  76.473  1.00 52.08           C  
ANISOU 1845  C   TYR A 214     6260   5799   7730    723    303  -1290       C  
ATOM   1846  C   TYR A 214      -9.682   1.114  76.473  1.00 52.08           C  
ANISOU 1846  C   TYR A 214     6260   5799   7730    723    303  -1290       C  
ATOM   1847  O   TYR A 214      -8.468   1.152  76.671  1.00 51.98           O  
ANISOU 1847  O   TYR A 214     6330   5791   7630    589    345  -1321       O  
ATOM   1848  O   TYR A 214      -8.468   1.152  76.671  1.00 51.98           O  
ANISOU 1848  O   TYR A 214     6330   5791   7630    589    345  -1321       O  
ATOM   1849  CB  TYR A 214     -10.441   2.260  78.557  1.00 53.57           C  
ANISOU 1849  CB  TYR A 214     6434   5936   7985    784    498  -1419       C  
ATOM   1850  CB  TYR A 214     -10.441   2.260  78.557  1.00 53.57           C  
ANISOU 1850  CB  TYR A 214     6434   5936   7985    784    498  -1419       C  
ATOM   1851  CG  TYR A 214     -11.561   2.530  79.538  1.00 55.10           C  
ANISOU 1851  CG  TYR A 214     6539   6134   8262    890    570  -1461       C  
ATOM   1852  CG  TYR A 214     -11.561   2.530  79.538  1.00 55.10           C  
ANISOU 1852  CG  TYR A 214     6539   6134   8262    890    570  -1461       C  
ATOM   1853  CD1 TYR A 214     -11.576   1.928  80.791  1.00 55.01           C  
ANISOU 1853  CD1 TYR A 214     6428   6231   8244    834    640  -1522       C  
ATOM   1854  CD1 TYR A 214     -11.576   1.928  80.791  1.00 55.01           C  
ANISOU 1854  CD1 TYR A 214     6428   6231   8244    834    640  -1522       C  
ATOM   1855  CD2 TYR A 214     -12.593   3.404  79.220  1.00 56.99           C  
ANISOU 1855  CD2 TYR A 214     6800   6269   8583   1054    573  -1436       C  
ATOM   1856  CD2 TYR A 214     -12.593   3.404  79.220  1.00 56.99           C  
ANISOU 1856  CD2 TYR A 214     6800   6269   8583   1054    573  -1436       C  
ATOM   1857  CE1 TYR A 214     -12.592   2.183  81.695  1.00 56.62           C  
ANISOU 1857  CE1 TYR A 214     6554   6435   8522    933    716  -1558       C  
ATOM   1858  CE1 TYR A 214     -12.592   2.183  81.695  1.00 56.62           C  
ANISOU 1858  CE1 TYR A 214     6554   6435   8522    933    716  -1558       C  
ATOM   1859  CE2 TYR A 214     -13.614   3.662  80.117  1.00 58.11           C  
ANISOU 1859  CE2 TYR A 214     6859   6416   8803   1157    646  -1472       C  
ATOM   1860  CE2 TYR A 214     -13.614   3.662  80.117  1.00 58.11           C  
ANISOU 1860  CE2 TYR A 214     6859   6416   8803   1157    646  -1472       C  
ATOM   1861  CZ  TYR A 214     -13.609   3.050  81.351  1.00 57.79           C  
ANISOU 1861  CZ  TYR A 214     6719   6482   8756   1094    719  -1532       C  
ATOM   1862  CZ  TYR A 214     -13.609   3.050  81.351  1.00 57.79           C  
ANISOU 1862  CZ  TYR A 214     6719   6482   8756   1094    719  -1532       C  
ATOM   1863  OH  TYR A 214     -14.624   3.306  82.244  1.00 58.50           O  
ANISOU 1863  OH  TYR A 214     6730   6575   8922   1198    800  -1565       O  
ATOM   1864  OH  TYR A 214     -14.624   3.306  82.244  1.00 58.50           O  
ANISOU 1864  OH  TYR A 214     6730   6575   8922   1198    800  -1565       O  
ATOM   1865  H   TYR A 214      -9.736  -0.238  79.077  1.00  0.00           H  
ATOM   1866  H   TYR A 214      -9.736  -0.238  79.077  1.00  0.00           H  
ATOM   1867  HH  TYR A 214     -15.246   3.925  81.854  1.00  0.00           H  
ATOM   1868  HH  TYR A 214     -15.246   3.925  81.854  1.00  0.00           H  
ATOM   1869  N   PRO A 215     -10.217   1.133  75.243  1.00 66.92           N  
ANISOU 1869  N   PRO A 215     8152   7633   9642    821    199  -1210       N  
ATOM   1870  N   PRO A 215     -10.217   1.133  75.243  1.00 66.92           N  
ANISOU 1870  N   PRO A 215     8152   7633   9642    821    199  -1210       N  
ATOM   1871  CA  PRO A 215      -9.380   1.231  74.041  1.00 66.37           C  
ANISOU 1871  CA  PRO A 215     8212   7503   9502    778    137  -1153       C  
ATOM   1872  CA  PRO A 215      -9.380   1.231  74.041  1.00 66.37           C  
ANISOU 1872  CA  PRO A 215     8212   7503   9502    778    137  -1153       C  
ATOM   1873  C   PRO A 215      -8.675   2.583  73.942  1.00 66.85           C  
ANISOU 1873  C   PRO A 215     8472   7404   9522    757    221  -1177       C  
ATOM   1874  C   PRO A 215      -8.675   2.583  73.942  1.00 66.85           C  
ANISOU 1874  C   PRO A 215     8472   7404   9522    757    221  -1177       C  
ATOM   1875  O   PRO A 215      -9.334   3.623  73.890  1.00 68.77           O  
ANISOU 1875  O   PRO A 215     8786   7527   9816    874    255  -1179       O  
ATOM   1876  O   PRO A 215      -9.334   3.623  73.890  1.00 68.77           O  
ANISOU 1876  O   PRO A 215     8786   7527   9816    874    255  -1179       O  
ATOM   1877  CB  PRO A 215     -10.383   1.047  72.896  1.00 61.99           C  
ANISOU 1877  CB  PRO A 215     7618   6932   9004    921     12  -1071       C  
ATOM   1878  CB  PRO A 215     -10.383   1.047  72.896  1.00 61.99           C  
ANISOU 1878  CB  PRO A 215     7618   6932   9004    921     12  -1071       C  
ATOM   1879  CG  PRO A 215     -11.692   1.469  73.470  1.00 64.17           C  
ANISOU 1879  CG  PRO A 215     7800   7196   9384   1059     36  -1093       C  
ATOM   1880  CG  PRO A 215     -11.692   1.469  73.470  1.00 64.17           C  
ANISOU 1880  CG  PRO A 215     7800   7196   9384   1059     36  -1093       C  
ATOM   1881  CD  PRO A 215     -11.652   1.070  74.916  1.00 64.29           C  
ANISOU 1881  CD  PRO A 215     7711   7306   9412    982    133  -1171       C  
ATOM   1882  CD  PRO A 215     -11.652   1.070  74.916  1.00 64.29           C  
ANISOU 1882  CD  PRO A 215     7711   7306   9412    982    133  -1171       C  
ATOM   1883  N   ILE A 216      -7.346   2.562  73.922  1.00 55.13           N  
ANISOU 1883  N   ILE A 216     7077   5921   7949    608    258  -1196       N  
ATOM   1884  N   ILE A 216      -7.346   2.562  73.922  1.00 55.13           N  
ANISOU 1884  N   ILE A 216     7077   5921   7949    608    258  -1196       N  
ATOM   1885  CA  ILE A 216      -6.562   3.791  73.869  1.00 55.62           C  
ANISOU 1885  CA  ILE A 216     7326   5836   7969    557    347  -1227       C  
ATOM   1886  CA  ILE A 216      -6.562   3.791  73.869  1.00 55.62           C  
ANISOU 1886  CA  ILE A 216     7326   5836   7969    557    347  -1227       C  
ATOM   1887  C   ILE A 216      -6.221   4.180  72.434  1.00 58.49           C  
ANISOU 1887  C   ILE A 216     7833   6090   8300    588    293  -1146       C  
ATOM   1888  C   ILE A 216      -6.221   4.180  72.434  1.00 58.49           C  
ANISOU 1888  C   ILE A 216     7833   6090   8300    588    293  -1146       C  
ATOM   1889  O   ILE A 216      -6.811   5.106  71.879  1.00 61.01           O  
ANISOU 1889  O   ILE A 216     8257   6270   8655    712    294  -1114       O  
ATOM   1890  O   ILE A 216      -6.811   5.106  71.879  1.00 61.01           O  
ANISOU 1890  O   ILE A 216     8257   6270   8655    712    294  -1114       O  
ATOM   1891  CB  ILE A 216      -5.256   3.663  74.678  1.00 52.23           C  
ANISOU 1891  CB  ILE A 216     6916   5466   7462    371    426  -1300       C  
ATOM   1892  CB  ILE A 216      -5.256   3.663  74.678  1.00 52.23           C  
ANISOU 1892  CB  ILE A 216     6916   5466   7462    371    426  -1300       C  
ATOM   1893  CG1 ILE A 216      -5.558   3.209  76.108  1.00 51.89           C  
ANISOU 1893  CG1 ILE A 216     6738   5539   7438    343    478  -1379       C  
ATOM   1894  CG1 ILE A 216      -5.558   3.209  76.108  1.00 51.89           C  
ANISOU 1894  CG1 ILE A 216     6738   5539   7438    343    478  -1379       C  
ATOM   1895  CG2 ILE A 216      -4.496   4.982  74.680  1.00 53.20           C  
ANISOU 1895  CG2 ILE A 216     7229   5434   7552    308    524  -1342       C  
ATOM   1896  CG2 ILE A 216      -4.496   4.982  74.680  1.00 53.20           C  
ANISOU 1896  CG2 ILE A 216     7229   5434   7552    308    524  -1342       C  
ATOM   1897  CD1 ILE A 216      -6.464   4.151  76.867  1.00 53.18           C  
ANISOU 1897  CD1 ILE A 216     6922   5614   7670    444    555  -1430       C  
ATOM   1898  CD1 ILE A 216      -6.464   4.151  76.867  1.00 53.18           C  
ANISOU 1898  CD1 ILE A 216     6922   5614   7670    444    555  -1430       C  
ATOM   1899  H   ILE A 216      -6.854   1.680  73.944  1.00  0.00           H  
ATOM   1900  H   ILE A 216      -6.854   1.680  73.944  1.00  0.00           H  
ATOM   1901  N   ALA A 217      -5.270   3.469  71.836  1.00 64.98           N  
ANISOU 1901  N   ALA A 217     8665   6973   9050    482    249  -1110       N  
ATOM   1902  N   ALA A 217      -5.270   3.469  71.836  1.00 64.98           N  
ANISOU 1902  N   ALA A 217     8665   6973   9050    482    249  -1110       N  
ATOM   1903  CA  ALA A 217      -4.796   3.815  70.501  1.00 66.55           C  
ANISOU 1903  CA  ALA A 217     9012   7069   9205    495    210  -1035       C  
ATOM   1904  CA  ALA A 217      -4.796   3.815  70.501  1.00 66.55           C  
ANISOU 1904  CA  ALA A 217     9012   7069   9205    495    210  -1035       C  
ATOM   1905  C   ALA A 217      -4.552   2.584  69.636  1.00 67.64           C  
ANISOU 1905  C   ALA A 217     9085   7314   9300    475     98   -962       C  
ATOM   1906  C   ALA A 217      -4.552   2.584  69.636  1.00 67.64           C  
ANISOU 1906  C   ALA A 217     9085   7314   9300    475     98   -962       C  
ATOM   1907  O   ALA A 217      -4.134   1.537  70.129  1.00 69.54           O  
ANISOU 1907  O   ALA A 217     9207   7704   9512    380     84   -982       O  
ATOM   1908  O   ALA A 217      -4.134   1.537  70.129  1.00 69.54           O  
ANISOU 1908  O   ALA A 217     9207   7704   9512    380     84   -982       O  
ATOM   1909  CB  ALA A 217      -3.528   4.647  70.597  1.00 83.88           C  
ANISOU 1909  CB  ALA A 217    11362   9172  11338    359    318  -1075       C  
ATOM   1910  CB  ALA A 217      -3.528   4.647  70.597  1.00 83.88           C  
ANISOU 1910  CB  ALA A 217    11362   9172  11338    359    318  -1075       C  
ATOM   1911  H   ALA A 217      -4.863   2.674  72.307  1.00  0.00           H  
ATOM   1912  H   ALA A 217      -4.863   2.674  72.307  1.00  0.00           H  
ATOM   1913  N   VAL A 218      -4.811   2.724  68.339  1.00 65.87           N  
ANISOU 1913  N   VAL A 218     8951   7010   9067    570     20   -876       N  
ATOM   1914  N   VAL A 218      -4.811   2.724  68.339  1.00 65.87           N  
ANISOU 1914  N   VAL A 218     8951   7010   9067    570     20   -876       N  
ATOM   1915  CA  VAL A 218      -4.596   1.643  67.386  1.00 62.52           C  
ANISOU 1915  CA  VAL A 218     8493   6665   8595    561    -90   -803       C  
ATOM   1916  CA  VAL A 218      -4.596   1.643  67.386  1.00 62.52           C  
ANISOU 1916  CA  VAL A 218     8493   6665   8595    561    -90   -803       C  
ATOM   1917  C   VAL A 218      -3.180   1.687  66.825  1.00 61.18           C  
ANISOU 1917  C   VAL A 218     8450   6465   8332    435    -48   -780       C  
ATOM   1918  C   VAL A 218      -3.180   1.687  66.825  1.00 61.18           C  
ANISOU 1918  C   VAL A 218     8450   6465   8332    435    -48   -780       C  
ATOM   1919  O   VAL A 218      -2.839   2.584  66.053  1.00 61.27           O  
ANISOU 1919  O   VAL A 218     8633   6331   8317    458    -17   -744       O  
ATOM   1920  O   VAL A 218      -2.839   2.584  66.053  1.00 61.27           O  
ANISOU 1920  O   VAL A 218     8633   6331   8317    458    -17   -744       O  
ATOM   1921  CB  VAL A 218      -5.600   1.707  66.221  1.00 58.20           C  
ANISOU 1921  CB  VAL A 218     7980   6056   8077    732   -206   -721       C  
ATOM   1922  CB  VAL A 218      -5.600   1.707  66.221  1.00 58.20           C  
ANISOU 1922  CB  VAL A 218     7980   6056   8077    732   -206   -721       C  
ATOM   1923  CG1 VAL A 218      -5.338   0.581  65.234  1.00 57.19           C  
ANISOU 1923  CG1 VAL A 218     7832   6008   7892    716   -319   -650       C  
ATOM   1924  CG1 VAL A 218      -5.338   0.581  65.234  1.00 57.19           C  
ANISOU 1924  CG1 VAL A 218     7832   6008   7892    716   -319   -650       C  
ATOM   1925  CG2 VAL A 218      -7.026   1.647  66.746  1.00 58.43           C  
ANISOU 1925  CG2 VAL A 218     7867   6127   8205    859   -251   -742       C  
ATOM   1926  CG2 VAL A 218      -7.026   1.647  66.746  1.00 58.43           C  
ANISOU 1926  CG2 VAL A 218     7867   6127   8205    859   -251   -742       C  
ATOM   1927  H   VAL A 218      -5.168   3.601  67.987  1.00  0.00           H  
ATOM   1928  H   VAL A 218      -5.168   3.601  67.987  1.00  0.00           H  
ATOM   1929  N   GLU A 219      -2.360   0.717  67.214  1.00 56.58           N  
ANISOU 1929  N   GLU A 219     7781   6019   7697    305    -42   -799       N  
ATOM   1930  N   GLU A 219      -2.360   0.717  67.214  1.00 56.58           N  
ANISOU 1930  N   GLU A 219     7781   6019   7697    305    -42   -799       N  
ATOM   1931  CA  GLU A 219      -0.968   0.680  66.780  1.00 57.44           C  
ANISOU 1931  CA  GLU A 219     7985   6122   7719    178      4   -781       C  
ATOM   1932  CA  GLU A 219      -0.968   0.680  66.780  1.00 57.44           C  
ANISOU 1932  CA  GLU A 219     7985   6122   7719    178      4   -781       C  
ATOM   1933  C   GLU A 219      -0.725  -0.422  65.750  1.00 55.78           C  
ANISOU 1933  C   GLU A 219     7763   5981   7450    186    -96   -698       C  
ATOM   1934  C   GLU A 219      -0.725  -0.422  65.750  1.00 55.78           C  
ANISOU 1934  C   GLU A 219     7763   5981   7450    186    -96   -698       C  
ATOM   1935  O   GLU A 219      -1.339  -1.489  65.805  1.00 55.18           O  
ANISOU 1935  O   GLU A 219     7558   6018   7388    226   -183   -682       O  
ATOM   1936  O   GLU A 219      -1.339  -1.489  65.805  1.00 55.18           O  
ANISOU 1936  O   GLU A 219     7558   6018   7388    226   -183   -682       O  
ATOM   1937  CB  GLU A 219      -0.040   0.497  67.984  1.00 63.50           C  
ANISOU 1937  CB  GLU A 219     8679   6992   8458     21     96   -867       C  
ATOM   1938  CB  GLU A 219      -0.040   0.497  67.984  1.00 63.50           C  
ANISOU 1938  CB  GLU A 219     8679   6992   8458     21     96   -867       C  
ATOM   1939  CG  GLU A 219      -0.278  -0.774  68.780  1.00 63.64           C  
ANISOU 1939  CG  GLU A 219     8510   7192   8477     -3     54   -893       C  
ATOM   1940  CG  GLU A 219      -0.278  -0.774  68.780  1.00 63.64           C  
ANISOU 1940  CG  GLU A 219     8510   7192   8477     -3     54   -893       C  
ATOM   1941  CD  GLU A 219       0.313  -0.707  70.175  1.00 63.47           C  
ANISOU 1941  CD  GLU A 219     8419   7254   8444   -120    148   -992       C  
ATOM   1942  CD  GLU A 219       0.313  -0.707  70.175  1.00 63.47           C  
ANISOU 1942  CD  GLU A 219     8419   7254   8444   -120    148   -992       C  
ATOM   1943  OE1 GLU A 219       0.749  -1.758  70.691  1.00 64.47           O  
ANISOU 1943  OE1 GLU A 219     8434   7534   8527   -188    137  -1007       O  
ATOM   1944  OE1 GLU A 219       0.749  -1.758  70.691  1.00 64.47           O  
ANISOU 1944  OE1 GLU A 219     8434   7534   8527   -188    137  -1007       O  
ATOM   1945  OE2 GLU A 219       0.335   0.397  70.758  1.00 62.23           O1-
ANISOU 1945  OE2 GLU A 219     8324   7005   8315   -138    232  -1056       O1-
ATOM   1946  OE2 GLU A 219       0.335   0.397  70.758  1.00 62.23           O1-
ANISOU 1946  OE2 GLU A 219     8324   7005   8315   -138    232  -1056       O1-
ATOM   1947  H   GLU A 219      -2.697  -0.015  67.823  1.00  0.00           H  
ATOM   1948  H   GLU A 219      -2.697  -0.015  67.823  1.00  0.00           H  
ATOM   1949  N   ALA A 220       0.168  -0.151  64.804  1.00 55.01           N  
ANISOU 1949  N   ALA A 220     7806   5809   7285    146    -76   -645       N  
ATOM   1950  N   ALA A 220       0.168  -0.151  64.804  1.00 55.01           N  
ANISOU 1950  N   ALA A 220     7806   5809   7285    146    -76   -645       N  
ATOM   1951  CA  ALA A 220       0.496  -1.111  63.758  1.00 54.65           C  
ANISOU 1951  CA  ALA A 220     7779   5814   7173    153   -159   -563       C  
ATOM   1952  CA  ALA A 220       0.496  -1.111  63.758  1.00 54.65           C  
ANISOU 1952  CA  ALA A 220     7779   5814   7173    153   -159   -563       C  
ATOM   1953  C   ALA A 220       1.913  -0.891  63.236  1.00 57.66           C  
ANISOU 1953  C   ALA A 220     8279   6159   7472     42    -85   -537       C  
ATOM   1954  C   ALA A 220       1.913  -0.891  63.236  1.00 57.66           C  
ANISOU 1954  C   ALA A 220     8279   6159   7472     42    -85   -537       C  
ATOM   1955  O   ALA A 220       2.434   0.224  63.275  1.00 59.42           O  
ANISOU 1955  O   ALA A 220     8616   6265   7695     -5     14   -561       O  
ATOM   1956  O   ALA A 220       2.434   0.224  63.275  1.00 59.42           O  
ANISOU 1956  O   ALA A 220     8616   6265   7695     -5     14   -561       O  
ATOM   1957  CB  ALA A 220      -0.509  -1.020  62.621  1.00 47.94           C  
ANISOU 1957  CB  ALA A 220     6997   4877   6341    315   -270   -486       C  
ATOM   1958  CB  ALA A 220      -0.509  -1.020  62.621  1.00 47.94           C  
ANISOU 1958  CB  ALA A 220     6997   4877   6341    315   -270   -486       C  
ATOM   1959  H   ALA A 220       0.641   0.741  64.797  1.00  0.00           H  
ATOM   1960  H   ALA A 220       0.641   0.741  64.797  1.00  0.00           H  
ATOM   1961  N   LEU A 221       2.530  -1.962  62.746  1.00 58.55           N  
ANISOU 1961  N   LEU A 221     8364   6369   7513     -2   -127   -489       N  
ATOM   1962  N   LEU A 221       2.530  -1.962  62.746  1.00 58.55           N  
ANISOU 1962  N   LEU A 221     8364   6369   7513     -2   -127   -489       N  
ATOM   1963  CA  LEU A 221       3.898  -1.899  62.243  1.00 57.73           C  
ANISOU 1963  CA  LEU A 221     8354   6253   7329   -107    -56   -460       C  
ATOM   1964  CA  LEU A 221       3.898  -1.899  62.243  1.00 57.73           C  
ANISOU 1964  CA  LEU A 221     8354   6253   7329   -107    -56   -460       C  
ATOM   1965  C   LEU A 221       3.979  -1.218  60.883  1.00 56.53           C  
ANISOU 1965  C   LEU A 221     8396   5937   7147    -38    -61   -378       C  
ATOM   1966  C   LEU A 221       3.979  -1.218  60.883  1.00 56.53           C  
ANISOU 1966  C   LEU A 221     8396   5937   7147    -38    -61   -378       C  
ATOM   1967  O   LEU A 221       3.100  -1.384  60.037  1.00 56.36           O  
ANISOU 1967  O   LEU A 221     8421   5864   7130     97   -163   -316       O  
ATOM   1968  O   LEU A 221       3.100  -1.384  60.037  1.00 56.36           O  
ANISOU 1968  O   LEU A 221     8421   5864   7130     97   -163   -316       O  
ATOM   1969  CB  LEU A 221       4.499  -3.302  62.150  1.00 69.84           C  
ANISOU 1969  CB  LEU A 221     9800   7945   8793   -160    -98   -430       C  
ATOM   1970  CB  LEU A 221       4.499  -3.302  62.150  1.00 69.84           C  
ANISOU 1970  CB  LEU A 221     9800   7945   8793   -160    -98   -430       C  
ATOM   1971  CG  LEU A 221       4.884  -3.973  63.468  1.00 69.01           C  
ANISOU 1971  CG  LEU A 221     9527   8007   8686   -259    -61   -506       C  
ATOM   1972  CG  LEU A 221       4.884  -3.973  63.468  1.00 69.01           C  
ANISOU 1972  CG  LEU A 221     9527   8007   8686   -259    -61   -506       C  
ATOM   1973  CD1 LEU A 221       5.389  -5.384  63.220  1.00 66.67           C  
ANISOU 1973  CD1 LEU A 221     9167   7852   8315   -285   -107   -461       C  
ATOM   1974  CD1 LEU A 221       5.389  -5.384  63.220  1.00 66.67           C  
ANISOU 1974  CD1 LEU A 221     9167   7852   8315   -285   -107   -461       C  
ATOM   1975  CD2 LEU A 221       5.933  -3.148  64.199  1.00 69.59           C  
ANISOU 1975  CD2 LEU A 221     9614   8074   8752   -393     67   -575       C  
ATOM   1976  CD2 LEU A 221       5.933  -3.148  64.199  1.00 69.59           C  
ANISOU 1976  CD2 LEU A 221     9614   8074   8752   -393     67   -575       C  
ATOM   1977  H   LEU A 221       2.051  -2.851  62.715  1.00  0.00           H  
ATOM   1978  H   LEU A 221       2.051  -2.851  62.715  1.00  0.00           H  
ATOM   1979  N   SER A 222       5.046  -0.454  60.683  1.00 56.00           N  
ANISOU 1979  N   SER A 222     8441   5790   7045   -133     51   -379       N  
ATOM   1980  N   SER A 222       5.046  -0.454  60.683  1.00 56.00           N  
ANISOU 1980  N   SER A 222     8441   5790   7045   -133     51   -379       N  
ATOM   1981  CA  SER A 222       5.293   0.209  59.410  1.00 57.07           C  
ANISOU 1981  CA  SER A 222     8776   5765   7141    -82     70   -300       C  
ATOM   1982  CA  SER A 222       5.293   0.209  59.410  1.00 57.07           C  
ANISOU 1982  CA  SER A 222     8776   5765   7141    -82     70   -300       C  
ATOM   1983  C   SER A 222       6.756   0.063  59.019  1.00 55.89           C  
ANISOU 1983  C   SER A 222     8681   5637   6916   -212    157   -273       C  
ATOM   1984  C   SER A 222       6.756   0.063  59.019  1.00 55.89           C  
ANISOU 1984  C   SER A 222     8681   5637   6916   -212    157   -273       C  
ATOM   1985  O   SER A 222       7.605  -0.232  59.860  1.00 55.85           O  
ANISOU 1985  O   SER A 222     8569   5751   6902   -349    220   -333       O  
ATOM   1986  O   SER A 222       7.605  -0.232  59.860  1.00 55.85           O  
ANISOU 1986  O   SER A 222     8569   5751   6902   -349    220   -333       O  
ATOM   1987  CB  SER A 222       4.912   1.691  59.485  1.00 61.21           C  
ANISOU 1987  CB  SER A 222     9426   6109   7720    -44    142   -327       C  
ATOM   1988  CB  SER A 222       4.912   1.691  59.485  1.00 61.21           C  
ANISOU 1988  CB  SER A 222     9426   6109   7720    -44    142   -327       C  
ATOM   1989  OG  SER A 222       3.520   1.857  59.686  1.00 61.88           O  
ANISOU 1989  OG  SER A 222     9473   6166   7873     99     59   -337       O  
ATOM   1990  OG  SER A 222       3.520   1.857  59.686  1.00 61.88           O  
ANISOU 1990  OG  SER A 222     9473   6166   7873     99     59   -337       O  
ATOM   1991  H   SER A 222       5.716  -0.318  61.426  1.00  0.00           H  
ATOM   1992  H   SER A 222       5.716  -0.318  61.426  1.00  0.00           H  
ATOM   1993  HG  SER A 222       3.312   2.793  59.729  1.00  0.00           H  
ATOM   1994  HG  SER A 222       3.312   2.793  59.729  1.00  0.00           H  
ATOM   1995  N   LEU A 223       7.047   0.261  57.739  1.00 49.10           N  
ANISOU 1995  N   LEU A 223     7987   4668   6001   -163    159   -183       N  
ATOM   1996  N   LEU A 223       7.047   0.261  57.739  1.00 49.10           N  
ANISOU 1996  N   LEU A 223     7987   4668   6001   -163    159   -183       N  
ATOM   1997  CA  LEU A 223       8.427   0.267  57.278  1.00 48.97           C  
ANISOU 1997  CA  LEU A 223     8039   4650   5917   -279    256   -152       C  
ATOM   1998  CA  LEU A 223       8.427   0.267  57.278  1.00 48.97           C  
ANISOU 1998  CA  LEU A 223     8039   4650   5917   -279    256   -152       C  
ATOM   1999  C   LEU A 223       9.015   1.663  57.437  1.00 50.85           C  
ANISOU 1999  C   LEU A 223     8394   4745   6183   -368    401   -191       C  
ATOM   2000  C   LEU A 223       9.015   1.663  57.437  1.00 50.85           C  
ANISOU 2000  C   LEU A 223     8394   4745   6183   -368    401   -191       C  
ATOM   2001  O   LEU A 223       8.439   2.647  56.973  1.00 52.77           O  
ANISOU 2001  O   LEU A 223     8785   4812   6452   -281    418   -169       O  
ATOM   2002  O   LEU A 223       8.439   2.647  56.973  1.00 52.77           O  
ANISOU 2002  O   LEU A 223     8785   4812   6452   -281    418   -169       O  
ATOM   2003  CB  LEU A 223       8.524  -0.188  55.823  1.00 58.06           C  
ANISOU 2003  CB  LEU A 223     9323   5748   6988   -190    203    -36       C  
ATOM   2004  CB  LEU A 223       8.524  -0.188  55.823  1.00 58.06           C  
ANISOU 2004  CB  LEU A 223     9323   5748   6988   -190    203    -36       C  
ATOM   2005  CG  LEU A 223       9.938  -0.131  55.240  1.00 60.20           C  
ANISOU 2005  CG  LEU A 223     9679   6004   7189   -299    314      7       C  
ATOM   2006  CG  LEU A 223       9.938  -0.131  55.240  1.00 60.20           C  
ANISOU 2006  CG  LEU A 223     9679   6004   7189   -299    314      7       C  
ATOM   2007  CD1 LEU A 223      10.881  -1.022  56.036  1.00 59.18           C  
ANISOU 2007  CD1 LEU A 223     9376   6073   7037   -435    346    -38       C  
ATOM   2008  CD1 LEU A 223      10.881  -1.022  56.036  1.00 59.18           C  
ANISOU 2008  CD1 LEU A 223     9376   6073   7037   -435    346    -38       C  
ATOM   2009  CD2 LEU A 223       9.940  -0.516  53.768  1.00 61.50           C  
ANISOU 2009  CD2 LEU A 223     9997   6099   7273   -193    263    125       C  
ATOM   2010  CD2 LEU A 223       9.940  -0.516  53.768  1.00 61.50           C  
ANISOU 2010  CD2 LEU A 223     9997   6099   7273   -193    263    125       C  
ATOM   2011  H   LEU A 223       6.305   0.410  57.070  1.00  0.00           H  
ATOM   2012  H   LEU A 223       6.305   0.410  57.070  1.00  0.00           H  
ATOM   2013  N   ILE A 224      10.159   1.740  58.106  1.00 63.50           N  
ANISOU 2013  N   ILE A 224     9927   6423   7778   -540    506   -250       N  
ATOM   2014  N   ILE A 224      10.159   1.740  58.106  1.00 63.50           N  
ANISOU 2014  N   ILE A 224     9927   6423   7778   -540    506   -250       N  
ATOM   2015  CA  ILE A 224      10.825   3.013  58.352  1.00 65.35           C  
ANISOU 2015  CA  ILE A 224    10256   6535   8039   -655    652   -300       C  
ATOM   2016  CA  ILE A 224      10.825   3.013  58.352  1.00 65.35           C  
ANISOU 2016  CA  ILE A 224    10256   6535   8039   -655    652   -300       C  
ATOM   2017  C   ILE A 224      12.209   3.001  57.717  1.00 69.17           C  
ANISOU 2017  C   ILE A 224    10801   7018   8461   -774    751   -258       C  
ATOM   2018  C   ILE A 224      12.209   3.001  57.717  1.00 69.17           C  
ANISOU 2018  C   ILE A 224    10801   7018   8461   -774    751   -258       C  
ATOM   2019  O   ILE A 224      12.985   2.070  57.929  1.00 70.62           O  
ANISOU 2019  O   ILE A 224    10858   7371   8603   -853    745   -259       O  
ATOM   2020  O   ILE A 224      12.985   2.070  57.929  1.00 70.62           O  
ANISOU 2020  O   ILE A 224    10858   7371   8603   -853    745   -259       O  
ATOM   2021  CB  ILE A 224      10.943   3.302  59.859  1.00 51.09           C  
ANISOU 2021  CB  ILE A 224     8307   4813   6290   -772    698   -429       C  
ATOM   2022  CB  ILE A 224      10.943   3.302  59.859  1.00 51.09           C  
ANISOU 2022  CB  ILE A 224     8307   4813   6290   -772    698   -429       C  
ATOM   2023  CG1 ILE A 224       9.566   3.221  60.523  1.00 50.78           C  
ANISOU 2023  CG1 ILE A 224     8194   4789   6312   -651    603   -468       C  
ATOM   2024  CG1 ILE A 224       9.566   3.221  60.523  1.00 50.78           C  
ANISOU 2024  CG1 ILE A 224     8194   4789   6312   -651    603   -468       C  
ATOM   2025  CG2 ILE A 224      11.580   4.662  60.094  1.00 52.52           C  
ANISOU 2025  CG2 ILE A 224     8600   4854   6501   -896    846   -487       C  
ATOM   2026  CG2 ILE A 224      11.580   4.662  60.094  1.00 52.52           C  
ANISOU 2026  CG2 ILE A 224     8600   4854   6501   -896    846   -487       C  
ATOM   2027  CD1 ILE A 224       9.609   3.281  62.033  1.00 50.49           C  
ANISOU 2027  CD1 ILE A 224     8005   4861   6320   -749    633   -590       C  
ATOM   2028  CD1 ILE A 224       9.609   3.281  62.033  1.00 50.49           C  
ANISOU 2028  CD1 ILE A 224     8005   4861   6320   -749    633   -590       C  
ATOM   2029  H   ILE A 224      10.594   0.900  58.462  1.00  0.00           H  
ATOM   2030  H   ILE A 224      10.594   0.900  58.462  1.00  0.00           H  
ATOM   2031  N   TYR A 225      12.519   4.030  56.937  1.00 64.03           N  
ANISOU 2031  N   TYR A 225    10347   6177   7806   -783    849   -219       N  
ATOM   2032  N   TYR A 225      12.519   4.030  56.937  1.00 64.03           N  
ANISOU 2032  N   TYR A 225    10347   6177   7806   -783    849   -219       N  
ATOM   2033  CA  TYR A 225      13.766   4.038  56.181  1.00 64.74           C  
ANISOU 2033  CA  TYR A 225    10512   6249   7838   -881    949   -165       C  
ATOM   2034  CA  TYR A 225      13.766   4.038  56.181  1.00 64.74           C  
ANISOU 2034  CA  TYR A 225    10512   6249   7838   -881    949   -165       C  
ATOM   2035  C   TYR A 225      14.527   5.352  56.289  1.00 65.35           C  
ANISOU 2035  C   TYR A 225    10701   6182   7946  -1022   1116   -211       C  
ATOM   2036  C   TYR A 225      14.527   5.352  56.289  1.00 65.35           C  
ANISOU 2036  C   TYR A 225    10701   6182   7946  -1022   1116   -211       C  
ATOM   2037  O   TYR A 225      14.037   6.326  56.858  1.00 64.90           O  
ANISOU 2037  O   TYR A 225    10693   6016   7951  -1031   1156   -279       O  
ATOM   2038  O   TYR A 225      14.037   6.326  56.858  1.00 64.90           O  
ANISOU 2038  O   TYR A 225    10693   6016   7951  -1031   1156   -279       O  
ATOM   2039  CB  TYR A 225      13.490   3.727  54.709  1.00 71.43           C  
ANISOU 2039  CB  TYR A 225    11519   7002   8619   -733    898    -33       C  
ATOM   2040  CB  TYR A 225      13.490   3.727  54.709  1.00 71.43           C  
ANISOU 2040  CB  TYR A 225    11519   7002   8619   -733    898    -33       C  
ATOM   2041  CG  TYR A 225      12.722   4.810  53.986  1.00 74.18           C  
ANISOU 2041  CG  TYR A 225    12087   7114   8983   -611    915     11       C  
ATOM   2042  CG  TYR A 225      12.722   4.810  53.986  1.00 74.18           C  
ANISOU 2042  CG  TYR A 225    12087   7114   8983   -611    915     11       C  
ATOM   2043  CD1 TYR A 225      11.342   4.910  54.107  1.00 74.10           C  
ANISOU 2043  CD1 TYR A 225    12085   7060   9010   -451    800      8       C  
ATOM   2044  CD1 TYR A 225      11.342   4.910  54.107  1.00 74.10           C  
ANISOU 2044  CD1 TYR A 225    12085   7060   9010   -451    800      8       C  
ATOM   2045  CD2 TYR A 225      13.378   5.730  53.178  1.00 76.33           C  
ANISOU 2045  CD2 TYR A 225    12561   7209   9232   -652   1049     59       C  
ATOM   2046  CD2 TYR A 225      13.378   5.730  53.178  1.00 76.33           C  
ANISOU 2046  CD2 TYR A 225    12561   7209   9232   -652   1049     59       C  
ATOM   2047  CE1 TYR A 225      10.637   5.897  53.446  1.00 75.11           C  
ANISOU 2047  CE1 TYR A 225    12414   6977   9147   -325    813     51       C  
ATOM   2048  CE1 TYR A 225      10.637   5.897  53.446  1.00 75.11           C  
ANISOU 2048  CE1 TYR A 225    12414   6977   9147   -325    813     51       C  
ATOM   2049  CE2 TYR A 225      12.681   6.720  52.514  1.00 77.66           C  
ANISOU 2049  CE2 TYR A 225    12944   7157   9407   -530   1069    103       C  
ATOM   2050  CE2 TYR A 225      12.681   6.720  52.514  1.00 77.66           C  
ANISOU 2050  CE2 TYR A 225    12944   7157   9407   -530   1069    103       C  
ATOM   2051  CZ  TYR A 225      11.311   6.799  52.651  1.00 76.83           C  
ANISOU 2051  CZ  TYR A 225    12841   7016   9334   -362    948     99       C  
ATOM   2052  CZ  TYR A 225      11.311   6.799  52.651  1.00 76.83           C  
ANISOU 2052  CZ  TYR A 225    12841   7016   9334   -362    948     99       C  
ATOM   2053  OH  TYR A 225      10.614   7.784  51.990  1.00 77.90           O  
ANISOU 2053  OH  TYR A 225    13189   6938   9471   -226    965    146       O  
ATOM   2054  OH  TYR A 225      10.614   7.784  51.990  1.00 77.90           O  
ANISOU 2054  OH  TYR A 225    13189   6938   9471   -226    965    146       O  
ATOM   2055  H   TYR A 225      11.889   4.816  56.864  1.00  0.00           H  
ATOM   2056  H   TYR A 225      11.889   4.816  56.864  1.00  0.00           H  
ATOM   2057  HH  TYR A 225      11.225   8.324  51.484  1.00  0.00           H  
ATOM   2058  HH  TYR A 225      11.225   8.324  51.484  1.00  0.00           H  
ATOM   2059  N   ASN A 226      15.733   5.362  55.731  1.00 75.82           N  
ANISOU 2059  N   ASN A 226    12069   7510   9230  -1134   1220   -174       N  
ATOM   2060  N   ASN A 226      15.733   5.362  55.731  1.00 75.82           N  
ANISOU 2060  N   ASN A 226    12069   7510   9230  -1134   1220   -174       N  
ATOM   2061  CA  ASN A 226      16.563   6.557  55.700  1.00 77.38           C  
ANISOU 2061  CA  ASN A 226    12380   7569   9453  -1283   1390   -210       C  
ATOM   2062  CA  ASN A 226      16.563   6.557  55.700  1.00 77.38           C  
ANISOU 2062  CA  ASN A 226    12380   7569   9453  -1283   1390   -210       C  
ATOM   2063  C   ASN A 226      16.490   7.215  54.326  1.00 77.62           C  
ANISOU 2063  C   ASN A 226    12670   7373   9448  -1194   1454   -101       C  
ATOM   2064  C   ASN A 226      16.490   7.215  54.326  1.00 77.62           C  
ANISOU 2064  C   ASN A 226    12670   7373   9448  -1194   1454   -101       C  
ATOM   2065  O   ASN A 226      16.885   6.617  53.325  1.00 78.36           O  
ANISOU 2065  O   ASN A 226    12818   7481   9474  -1145   1447      0       O  
ATOM   2066  O   ASN A 226      16.885   6.617  53.325  1.00 78.36           O  
ANISOU 2066  O   ASN A 226    12818   7481   9474  -1145   1447      0       O  
ATOM   2067  CB  ASN A 226      18.011   6.210  56.053  1.00 67.83           C  
ANISOU 2067  CB  ASN A 226    11033   6512   8225  -1482   1479   -249       C  
ATOM   2068  CB  ASN A 226      18.011   6.210  56.053  1.00 67.83           C  
ANISOU 2068  CB  ASN A 226    11033   6512   8225  -1482   1479   -249       C  
ATOM   2069  CG  ASN A 226      18.682   7.279  56.891  1.00 68.26           C  
ANISOU 2069  CG  ASN A 226    11075   6522   8340  -1681   1613   -365       C  
ATOM   2070  CG  ASN A 226      18.682   7.279  56.891  1.00 68.26           C  
ANISOU 2070  CG  ASN A 226    11075   6522   8340  -1681   1613   -365       C  
ATOM   2071  ND2 ASN A 226      18.896   6.984  58.169  1.00 68.97           N  
ANISOU 2071  ND2 ASN A 226    10960   6786   8458  -1786   1584   -478       N  
ATOM   2072  ND2 ASN A 226      18.896   6.984  58.169  1.00 68.97           N  
ANISOU 2072  ND2 ASN A 226    10960   6786   8458  -1786   1584   -478       N  
ATOM   2073  OD1 ASN A 226      19.010   8.356  56.394  1.00 68.30           O  
ANISOU 2073  OD1 ASN A 226    11256   6333   8361  -1742   1743   -355       O  
ATOM   2074  OD1 ASN A 226      19.010   8.356  56.394  1.00 68.30           O  
ANISOU 2074  OD1 ASN A 226    11256   6333   8361  -1742   1743   -355       O  
ATOM   2075  H   ASN A 226      16.102   4.521  55.310  1.00  0.00           H  
ATOM   2076  H   ASN A 226      16.102   4.521  55.310  1.00  0.00           H  
ATOM   2077 HD21 ASN A 226      18.615   6.085  58.534  1.00  0.00           H  
ATOM   2078 HD21 ASN A 226      18.615   6.085  58.534  1.00  0.00           H  
ATOM   2079 HD22 ASN A 226      19.340   7.659  58.776  1.00  0.00           H  
ATOM   2080 HD22 ASN A 226      19.340   7.659  58.776  1.00  0.00           H  
ATOM   2081  N   LYS A 227      15.974   8.439  54.279  1.00 66.35           N  
ANISOU 2081  N   LYS A 227    11412   5735   8063  -1164   1519   -119       N  
ATOM   2082  N   LYS A 227      15.974   8.439  54.279  1.00 66.35           N  
ANISOU 2082  N   LYS A 227    11412   5735   8063  -1164   1519   -119       N  
ATOM   2083  CA  LYS A 227      15.799   9.146  53.013  1.00 68.13           C  
ANISOU 2083  CA  LYS A 227    11903   5729   8253  -1060   1580    -17       C  
ATOM   2084  CA  LYS A 227      15.799   9.146  53.013  1.00 68.13           C  
ANISOU 2084  CA  LYS A 227    11903   5729   8253  -1060   1580    -17       C  
ATOM   2085  C   LYS A 227      17.141   9.459  52.358  1.00 71.74           C  
ANISOU 2085  C   LYS A 227    12451   6130   8678  -1207   1743     22       C  
ATOM   2086  C   LYS A 227      17.141   9.459  52.358  1.00 71.74           C  
ANISOU 2086  C   LYS A 227    12451   6130   8678  -1207   1743     22       C  
ATOM   2087  O   LYS A 227      17.245   9.524  51.134  1.00 72.58           O  
ANISOU 2087  O   LYS A 227    12738   6116   8725  -1119   1777    135       O  
ATOM   2088  O   LYS A 227      17.245   9.524  51.134  1.00 72.58           O  
ANISOU 2088  O   LYS A 227    12738   6116   8725  -1119   1777    135       O  
ATOM   2089  CB  LYS A 227      15.006  10.441  53.219  1.00 66.39           C  
ANISOU 2089  CB  LYS A 227    11844   5296   8086  -1004   1629    -54       C  
ATOM   2090  CB  LYS A 227      15.006  10.441  53.219  1.00 66.39           C  
ANISOU 2090  CB  LYS A 227    11844   5296   8086  -1004   1629    -54       C  
ATOM   2091  CG  LYS A 227      13.543  10.236  53.589  1.00 64.97           C  
ANISOU 2091  CG  LYS A 227    11618   5133   7933   -816   1472    -65       C  
ATOM   2092  CG  LYS A 227      13.543  10.236  53.589  1.00 64.97           C  
ANISOU 2092  CG  LYS A 227    11618   5133   7933   -816   1472    -65       C  
ATOM   2093  CD  LYS A 227      12.616  10.670  52.460  1.00 64.60           C  
ANISOU 2093  CD  LYS A 227    11799   4895   7851   -594   1430     42       C  
ATOM   2094  CD  LYS A 227      12.616  10.670  52.460  1.00 64.60           C  
ANISOU 2094  CD  LYS A 227    11799   4895   7851   -594   1430     42       C  
ATOM   2095  CE  LYS A 227      12.783  12.150  52.138  1.00 64.19           C  
ANISOU 2095  CE  LYS A 227    11995   4581   7814   -620   1595     44       C  
ATOM   2096  CE  LYS A 227      12.783  12.150  52.138  1.00 64.19           C  
ANISOU 2096  CE  LYS A 227    11995   4581   7814   -620   1595     44       C  
ATOM   2097  NZ  LYS A 227      11.906  12.585  51.013  1.00 65.16           N1+
ANISOU 2097  NZ  LYS A 227    12350   4516   7891   -391   1557    153       N1+
ATOM   2098  NZ  LYS A 227      11.906  12.585  51.013  1.00 65.16           N1+
ANISOU 2098  NZ  LYS A 227    12350   4516   7891   -391   1557    153       N1+
ATOM   2099  H   LYS A 227      15.693   8.901  55.132  1.00  0.00           H  
ATOM   2100  H   LYS A 227      15.693   8.901  55.132  1.00  0.00           H  
ATOM   2101  HZ1 LYS A 227      12.049  13.569  50.835  1.00  0.00           H  
ATOM   2102  HZ1 LYS A 227      12.049  13.569  50.835  1.00  0.00           H  
ATOM   2103  HZ2 LYS A 227      12.135  12.056  50.183  1.00  0.00           H  
ATOM   2104  HZ2 LYS A 227      12.135  12.056  50.183  1.00  0.00           H  
ATOM   2105  HZ3 LYS A 227      10.939  12.425  51.258  1.00  0.00           H  
ATOM   2106  HZ3 LYS A 227      10.939  12.425  51.258  1.00  0.00           H  
ATOM   2107  N   ASP A 228      18.166   9.644  53.183  1.00 89.37           N  
ANISOU 2107  N   ASP A 228    14554   8455  10949  -1430   1845    -73       N  
ATOM   2108  N   ASP A 228      18.166   9.644  53.183  1.00 89.37           N  
ANISOU 2108  N   ASP A 228    14554   8455  10949  -1430   1845    -73       N  
ATOM   2109  CA  ASP A 228      19.484  10.027  52.691  1.00 91.13           C  
ANISOU 2109  CA  ASP A 228    14840   8630  11156  -1595   2014    -53       C  
ATOM   2110  CA  ASP A 228      19.484  10.027  52.691  1.00 91.13           C  
ANISOU 2110  CA  ASP A 228    14840   8630  11156  -1595   2014    -53       C  
ATOM   2111  C   ASP A 228      20.300   8.824  52.225  1.00 90.36           C  
ANISOU 2111  C   ASP A 228    14620   8720  10994  -1615   1986     13       C  
ATOM   2112  C   ASP A 228      20.300   8.824  52.225  1.00 90.36           C  
ANISOU 2112  C   ASP A 228    14620   8720  10994  -1615   1986     13       C  
ATOM   2113  O   ASP A 228      21.206   8.962  51.403  1.00 92.61           O  
ANISOU 2113  O   ASP A 228    14998   8947  11244  -1680   2106     78       O  
ATOM   2114  O   ASP A 228      21.206   8.962  51.403  1.00 92.61           O  
ANISOU 2114  O   ASP A 228    14998   8947  11244  -1680   2106     78       O  
ATOM   2115  CB  ASP A 228      20.243  10.798  53.772  1.00 83.75           C  
ANISOU 2115  CB  ASP A 228    13816   7713  10292  -1834   2135   -190       C  
ATOM   2116  CB  ASP A 228      20.243  10.798  53.772  1.00 83.75           C  
ANISOU 2116  CB  ASP A 228    13816   7713  10292  -1834   2135   -190       C  
ATOM   2117  CG  ASP A 228      19.631  12.158  54.050  1.00 84.75           C  
ANISOU 2117  CG  ASP A 228    14116   7610  10475  -1833   2209   -245       C  
ATOM   2118  CG  ASP A 228      19.631  12.158  54.050  1.00 84.75           C  
ANISOU 2118  CG  ASP A 228    14116   7610  10475  -1833   2209   -245       C  
ATOM   2119  OD1 ASP A 228      19.196  12.820  53.083  1.00 86.03           O  
ANISOU 2119  OD1 ASP A 228    14526   7545  10614  -1715   2260   -159       O  
ATOM   2120  OD1 ASP A 228      19.196  12.820  53.083  1.00 86.03           O  
ANISOU 2120  OD1 ASP A 228    14526   7545  10614  -1715   2260   -159       O  
ATOM   2121  OD2 ASP A 228      19.578  12.562  55.231  1.00 84.57           O1-
ANISOU 2121  OD2 ASP A 228    13990   7630  10512  -1943   2217   -373       O1-
ATOM   2122  OD2 ASP A 228      19.578  12.562  55.231  1.00 84.57           O1-
ANISOU 2122  OD2 ASP A 228    13990   7630  10512  -1943   2217   -373       O1-
ATOM   2123  H   ASP A 228      18.043   9.519  54.178  1.00  0.00           H  
ATOM   2124  H   ASP A 228      18.043   9.519  54.178  1.00  0.00           H  
ATOM   2125  N   LEU A 229      19.978   7.646  52.750  1.00 78.51           N  
ANISOU 2125  N   LEU A 229    12917   7436   9476  -1556   1834     -3       N  
ATOM   2126  N   LEU A 229      19.978   7.646  52.750  1.00 78.51           N  
ANISOU 2126  N   LEU A 229    12917   7436   9476  -1556   1834     -3       N  
ATOM   2127  CA  LEU A 229      20.616   6.413  52.302  1.00 75.57           C  
ANISOU 2127  CA  LEU A 229    12438   7240   9035  -1544   1792     66       C  
ATOM   2128  CA  LEU A 229      20.616   6.413  52.302  1.00 75.57           C  
ANISOU 2128  CA  LEU A 229    12438   7240   9035  -1544   1792     66       C  
ATOM   2129  C   LEU A 229      19.778   5.736  51.227  1.00 75.38           C  
ANISOU 2129  C   LEU A 229    12534   7169   8940  -1316   1673    190       C  
ATOM   2130  C   LEU A 229      19.778   5.736  51.227  1.00 75.38           C  
ANISOU 2130  C   LEU A 229    12534   7169   8940  -1316   1673    190       C  
ATOM   2131  O   LEU A 229      20.310   5.151  50.283  1.00 74.00           O  
ANISOU 2131  O   LEU A 229    12412   7013   8693  -1279   1691    288       O  
ATOM   2132  O   LEU A 229      20.310   5.151  50.283  1.00 74.00           O  
ANISOU 2132  O   LEU A 229    12412   7013   8693  -1279   1691    288       O  
ATOM   2133  CB  LEU A 229      20.835   5.455  53.474  1.00 57.53           C  
ANISOU 2133  CB  LEU A 229     9872   5225   6763  -1614   1705    -19       C  
ATOM   2134  CB  LEU A 229      20.835   5.455  53.474  1.00 57.53           C  
ANISOU 2134  CB  LEU A 229     9872   5225   6763  -1614   1705    -19       C  
ATOM   2135  CG  LEU A 229      21.998   5.756  54.420  1.00 58.06           C  
ANISOU 2135  CG  LEU A 229     9779   5411   6872  -1851   1813   -128       C  
ATOM   2136  CG  LEU A 229      21.998   5.756  54.420  1.00 58.06           C  
ANISOU 2136  CG  LEU A 229     9779   5411   6872  -1851   1813   -128       C  
ATOM   2137  CD1 LEU A 229      21.940   4.838  55.628  1.00 56.63           C  
ANISOU 2137  CD1 LEU A 229     9339   5480   6697  -1877   1702   -212       C  
ATOM   2138  CD1 LEU A 229      21.940   4.838  55.628  1.00 56.63           C  
ANISOU 2138  CD1 LEU A 229     9339   5480   6697  -1877   1702   -212       C  
ATOM   2139  CD2 LEU A 229      23.331   5.611  53.700  1.00 58.72           C  
ANISOU 2139  CD2 LEU A 229     9870   5527   6914  -1958   1939    -69       C  
ATOM   2140  CD2 LEU A 229      23.331   5.611  53.700  1.00 58.72           C  
ANISOU 2140  CD2 LEU A 229     9870   5527   6914  -1958   1939    -69       C  
ATOM   2141  H   LEU A 229      19.278   7.591  53.476  1.00  0.00           H  
ATOM   2142  H   LEU A 229      19.278   7.591  53.476  1.00  0.00           H  
ATOM   2143  N   LEU A 230      18.462   5.826  51.379  1.00 89.50           N  
ANISOU 2143  N   LEU A 230    14361   8895  10749  -1163   1550    183       N  
ATOM   2144  N   LEU A 230      18.462   5.826  51.379  1.00 89.50           N  
ANISOU 2144  N   LEU A 230    14361   8895  10749  -1163   1550    183       N  
ATOM   2145  CA  LEU A 230      17.531   5.165  50.474  1.00 91.71           C  
ANISOU 2145  CA  LEU A 230    14732   9145  10968   -945   1411    284       C  
ATOM   2146  CA  LEU A 230      17.531   5.165  50.474  1.00 91.71           C  
ANISOU 2146  CA  LEU A 230    14732   9145  10968   -945   1411    284       C  
ATOM   2147  C   LEU A 230      16.383   6.101  50.102  1.00 94.55           C  
ANISOU 2147  C   LEU A 230    15283   9290  11350   -799   1382    304       C  
ATOM   2148  C   LEU A 230      16.383   6.101  50.102  1.00 94.55           C  
ANISOU 2148  C   LEU A 230    15283   9290  11350   -799   1382    304       C  
ATOM   2149  O   LEU A 230      15.316   6.049  50.714  1.00 96.73           O  
ANISOU 2149  O   LEU A 230    15490   9593  11671   -710   1267    256       O  
ATOM   2150  O   LEU A 230      15.316   6.049  50.714  1.00 96.73           O  
ANISOU 2150  O   LEU A 230    15490   9593  11671   -710   1267    256       O  
ATOM   2151  CB  LEU A 230      16.989   3.888  51.118  1.00 85.84           C  
ANISOU 2151  CB  LEU A 230    13776   8620  10219   -885   1243    256       C  
ATOM   2152  CB  LEU A 230      16.989   3.888  51.118  1.00 85.84           C  
ANISOU 2152  CB  LEU A 230    13776   8620  10219   -885   1243    256       C  
ATOM   2153  CG  LEU A 230      16.950   2.611  50.279  1.00 84.44           C  
ANISOU 2153  CG  LEU A 230    13594   8538   9952   -770   1140    355       C  
ATOM   2154  CG  LEU A 230      16.950   2.611  50.279  1.00 84.44           C  
ANISOU 2154  CG  LEU A 230    13594   8538   9952   -770   1140    355       C  
ATOM   2155  CD1 LEU A 230      16.370   1.466  51.097  1.00 82.68           C  
ANISOU 2155  CD1 LEU A 230    13158   8519   9738   -730    989    308       C  
ATOM   2156  CD1 LEU A 230      16.370   1.466  51.097  1.00 82.68           C  
ANISOU 2156  CD1 LEU A 230    13158   8519   9738   -730    989    308       C  
ATOM   2157  CD2 LEU A 230      16.157   2.818  49.001  1.00 85.09           C  
ANISOU 2157  CD2 LEU A 230    13905   8444   9981   -580   1083    461       C  
ATOM   2158  CD2 LEU A 230      16.157   2.818  49.001  1.00 85.09           C  
ANISOU 2158  CD2 LEU A 230    13905   8444   9981   -580   1083    461       C  
ATOM   2159  H   LEU A 230      18.077   6.366  52.141  1.00  0.00           H  
ATOM   2160  H   LEU A 230      18.077   6.366  52.141  1.00  0.00           H  
ATOM   2161  N   PRO A 231      16.600   6.959  49.094  1.00 78.99           N  
ANISOU 2161  N   PRO A 231    13557   7107   9349   -767   1492    378       N  
ATOM   2162  N   PRO A 231      16.600   6.959  49.094  1.00 78.99           N  
ANISOU 2162  N   PRO A 231    13557   7107   9349   -767   1492    378       N  
ATOM   2163  CA  PRO A 231      15.600   7.942  48.660  1.00 77.43           C  
ANISOU 2163  CA  PRO A 231    13568   6689   9164   -621   1483    406       C  
ATOM   2164  CA  PRO A 231      15.600   7.942  48.660  1.00 77.43           C  
ANISOU 2164  CA  PRO A 231    13568   6689   9164   -621   1483    406       C  
ATOM   2165  C   PRO A 231      14.311   7.300  48.148  1.00 77.48           C  
ANISOU 2165  C   PRO A 231    13599   6709   9132   -385   1288    468       C  
ATOM   2166  C   PRO A 231      14.311   7.300  48.148  1.00 77.48           C  
ANISOU 2166  C   PRO A 231    13599   6709   9132   -385   1288    468       C  
ATOM   2167  O   PRO A 231      13.236   7.873  48.321  1.00 77.51           O  
ANISOU 2167  O   PRO A 231    13660   6617   9173   -265   1226    450       O  
ATOM   2168  O   PRO A 231      13.236   7.873  48.321  1.00 77.51           O  
ANISOU 2168  O   PRO A 231    13660   6617   9173   -265   1226    450       O  
ATOM   2169  CB  PRO A 231      16.316   8.699  47.536  1.00 62.51           C  
ANISOU 2169  CB  PRO A 231    11927   4599   7223   -639   1643    493       C  
ATOM   2170  CB  PRO A 231      16.316   8.699  47.536  1.00 62.51           C  
ANISOU 2170  CB  PRO A 231    11927   4599   7223   -639   1643    493       C  
ATOM   2171  CG  PRO A 231      17.369   7.763  47.056  1.00 61.83           C  
ANISOU 2171  CG  PRO A 231    11773   4646   7075   -713   1673    547       C  
ATOM   2172  CG  PRO A 231      17.369   7.763  47.056  1.00 61.83           C  
ANISOU 2172  CG  PRO A 231    11773   4646   7075   -713   1673    547       C  
ATOM   2173  CD  PRO A 231      17.822   7.020  48.274  1.00 60.47           C  
ANISOU 2173  CD  PRO A 231    11307   4718   6950   -860   1635    446       C  
ATOM   2174  CD  PRO A 231      17.822   7.020  48.274  1.00 60.47           C  
ANISOU 2174  CD  PRO A 231    11307   4718   6950   -860   1635    446       C  
ATOM   2175  N   ASN A 232      14.422   6.131  47.526  1.00 79.17           N  
ANISOU 2175  N   ASN A 232    13768   7042   9272   -320   1193    539       N  
ATOM   2176  N   ASN A 232      14.422   6.131  47.526  1.00 79.17           N  
ANISOU 2176  N   ASN A 232    13768   7042   9272   -320   1193    539       N  
ATOM   2177  CA  ASN A 232      13.250   5.413  47.035  1.00 79.06           C  
ANISOU 2177  CA  ASN A 232    13761   7059   9218   -111    999    591       C  
ATOM   2178  CA  ASN A 232      13.250   5.413  47.035  1.00 79.06           C  
ANISOU 2178  CA  ASN A 232    13761   7059   9218   -111    999    591       C  
ATOM   2179  C   ASN A 232      13.168   3.997  47.592  1.00 77.35           C  
ANISOU 2179  C   ASN A 232    13305   7088   8997   -129    866    561       C  
ATOM   2180  C   ASN A 232      13.168   3.997  47.592  1.00 77.35           C  
ANISOU 2180  C   ASN A 232    13305   7088   8997   -129    866    561       C  
ATOM   2181  O   ASN A 232      13.674   3.057  46.979  1.00 77.77           O  
ANISOU 2181  O   ASN A 232    13348   7226   8973   -121    839    624       O  
ATOM   2182  O   ASN A 232      13.674   3.057  46.979  1.00 77.77           O  
ANISOU 2182  O   ASN A 232    13348   7226   8973   -121    839    624       O  
ATOM   2183  CB  ASN A 232      13.248   5.373  45.507  1.00 87.65           C  
ANISOU 2183  CB  ASN A 232    15085   8017  10201     29    992    723       C  
ATOM   2184  CB  ASN A 232      13.248   5.373  45.507  1.00 87.65           C  
ANISOU 2184  CB  ASN A 232    15085   8017  10201     29    992    723       C  
ATOM   2185  CG  ASN A 232      12.820   6.688  44.894  1.00 91.03           C  
ANISOU 2185  CG  ASN A 232    15767   8193  10626    127   1065    763       C  
ATOM   2186  CG  ASN A 232      12.820   6.688  44.894  1.00 91.03           C  
ANISOU 2186  CG  ASN A 232    15767   8193  10626    127   1065    763       C  
ATOM   2187  ND2 ASN A 232      11.586   7.093  45.170  1.00 92.40           N  
ANISOU 2187  ND2 ASN A 232    15949   8314  10844    263    961    736       N  
ATOM   2188  ND2 ASN A 232      11.586   7.093  45.170  1.00 92.40           N  
ANISOU 2188  ND2 ASN A 232    15949   8314  10844    263    961    736       N  
ATOM   2189  OD1 ASN A 232      13.588   7.334  44.182  1.00 92.66           O  
ANISOU 2189  OD1 ASN A 232    16161   8252  10792     85   1217    820       O  
ATOM   2190  OD1 ASN A 232      13.588   7.334  44.182  1.00 92.66           O  
ANISOU 2190  OD1 ASN A 232    16161   8252  10792     85   1217    820       O  
ATOM   2191  H   ASN A 232      15.333   5.719  47.384  1.00  0.00           H  
ATOM   2192  H   ASN A 232      15.333   5.719  47.384  1.00  0.00           H  
ATOM   2193 HD21 ASN A 232      10.990   6.531  45.761  1.00  0.00           H  
ATOM   2194 HD21 ASN A 232      10.990   6.531  45.761  1.00  0.00           H  
ATOM   2195 HD22 ASN A 232      11.243   7.963  44.789  1.00  0.00           H  
ATOM   2196 HD22 ASN A 232      11.243   7.963  44.789  1.00  0.00           H  
ATOM   2197  N   PRO A 233      12.514   3.845  48.755  1.00 71.71           N  
ANISOU 2197  N   PRO A 233    12404   6481   8361   -147    789    465       N  
ATOM   2198  N   PRO A 233      12.514   3.845  48.755  1.00 71.71           N  
ANISOU 2198  N   PRO A 233    12404   6481   8361   -147    789    465       N  
ATOM   2199  CA  PRO A 233      12.400   2.576  49.484  1.00 69.97           C  
ANISOU 2199  CA  PRO A 233    11946   6491   8148   -176    677    421       C  
ATOM   2200  CA  PRO A 233      12.400   2.576  49.484  1.00 69.97           C  
ANISOU 2200  CA  PRO A 233    11946   6491   8148   -176    677    421       C  
ATOM   2201  C   PRO A 233      11.808   1.455  48.636  1.00 68.93           C  
ANISOU 2201  C   PRO A 233    11830   6418   7942    -24    519    502       C  
ATOM   2202  C   PRO A 233      11.808   1.455  48.636  1.00 68.93           C  
ANISOU 2202  C   PRO A 233    11830   6418   7942    -24    519    502       C  
ATOM   2203  O   PRO A 233      10.933   1.715  47.808  1.00 71.24           O  
ANISOU 2203  O   PRO A 233    12269   6590   8208    141    438    561       O  
ATOM   2204  O   PRO A 233      10.933   1.715  47.808  1.00 71.24           O  
ANISOU 2204  O   PRO A 233    12269   6590   8208    141    438    561       O  
ATOM   2205  CB  PRO A 233      11.467   2.923  50.652  1.00 79.72           C  
ANISOU 2205  CB  PRO A 233    13053   7757   9481   -166    621    321       C  
ATOM   2206  CB  PRO A 233      11.467   2.923  50.652  1.00 79.72           C  
ANISOU 2206  CB  PRO A 233    13053   7757   9481   -166    621    321       C  
ATOM   2207  CG  PRO A 233      10.731   4.145  50.206  1.00 81.59           C  
ANISOU 2207  CG  PRO A 233    13482   7777   9742    -55    643    342       C  
ATOM   2208  CG  PRO A 233      10.731   4.145  50.206  1.00 81.59           C  
ANISOU 2208  CG  PRO A 233    13482   7777   9742    -55    643    342       C  
ATOM   2209  CD  PRO A 233      11.723   4.912  49.390  1.00 82.48           C  
ANISOU 2209  CD  PRO A 233    13795   7736   9809   -118    802    399       C  
ATOM   2210  CD  PRO A 233      11.723   4.912  49.390  1.00 82.48           C  
ANISOU 2210  CD  PRO A 233    13795   7736   9809   -118    802    399       C  
ATOM   2211  N   PRO A 234      12.288   0.218  48.840  1.00 63.46           N  
ANISOU 2211  N   PRO A 234    10991   5910   7211    -77    476    503       N  
ATOM   2212  N   PRO A 234      12.288   0.218  48.840  1.00 63.46           N  
ANISOU 2212  N   PRO A 234    10991   5910   7211    -77    476    503       N  
ATOM   2213  CA  PRO A 234      11.817  -0.964  48.111  1.00 61.90           C  
ANISOU 2213  CA  PRO A 234    10797   5782   6939     45    330    570       C  
ATOM   2214  CA  PRO A 234      11.817  -0.964  48.111  1.00 61.90           C  
ANISOU 2214  CA  PRO A 234    10797   5782   6939     45    330    570       C  
ATOM   2215  C   PRO A 234      10.400  -1.353  48.515  1.00 65.30           C  
ANISOU 2215  C   PRO A 234    11130   6264   7418    161    159    533       C  
ATOM   2216  C   PRO A 234      10.400  -1.353  48.515  1.00 65.30           C  
ANISOU 2216  C   PRO A 234    11130   6264   7418    161    159    533       C  
ATOM   2217  O   PRO A 234      10.045  -1.229  49.686  1.00 68.07           O  
ANISOU 2217  O   PRO A 234    11321   6689   7855    104    152    441       O  
ATOM   2218  O   PRO A 234      10.045  -1.229  49.686  1.00 68.07           O  
ANISOU 2218  O   PRO A 234    11321   6689   7855    104    152    441       O  
ATOM   2219  CB  PRO A 234      12.820  -2.046  48.517  1.00 50.10           C  
ANISOU 2219  CB  PRO A 234     9152   4476   5408    -73    363    559       C  
ATOM   2220  CB  PRO A 234      12.820  -2.046  48.517  1.00 50.10           C  
ANISOU 2220  CB  PRO A 234     9152   4476   5408    -73    363    559       C  
ATOM   2221  CG  PRO A 234      13.298  -1.623  49.856  1.00 49.89           C  
ANISOU 2221  CG  PRO A 234     8962   4529   5464   -231    454    454       C  
ATOM   2222  CG  PRO A 234      13.298  -1.623  49.856  1.00 49.89           C  
ANISOU 2222  CG  PRO A 234     8962   4529   5464   -231    454    454       C  
ATOM   2223  CD  PRO A 234      13.341  -0.121  49.813  1.00 51.62           C  
ANISOU 2223  CD  PRO A 234     9314   4565   5735   -261    566    435       C  
ATOM   2224  CD  PRO A 234      13.341  -0.121  49.813  1.00 51.62           C  
ANISOU 2224  CD  PRO A 234     9314   4565   5735   -261    566    435       C  
ATOM   2225  N   LYS A 235       9.603  -1.819  47.560  1.00 73.95           N  
ANISOU 2225  N   LYS A 235    12319   7322   8458    319     24    601       N  
ATOM   2226  N   LYS A 235       9.603  -1.819  47.560  1.00 73.95           N  
ANISOU 2226  N   LYS A 235    12319   7322   8458    319     24    601       N  
ATOM   2227  CA  LYS A 235       8.219  -2.177  47.847  1.00 74.36           C  
ANISOU 2227  CA  LYS A 235    12278   7419   8557    432   -143    569       C  
ATOM   2228  CA  LYS A 235       8.219  -2.177  47.847  1.00 74.36           C  
ANISOU 2228  CA  LYS A 235    12278   7419   8557    432   -143    569       C  
ATOM   2229  C   LYS A 235       7.987  -3.682  47.746  1.00 73.51           C  
ANISOU 2229  C   LYS A 235    12061   7467   8402    456   -272    583       C  
ATOM   2230  C   LYS A 235       7.987  -3.682  47.746  1.00 73.51           C  
ANISOU 2230  C   LYS A 235    12061   7467   8402    456   -272    583       C  
ATOM   2231  O   LYS A 235       6.855  -4.153  47.859  1.00 74.98           O  
ANISOU 2231  O   LYS A 235    12170   7702   8619    547   -420    563       O  
ATOM   2232  O   LYS A 235       6.855  -4.153  47.859  1.00 74.98           O  
ANISOU 2232  O   LYS A 235    12170   7702   8619    547   -420    563       O  
ATOM   2233  CB  LYS A 235       7.269  -1.428  46.910  1.00 77.01           C  
ANISOU 2233  CB  LYS A 235    12795   7587   8878    607   -216    623       C  
ATOM   2234  CB  LYS A 235       7.269  -1.428  46.910  1.00 77.01           C  
ANISOU 2234  CB  LYS A 235    12795   7587   8878    607   -216    623       C  
ATOM   2235  CG  LYS A 235       7.257   0.081  47.127  1.00 78.83           C  
ANISOU 2235  CG  LYS A 235    13129   7656   9166    602    -99    601       C  
ATOM   2236  CG  LYS A 235       7.257   0.081  47.127  1.00 78.83           C  
ANISOU 2236  CG  LYS A 235    13129   7656   9166    602    -99    601       C  
ATOM   2237  CD  LYS A 235       7.001   0.424  48.590  1.00 79.41           C  
ANISOU 2237  CD  LYS A 235    13016   7800   9355    511    -64    490       C  
ATOM   2238  CD  LYS A 235       7.001   0.424  48.590  1.00 79.41           C  
ANISOU 2238  CD  LYS A 235    13016   7800   9355    511    -64    490       C  
ATOM   2239  CE  LYS A 235       6.946   1.929  48.817  1.00 79.63           C  
ANISOU 2239  CE  LYS A 235    13158   7659   9439    509     52    464       C  
ATOM   2240  CE  LYS A 235       6.946   1.929  48.817  1.00 79.63           C  
ANISOU 2240  CE  LYS A 235    13158   7659   9439    509     52    464       C  
ATOM   2241  NZ  LYS A 235       5.810   2.564  48.093  1.00 79.47           N1+
ANISOU 2241  NZ  LYS A 235    13281   7499   9416    707    -36    510       N1+
ATOM   2242  NZ  LYS A 235       5.810   2.564  48.093  1.00 79.47           N1+
ANISOU 2242  NZ  LYS A 235    13281   7499   9416    707    -36    510       N1+
ATOM   2243  H   LYS A 235       9.953  -1.930  46.619  1.00  0.00           H  
ATOM   2244  H   LYS A 235       9.953  -1.930  46.619  1.00  0.00           H  
ATOM   2245  HZ1 LYS A 235       5.811   3.558  48.270  1.00  0.00           H  
ATOM   2246  HZ1 LYS A 235       5.811   3.558  48.270  1.00  0.00           H  
ATOM   2247  HZ2 LYS A 235       5.908   2.399  47.101  1.00  0.00           H  
ATOM   2248  HZ2 LYS A 235       5.908   2.399  47.101  1.00  0.00           H  
ATOM   2249  HZ3 LYS A 235       4.940   2.166  48.416  1.00  0.00           H  
ATOM   2250  HZ3 LYS A 235       4.940   2.166  48.416  1.00  0.00           H  
ATOM   2251  N   THR A 236       9.064  -4.433  47.531  1.00 65.53           N  
ANISOU 2251  N   THR A 236    11046   6534   7318    373   -212    616       N  
ATOM   2252  N   THR A 236       9.064  -4.433  47.531  1.00 65.53           N  
ANISOU 2252  N   THR A 236    11046   6534   7318    373   -212    616       N  
ATOM   2253  CA  THR A 236       8.997  -5.892  47.534  1.00 61.76           C  
ANISOU 2253  CA  THR A 236    10467   6208   6793    378   -311    625       C  
ATOM   2254  CA  THR A 236       8.997  -5.892  47.534  1.00 61.76           C  
ANISOU 2254  CA  THR A 236    10467   6208   6793    378   -311    625       C  
ATOM   2255  C   THR A 236      10.097  -6.472  48.418  1.00 61.71           C  
ANISOU 2255  C   THR A 236    10311   6352   6786    222   -208    585       C  
ATOM   2256  C   THR A 236      10.097  -6.472  48.418  1.00 61.71           C  
ANISOU 2256  C   THR A 236    10311   6352   6786    222   -208    585       C  
ATOM   2257  O   THR A 236      11.233  -6.003  48.391  1.00 62.21           O  
ANISOU 2257  O   THR A 236    10418   6391   6828    128    -63    598       O  
ATOM   2258  O   THR A 236      11.233  -6.003  48.391  1.00 62.21           O  
ANISOU 2258  O   THR A 236    10418   6391   6828    128    -63    598       O  
ATOM   2259  CB  THR A 236       9.129  -6.481  46.116  1.00 48.81           C  
ANISOU 2259  CB  THR A 236     9002   4515   5029    475   -368    727       C  
ATOM   2260  CB  THR A 236       9.129  -6.481  46.116  1.00 48.81           C  
ANISOU 2260  CB  THR A 236     9002   4515   5029    475   -368    727       C  
ATOM   2261  CG2 THR A 236       8.035  -5.946  45.203  1.00 48.91           C  
ANISOU 2261  CG2 THR A 236     9165   4387   5030    640   -482    768       C  
ATOM   2262  CG2 THR A 236       8.035  -5.946  45.203  1.00 48.91           C  
ANISOU 2262  CG2 THR A 236     9165   4387   5030    640   -482    768       C  
ATOM   2263  OG1 THR A 236      10.411  -6.147  45.571  1.00 48.27           O  
ANISOU 2263  OG1 THR A 236     9058   4387   4894    412   -217    784       O  
ATOM   2264  OG1 THR A 236      10.411  -6.147  45.571  1.00 48.27           O  
ANISOU 2264  OG1 THR A 236     9058   4387   4894    412   -217    784       O  
ATOM   2265  H   THR A 236       9.958  -3.996  47.360  1.00  0.00           H  
ATOM   2266  H   THR A 236       9.958  -3.996  47.360  1.00  0.00           H  
ATOM   2267  HG1 THR A 236      10.490  -6.515  44.688  1.00  0.00           H  
ATOM   2268  HG1 THR A 236      10.490  -6.515  44.688  1.00  0.00           H  
ATOM   2269  N   TRP A 237       9.756  -7.492  49.199  1.00 66.89           N  
ANISOU 2269  N   TRP A 237    10790   7164   7463    198   -283    536       N  
ATOM   2270  N   TRP A 237       9.756  -7.492  49.199  1.00 66.89           N  
ANISOU 2270  N   TRP A 237    10790   7164   7463    198   -283    536       N  
ATOM   2271  CA  TRP A 237      10.723  -8.142  50.079  1.00 64.30           C  
ANISOU 2271  CA  TRP A 237    10312   6992   7127     68   -201    498       C  
ATOM   2272  CA  TRP A 237      10.723  -8.142  50.079  1.00 64.30           C  
ANISOU 2272  CA  TRP A 237    10312   6992   7127     68   -201    498       C  
ATOM   2273  C   TRP A 237      11.888  -8.756  49.303  1.00 65.83           C  
ANISOU 2273  C   TRP A 237    10591   7212   7208     42   -134    575       C  
ATOM   2274  C   TRP A 237      11.888  -8.756  49.303  1.00 65.83           C  
ANISOU 2274  C   TRP A 237    10591   7212   7208     42   -134    575       C  
ATOM   2275  O   TRP A 237      12.997  -8.873  49.824  1.00 66.33           O  
ANISOU 2275  O   TRP A 237    10576   7367   7259    -71    -19    558       O  
ATOM   2276  O   TRP A 237      12.997  -8.873  49.824  1.00 66.33           O  
ANISOU 2276  O   TRP A 237    10576   7367   7259    -71    -19    558       O  
ATOM   2277  CB  TRP A 237      10.039  -9.225  50.919  1.00 54.83           C  
ANISOU 2277  CB  TRP A 237     8934   5943   5957     71   -303    444       C  
ATOM   2278  CB  TRP A 237      10.039  -9.225  50.919  1.00 54.83           C  
ANISOU 2278  CB  TRP A 237     8934   5943   5957     71   -303    444       C  
ATOM   2279  CG  TRP A 237       9.522  -8.748  52.245  1.00 53.99           C  
ANISOU 2279  CG  TRP A 237     8667   5883   5962     19   -294    344       C  
ATOM   2280  CG  TRP A 237       9.522  -8.748  52.245  1.00 53.99           C  
ANISOU 2280  CG  TRP A 237     8667   5883   5962     19   -294    344       C  
ATOM   2281  CD1 TRP A 237       8.251  -8.344  52.535  1.00 53.68           C  
ANISOU 2281  CD1 TRP A 237     8592   5797   6006     90   -382    303       C  
ATOM   2282  CD1 TRP A 237       8.251  -8.344  52.535  1.00 53.68           C  
ANISOU 2282  CD1 TRP A 237     8592   5797   6006     90   -382    303       C  
ATOM   2283  CD2 TRP A 237      10.266  -8.637  53.465  1.00 54.29           C  
ANISOU 2283  CD2 TRP A 237     8561   6030   6038   -111   -190    271       C  
ATOM   2284  CD2 TRP A 237      10.266  -8.637  53.465  1.00 54.29           C  
ANISOU 2284  CD2 TRP A 237     8561   6030   6038   -111   -190    271       C  
ATOM   2285  CE2 TRP A 237       9.383  -8.155  54.453  1.00 54.20           C  
ANISOU 2285  CE2 TRP A 237     8441   6024   6129   -112   -219    188       C  
ATOM   2286  CE2 TRP A 237       9.383  -8.155  54.453  1.00 54.20           C  
ANISOU 2286  CE2 TRP A 237     8441   6024   6129   -112   -219    188       C  
ATOM   2287  CE3 TRP A 237      11.595  -8.895  53.819  1.00 53.35           C  
ANISOU 2287  CE3 TRP A 237     8390   6007   5872   -223    -78    267       C  
ATOM   2288  CE3 TRP A 237      11.595  -8.895  53.819  1.00 53.35           C  
ANISOU 2288  CE3 TRP A 237     8390   6007   5872   -223    -78    267       C  
ATOM   2289  NE1 TRP A 237       8.158  -7.985  53.859  1.00 54.30           N  
ANISOU 2289  NE1 TRP A 237     8519   5941   6170     14   -333    211       N  
ATOM   2290  NE1 TRP A 237       8.158  -7.985  53.859  1.00 54.30           N  
ANISOU 2290  NE1 TRP A 237     8519   5941   6170     14   -333    211       N  
ATOM   2291  CZ2 TRP A 237       9.784  -7.925  55.767  1.00 53.04           C  
ANISOU 2291  CZ2 TRP A 237     8150   5970   6034   -220   -140    101       C  
ATOM   2292  CZ2 TRP A 237       9.784  -7.925  55.767  1.00 53.04           C  
ANISOU 2292  CZ2 TRP A 237     8150   5970   6034   -220   -140    101       C  
ATOM   2293  CZ3 TRP A 237      11.992  -8.667  55.125  1.00 52.16           C  
ANISOU 2293  CZ3 TRP A 237     8086   5958   5775   -332     -7    179       C  
ATOM   2294  CZ3 TRP A 237      11.992  -8.667  55.125  1.00 52.16           C  
ANISOU 2294  CZ3 TRP A 237     8086   5958   5775   -332     -7    179       C  
ATOM   2295  CH2 TRP A 237      11.090  -8.187  56.083  1.00 52.18           C  
ANISOU 2295  CH2 TRP A 237     7995   5957   5874   -330    -39     96       C  
ATOM   2296  CH2 TRP A 237      11.090  -8.187  56.083  1.00 52.18           C  
ANISOU 2296  CH2 TRP A 237     7995   5957   5874   -330    -39     96       C  
ATOM   2297  H   TRP A 237       8.807  -7.837  49.194  1.00  0.00           H  
ATOM   2298  H   TRP A 237       8.807  -7.837  49.194  1.00  0.00           H  
ATOM   2299  HE1 TRP A 237       7.278  -7.660  54.234  1.00  0.00           H  
ATOM   2300  HE1 TRP A 237       7.278  -7.660  54.234  1.00  0.00           H  
ATOM   2301  N   GLU A 238      11.631  -9.133  48.054  1.00 64.02           N  
ANISOU 2301  N   GLU A 238    10522   6906   6896    152   -205    660       N  
ATOM   2302  N   GLU A 238      11.631  -9.133  48.054  1.00 64.02           N  
ANISOU 2302  N   GLU A 238    10522   6906   6896    152   -205    660       N  
ATOM   2303  CA  GLU A 238      12.595  -9.887  47.257  1.00 63.26           C  
ANISOU 2303  CA  GLU A 238    10514   6839   6684    150   -158    739       C  
ATOM   2304  CA  GLU A 238      12.595  -9.887  47.257  1.00 63.26           C  
ANISOU 2304  CA  GLU A 238    10514   6839   6684    150   -158    739       C  
ATOM   2305  C   GLU A 238      13.799  -9.071  46.776  1.00 64.52           C  
ANISOU 2305  C   GLU A 238    10785   6919   6811     88      7    785       C  
ATOM   2306  C   GLU A 238      13.799  -9.071  46.776  1.00 64.52           C  
ANISOU 2306  C   GLU A 238    10785   6919   6811     88      7    785       C  
ATOM   2307  O   GLU A 238      14.860  -9.633  46.505  1.00 61.72           O  
ANISOU 2307  O   GLU A 238    10442   6628   6382     44     89    830       O  
ATOM   2308  O   GLU A 238      14.860  -9.633  46.505  1.00 61.72           O  
ANISOU 2308  O   GLU A 238    10442   6628   6382     44     89    830       O  
ATOM   2309  CB  GLU A 238      11.895 -10.512  46.045  1.00 59.55           C  
ANISOU 2309  CB  GLU A 238    10194   6301   6129    290   -290    812       C  
ATOM   2310  CB  GLU A 238      11.895 -10.512  46.045  1.00 59.55           C  
ANISOU 2310  CB  GLU A 238    10194   6301   6129    290   -290    812       C  
ATOM   2311  CG  GLU A 238      10.959 -11.673  46.375  1.00 60.01           C  
ANISOU 2311  CG  GLU A 238    10145   6463   6192    334   -443    780       C  
ATOM   2312  CG  GLU A 238      10.959 -11.673  46.375  1.00 60.01           C  
ANISOU 2312  CG  GLU A 238    10145   6463   6192    334   -443    780       C  
ATOM   2313  CD  GLU A 238       9.546 -11.226  46.710  1.00 62.51           C  
ANISOU 2313  CD  GLU A 238    10407   6739   6604    397   -566    724       C  
ATOM   2314  CD  GLU A 238       9.546 -11.226  46.710  1.00 62.51           C  
ANISOU 2314  CD  GLU A 238    10407   6739   6604    397   -566    724       C  
ATOM   2315  OE1 GLU A 238       9.371 -10.080  47.173  1.00 67.39           O  
ANISOU 2315  OE1 GLU A 238    11004   7294   7308    375   -515    683       O  
ATOM   2316  OE1 GLU A 238       9.371 -10.080  47.173  1.00 67.39           O  
ANISOU 2316  OE1 GLU A 238    11004   7294   7308    375   -515    683       O  
ATOM   2317  OE2 GLU A 238       8.606 -12.024  46.502  1.00 59.73           O1-
ANISOU 2317  OE2 GLU A 238    10034   6419   6242    468   -713    720       O1-
ATOM   2318  OE2 GLU A 238       8.606 -12.024  46.502  1.00 59.73           O1-
ANISOU 2318  OE2 GLU A 238    10034   6419   6242    468   -713    720       O1-
ATOM   2319  H   GLU A 238      10.746  -8.899  47.628  1.00  0.00           H  
ATOM   2320  H   GLU A 238      10.746  -8.899  47.628  1.00  0.00           H  
ATOM   2321  N   GLU A 239      13.642  -7.756  46.665  1.00 78.78           N  
ANISOU 2321  N   GLU A 239    12677   8584   8673     86     63    775       N  
ATOM   2322  N   GLU A 239      13.642  -7.756  46.665  1.00 78.78           N  
ANISOU 2322  N   GLU A 239    12677   8584   8673     86     63    775       N  
ATOM   2323  CA  GLU A 239      14.711  -6.918  46.123  1.00 81.48           C  
ANISOU 2323  CA  GLU A 239    13145   8828   8988     29    224    821       C  
ATOM   2324  CA  GLU A 239      14.711  -6.918  46.123  1.00 81.48           C  
ANISOU 2324  CA  GLU A 239    13145   8828   8988     29    224    821       C  
ATOM   2325  C   GLU A 239      15.709  -6.484  47.196  1.00 83.74           C  
ANISOU 2325  C   GLU A 239    13281   9201   9336   -142    367    751       C  
ATOM   2326  C   GLU A 239      15.709  -6.484  47.196  1.00 83.74           C  
ANISOU 2326  C   GLU A 239    13281   9201   9336   -142    367    751       C  
ATOM   2327  O   GLU A 239      16.715  -5.839  46.895  1.00 84.10           O  
ANISOU 2327  O   GLU A 239    13396   9190   9368   -220    515    777       O  
ATOM   2328  O   GLU A 239      16.715  -5.839  46.895  1.00 84.10           O  
ANISOU 2328  O   GLU A 239    13396   9190   9368   -220    515    777       O  
ATOM   2329  CB  GLU A 239      14.121  -5.691  45.424  1.00 64.23           C  
ANISOU 2329  CB  GLU A 239    11147   6434   6822    109    228    849       C  
ATOM   2330  CB  GLU A 239      14.121  -5.691  45.424  1.00 64.23           C  
ANISOU 2330  CB  GLU A 239    11147   6434   6822    109    228    849       C  
ATOM   2331  CG  GLU A 239      13.234  -4.837  46.306  1.00 65.92           C  
ANISOU 2331  CG  GLU A 239    11282   6611   7153    103    194    762       C  
ATOM   2332  CG  GLU A 239      13.234  -4.837  46.306  1.00 65.92           C  
ANISOU 2332  CG  GLU A 239    11282   6611   7153    103    194    762       C  
ATOM   2333  CD  GLU A 239      12.461  -3.792  45.526  1.00 72.00           C  
ANISOU 2333  CD  GLU A 239    12247   7179   7929    222    168    800       C  
ATOM   2334  CD  GLU A 239      12.461  -3.792  45.526  1.00 72.00           C  
ANISOU 2334  CD  GLU A 239    12247   7179   7929    222    168    800       C  
ATOM   2335  OE1 GLU A 239      13.041  -3.188  44.600  1.00 73.74           O  
ANISOU 2335  OE1 GLU A 239    12659   7264   8094    238    265    872       O  
ATOM   2336  OE1 GLU A 239      13.041  -3.188  44.600  1.00 73.74           O  
ANISOU 2336  OE1 GLU A 239    12659   7264   8094    238    265    872       O  
ATOM   2337  OE2 GLU A 239      11.268  -3.578  45.836  1.00 74.74           O1-
ANISOU 2337  OE2 GLU A 239    12557   7505   8336    305     53    760       O1-
ATOM   2338  OE2 GLU A 239      11.268  -3.578  45.836  1.00 74.74           O1-
ANISOU 2338  OE2 GLU A 239    12557   7505   8336    305     53    760       O1-
ATOM   2339  H   GLU A 239      12.777  -7.324  46.957  1.00  0.00           H  
ATOM   2340  H   GLU A 239      12.777  -7.324  46.957  1.00  0.00           H  
ATOM   2341  N   ILE A 240      15.432  -6.850  48.444  1.00 94.28           N  
ANISOU 2341  N   ILE A 240    14409  10677  10737   -202    324    660       N  
ATOM   2342  N   ILE A 240      15.432  -6.850  48.444  1.00 94.28           N  
ANISOU 2342  N   ILE A 240    14409  10677  10737   -202    324    660       N  
ATOM   2343  CA  ILE A 240      16.290  -6.479  49.571  1.00 92.49           C  
ANISOU 2343  CA  ILE A 240    14024  10549  10568   -361    440    581       C  
ATOM   2344  CA  ILE A 240      16.290  -6.479  49.571  1.00 92.49           C  
ANISOU 2344  CA  ILE A 240    14024  10549  10568   -361    440    581       C  
ATOM   2345  C   ILE A 240      17.679  -7.150  49.577  1.00 91.87           C  
ANISOU 2345  C   ILE A 240    13880  10604  10424   -450    541    609       C  
ATOM   2346  C   ILE A 240      17.679  -7.150  49.577  1.00 91.87           C  
ANISOU 2346  C   ILE A 240    13880  10604  10424   -450    541    609       C  
ATOM   2347  O   ILE A 240      18.672  -6.478  49.861  1.00 96.17           O  
ANISOU 2347  O   ILE A 240    14393  11154  10992   -574    679    584       O  
ATOM   2348  O   ILE A 240      18.672  -6.478  49.861  1.00 96.17           O  
ANISOU 2348  O   ILE A 240    14393  11154  10992   -574    679    584       O  
ATOM   2349  CB  ILE A 240      15.587  -6.773  50.918  1.00 59.59           C  
ANISOU 2349  CB  ILE A 240     9658   6504   6479   -389    361    478       C  
ATOM   2350  CB  ILE A 240      15.587  -6.773  50.918  1.00 59.59           C  
ANISOU 2350  CB  ILE A 240     9658   6504   6479   -389    361    478       C  
ATOM   2351  CG1 ILE A 240      14.290  -5.967  51.025  1.00 60.80           C  
ANISOU 2351  CG1 ILE A 240     9860   6530   6710   -312    283    443       C  
ATOM   2352  CG1 ILE A 240      14.290  -5.967  51.025  1.00 60.80           C  
ANISOU 2352  CG1 ILE A 240     9860   6530   6710   -312    283    443       C  
ATOM   2353  CG2 ILE A 240      16.502  -6.450  52.088  1.00 55.88           C  
ANISOU 2353  CG2 ILE A 240     9028   6148   6057   -549    472    393       C  
ATOM   2354  CG2 ILE A 240      16.502  -6.450  52.088  1.00 55.88           C  
ANISOU 2354  CG2 ILE A 240     9028   6148   6057   -549    472    393       C  
ATOM   2355  CD1 ILE A 240      13.588  -6.111  52.356  1.00 60.81           C  
ANISOU 2355  CD1 ILE A 240     9675   6634   6795   -340    223    341       C  
ATOM   2356  CD1 ILE A 240      13.588  -6.111  52.356  1.00 60.81           C  
ANISOU 2356  CD1 ILE A 240     9675   6634   6795   -340    223    341       C  
ATOM   2357  H   ILE A 240      14.608  -7.401  48.638  1.00  0.00           H  
ATOM   2358  H   ILE A 240      14.608  -7.401  48.638  1.00  0.00           H  
ATOM   2359  N   PRO A 241      17.765  -8.466  49.278  1.00 61.66           N  
ANISOU 2359  N   PRO A 241    10028   6886   6514   -389    476    658       N  
ATOM   2360  N   PRO A 241      17.765  -8.466  49.278  1.00 61.66           N  
ANISOU 2360  N   PRO A 241    10028   6886   6514   -389    476    658       N  
ATOM   2361  CA  PRO A 241      19.106  -9.070  49.272  1.00 59.39           C  
ANISOU 2361  CA  PRO A 241     9679   6725   6161   -462    579    689       C  
ATOM   2362  CA  PRO A 241      19.106  -9.070  49.272  1.00 59.39           C  
ANISOU 2362  CA  PRO A 241     9679   6725   6161   -462    579    689       C  
ATOM   2363  C   PRO A 241      20.087  -8.379  48.323  1.00 61.77           C  
ANISOU 2363  C   PRO A 241    10126   6919   6424   -498    720    759       C  
ATOM   2364  C   PRO A 241      20.087  -8.379  48.323  1.00 61.77           C  
ANISOU 2364  C   PRO A 241    10126   6919   6424   -498    720    759       C  
ATOM   2365  O   PRO A 241      21.251  -8.192  48.677  1.00 63.28           O  
ANISOU 2365  O   PRO A 241    10232   7193   6620   -617    848    743       O  
ATOM   2366  O   PRO A 241      21.251  -8.192  48.677  1.00 63.28           O  
ANISOU 2366  O   PRO A 241    10232   7193   6620   -617    848    743       O  
ATOM   2367  CB  PRO A 241      18.838 -10.505  48.815  1.00 43.69           C  
ANISOU 2367  CB  PRO A 241     7707   4814   4080   -356    478    749       C  
ATOM   2368  CB  PRO A 241      18.838 -10.505  48.815  1.00 43.69           C  
ANISOU 2368  CB  PRO A 241     7707   4814   4080   -356    478    749       C  
ATOM   2369  CG  PRO A 241      17.457 -10.777  49.260  1.00 43.06           C  
ANISOU 2369  CG  PRO A 241     7582   4730   4048   -286    325    700       C  
ATOM   2370  CG  PRO A 241      17.457 -10.777  49.260  1.00 43.06           C  
ANISOU 2370  CG  PRO A 241     7582   4730   4048   -286    325    700       C  
ATOM   2371  CD  PRO A 241      16.719  -9.487  49.079  1.00 43.97           C  
ANISOU 2371  CD  PRO A 241     7790   4675   4240   -267    315    677       C  
ATOM   2372  CD  PRO A 241      16.719  -9.487  49.079  1.00 43.97           C  
ANISOU 2372  CD  PRO A 241     7790   4675   4240   -267    315    677       C  
ATOM   2373  N   ALA A 242      19.619  -8.003  47.138  1.00 60.99           N  
ANISOU 2373  N   ALA A 242    10244   6643   6288   -395    697    835       N  
ATOM   2374  N   ALA A 242      19.619  -8.003  47.138  1.00 60.99           N  
ANISOU 2374  N   ALA A 242    10244   6643   6288   -395    697    835       N  
ATOM   2375  CA  ALA A 242      20.454  -7.273  46.193  1.00 61.74           C  
ANISOU 2375  CA  ALA A 242    10499   6612   6347   -419    837    906       C  
ATOM   2376  CA  ALA A 242      20.454  -7.273  46.193  1.00 61.74           C  
ANISOU 2376  CA  ALA A 242    10499   6612   6347   -419    837    906       C  
ATOM   2377  C   ALA A 242      20.720  -5.867  46.712  1.00 64.91           C  
ANISOU 2377  C   ALA A 242    10886   6929   6847   -541    950    840       C  
ATOM   2378  C   ALA A 242      20.720  -5.867  46.712  1.00 64.91           C  
ANISOU 2378  C   ALA A 242    10886   6929   6847   -541    950    840       C  
ATOM   2379  O   ALA A 242      21.788  -5.297  46.483  1.00 65.71           O  
ANISOU 2379  O   ALA A 242    11017   7001   6947   -640   1106    859       O  
ATOM   2380  O   ALA A 242      21.788  -5.297  46.483  1.00 65.71           O  
ANISOU 2380  O   ALA A 242    11017   7001   6947   -640   1106    859       O  
ATOM   2381  CB  ALA A 242      19.796  -7.223  44.827  1.00 63.92           C  
ANISOU 2381  CB  ALA A 242    11019   6715   6552   -266    775   1001       C  
ATOM   2382  CB  ALA A 242      19.796  -7.223  44.827  1.00 63.92           C  
ANISOU 2382  CB  ALA A 242    11019   6715   6552   -266    775   1001       C  
ATOM   2383  H   ALA A 242      18.668  -8.222  46.878  1.00  0.00           H  
ATOM   2384  H   ALA A 242      18.668  -8.222  46.878  1.00  0.00           H  
ATOM   2385  N   LEU A 243      19.737  -5.317  47.418  1.00 71.67           N  
ANISOU 2385  N   LEU A 243    11697   7744   7789   -534    873    762       N  
ATOM   2386  N   LEU A 243      19.737  -5.317  47.418  1.00 71.67           N  
ANISOU 2386  N   LEU A 243    11697   7744   7789   -534    873    762       N  
ATOM   2387  CA  LEU A 243      19.856  -3.984  47.994  1.00 72.50           C  
ANISOU 2387  CA  LEU A 243    11794   7762   7990   -643    968    690       C  
ATOM   2388  CA  LEU A 243      19.856  -3.984  47.994  1.00 72.50           C  
ANISOU 2388  CA  LEU A 243    11794   7762   7990   -643    968    690       C  
ATOM   2389  C   LEU A 243      20.920  -3.968  49.083  1.00 71.53           C  
ANISOU 2389  C   LEU A 243    11466   7802   7910   -821   1069    609       C  
ATOM   2390  C   LEU A 243      20.920  -3.968  49.083  1.00 71.53           C  
ANISOU 2390  C   LEU A 243    11466   7802   7910   -821   1069    609       C  
ATOM   2391  O   LEU A 243      21.673  -3.005  49.209  1.00 70.77           O  
ANISOU 2391  O   LEU A 243    11385   7648   7856   -948   1209    580       O  
ATOM   2392  O   LEU A 243      21.673  -3.005  49.209  1.00 70.77           O  
ANISOU 2392  O   LEU A 243    11385   7648   7856   -948   1209    580       O  
ATOM   2393  CB  LEU A 243      18.511  -3.521  48.559  1.00 71.24           C  
ANISOU 2393  CB  LEU A 243    11622   7539   7907   -581    855    624       C  
ATOM   2394  CB  LEU A 243      18.511  -3.521  48.559  1.00 71.24           C  
ANISOU 2394  CB  LEU A 243    11622   7539   7907   -581    855    624       C  
ATOM   2395  CG  LEU A 243      18.253  -2.015  48.562  1.00 72.99           C  
ANISOU 2395  CG  LEU A 243    11961   7572   8201   -612    932    592       C  
ATOM   2396  CG  LEU A 243      18.253  -2.015  48.562  1.00 72.99           C  
ANISOU 2396  CG  LEU A 243    11961   7572   8201   -612    932    592       C  
ATOM   2397  CD1 LEU A 243      18.201  -1.489  47.137  1.00 74.72           C  
ANISOU 2397  CD1 LEU A 243    12443   7589   8360   -513    973    700       C  
ATOM   2398  CD1 LEU A 243      18.201  -1.489  47.137  1.00 74.72           C  
ANISOU 2398  CD1 LEU A 243    12443   7589   8360   -513    973    700       C  
ATOM   2399  CD2 LEU A 243      16.965  -1.694  49.302  1.00 72.45           C  
ANISOU 2399  CD2 LEU A 243    11839   7478   8209   -553    819    519       C  
ATOM   2400  CD2 LEU A 243      16.965  -1.694  49.302  1.00 72.45           C  
ANISOU 2400  CD2 LEU A 243    11839   7478   8209   -553    819    519       C  
ATOM   2401  H   LEU A 243      18.877  -5.825  47.568  1.00  0.00           H  
ATOM   2402  H   LEU A 243      18.877  -5.825  47.568  1.00  0.00           H  
ATOM   2403  N   ASP A 244      20.977  -5.041  49.866  1.00 77.84           N  
ANISOU 2403  N   ASP A 244    12077   8804   8696   -831    997    571       N  
ATOM   2404  N   ASP A 244      20.977  -5.041  49.866  1.00 77.84           N  
ANISOU 2404  N   ASP A 244    12077   8804   8696   -831    997    571       N  
ATOM   2405  CA  ASP A 244      21.969  -5.162  50.929  1.00 77.60           C  
ANISOU 2405  CA  ASP A 244    11840   8953   8693   -983   1073    494       C  
ATOM   2406  CA  ASP A 244      21.969  -5.162  50.929  1.00 77.60           C  
ANISOU 2406  CA  ASP A 244    11840   8953   8693   -983   1073    494       C  
ATOM   2407  C   ASP A 244      23.369  -5.349  50.358  1.00 82.90           C  
ANISOU 2407  C   ASP A 244    12517   9677   9304  -1053   1207    555       C  
ATOM   2408  C   ASP A 244      23.369  -5.349  50.358  1.00 82.90           C  
ANISOU 2408  C   ASP A 244    12517   9677   9304  -1053   1207    555       C  
ATOM   2409  O   ASP A 244      24.331  -4.764  50.854  1.00 87.19           O  
ANISOU 2409  O   ASP A 244    12969  10272   9888  -1206   1329    502       O  
ATOM   2410  O   ASP A 244      24.331  -4.764  50.854  1.00 87.19           O  
ANISOU 2410  O   ASP A 244    12969  10272   9888  -1206   1329    502       O  
ATOM   2411  CB  ASP A 244      21.629  -6.327  51.859  1.00 50.03           C  
ANISOU 2411  CB  ASP A 244     8161   5659   5188   -954    959    448       C  
ATOM   2412  CB  ASP A 244      21.629  -6.327  51.859  1.00 50.03           C  
ANISOU 2412  CB  ASP A 244     8161   5659   5188   -954    959    448       C  
ATOM   2413  CG  ASP A 244      22.567  -6.413  53.050  1.00 47.39           C  
ANISOU 2413  CG  ASP A 244     7610   5516   4881  -1100   1025    360       C  
ATOM   2414  CG  ASP A 244      22.567  -6.413  53.050  1.00 47.39           C  
ANISOU 2414  CG  ASP A 244     7610   5516   4881  -1100   1025    360       C  
ATOM   2415  OD1 ASP A 244      22.804  -5.372  53.696  1.00 48.17           O  
ANISOU 2415  OD1 ASP A 244     7664   5582   5057  -1223   1097    277       O  
ATOM   2416  OD1 ASP A 244      22.804  -5.372  53.696  1.00 48.17           O  
ANISOU 2416  OD1 ASP A 244     7664   5582   5057  -1223   1097    277       O  
ATOM   2417  OD2 ASP A 244      23.073  -7.519  53.332  1.00 46.44           O1-
ANISOU 2417  OD2 ASP A 244     7368   5576   4700  -1091   1006    374       O1-
ATOM   2418  OD2 ASP A 244      23.073  -7.519  53.332  1.00 46.44           O1-
ANISOU 2418  OD2 ASP A 244     7368   5576   4700  -1091   1006    374       O1-
ATOM   2419  H   ASP A 244      20.323  -5.799  49.732  1.00  0.00           H  
ATOM   2420  H   ASP A 244      20.323  -5.799  49.732  1.00  0.00           H  
ATOM   2421  N   LYS A 245      23.476  -6.170  49.317  1.00 69.37           N  
ANISOU 2421  N   LYS A 245    10909   7954   7493   -943   1186    664       N  
ATOM   2422  N   LYS A 245      23.476  -6.170  49.317  1.00 69.37           N  
ANISOU 2422  N   LYS A 245    10909   7954   7493   -943   1186    664       N  
ATOM   2423  CA  LYS A 245      24.761  -6.426  48.677  1.00 67.15           C  
ANISOU 2423  CA  LYS A 245    10646   7721   7148   -987   1314    736       C  
ATOM   2424  CA  LYS A 245      24.761  -6.426  48.677  1.00 67.15           C  
ANISOU 2424  CA  LYS A 245    10646   7721   7148   -987   1314    736       C  
ATOM   2425  C   LYS A 245      25.354  -5.133  48.122  1.00 69.55           C  
ANISOU 2425  C   LYS A 245    11074   7862   7488  -1079   1470    752       C  
ATOM   2426  C   LYS A 245      25.354  -5.133  48.122  1.00 69.55           C  
ANISOU 2426  C   LYS A 245    11074   7862   7488  -1079   1470    752       C  
ATOM   2427  O   LYS A 245      26.527  -4.837  48.343  1.00 70.57           O  
ANISOU 2427  O   LYS A 245    11114   8064   7634  -1216   1606    733       O  
ATOM   2428  O   LYS A 245      26.527  -4.837  48.343  1.00 70.57           O  
ANISOU 2428  O   LYS A 245    11114   8064   7634  -1216   1606    733       O  
ATOM   2429  CB  LYS A 245      24.614  -7.465  47.563  1.00 48.40           C  
ANISOU 2429  CB  LYS A 245     8402   5330   4658   -833   1258    854       C  
ATOM   2430  CB  LYS A 245      24.614  -7.465  47.563  1.00 48.40           C  
ANISOU 2430  CB  LYS A 245     8402   5330   4658   -833   1258    854       C  
ATOM   2431  H   LYS A 245      22.656  -6.633  48.952  1.00  0.00           H  
ATOM   2432  H   LYS A 245      22.656  -6.633  48.952  1.00  0.00           H  
ATOM   2433  N   GLU A 246      24.533  -4.362  47.415  1.00 69.48           N  
ANISOU 2433  N   GLU A 246    11272   7634   7493  -1002   1450    785       N  
ATOM   2434  N   GLU A 246      24.533  -4.362  47.415  1.00 69.48           N  
ANISOU 2434  N   GLU A 246    11272   7634   7493  -1002   1450    785       N  
ATOM   2435  CA  GLU A 246      24.976  -3.086  46.862  1.00 69.38           C  
ANISOU 2435  CA  GLU A 246    11407   7440   7515  -1077   1600    802       C  
ATOM   2436  CA  GLU A 246      24.976  -3.086  46.862  1.00 69.38           C  
ANISOU 2436  CA  GLU A 246    11407   7440   7515  -1077   1600    802       C  
ATOM   2437  C   GLU A 246      25.258  -2.077  47.971  1.00 65.96           C  
ANISOU 2437  C   GLU A 246    10849   7019   7193  -1253   1674    680       C  
ATOM   2438  C   GLU A 246      25.258  -2.077  47.971  1.00 65.96           C  
ANISOU 2438  C   GLU A 246    10849   7019   7193  -1253   1674    680       C  
ATOM   2439  O   GLU A 246      26.218  -1.310  47.893  1.00 66.04           O  
ANISOU 2439  O   GLU A 246    10868   6989   7234  -1392   1835    669       O  
ATOM   2440  O   GLU A 246      26.218  -1.310  47.893  1.00 66.04           O  
ANISOU 2440  O   GLU A 246    10868   6989   7234  -1392   1835    669       O  
ATOM   2441  CB  GLU A 246      23.938  -2.524  45.886  1.00 80.87           C  
ANISOU 2441  CB  GLU A 246    13117   8657   8951   -933   1548    866       C  
ATOM   2442  CB  GLU A 246      23.938  -2.524  45.886  1.00 80.87           C  
ANISOU 2442  CB  GLU A 246    13117   8657   8951   -933   1548    866       C  
ATOM   2443  CG  GLU A 246      24.269  -1.127  45.372  1.00 85.48           C  
ANISOU 2443  CG  GLU A 246    13874   9032   9573  -1002   1703    881       C  
ATOM   2444  CG  GLU A 246      24.269  -1.127  45.372  1.00 85.48           C  
ANISOU 2444  CG  GLU A 246    13874   9032   9573  -1002   1703    881       C  
ATOM   2445  CD  GLU A 246      23.452  -0.730  44.156  1.00 89.03           C  
ANISOU 2445  CD  GLU A 246    14602   9255   9969   -835   1668    975       C  
ATOM   2446  CD  GLU A 246      23.452  -0.730  44.156  1.00 89.03           C  
ANISOU 2446  CD  GLU A 246    14602   9255   9969   -835   1668    975       C  
ATOM   2447  OE1 GLU A 246      23.644  -1.340  43.083  1.00 90.89           O  
ANISOU 2447  OE1 GLU A 246    14966   9465  10105   -731   1667   1083       O  
ATOM   2448  OE1 GLU A 246      23.644  -1.340  43.083  1.00 90.89           O  
ANISOU 2448  OE1 GLU A 246    14966   9465  10105   -731   1667   1083       O  
ATOM   2449  OE2 GLU A 246      22.622   0.197  44.270  1.00 89.61           O1-
ANISOU 2449  OE2 GLU A 246    14772   9177  10098   -804   1643    940       O1-
ATOM   2450  OE2 GLU A 246      22.622   0.197  44.270  1.00 89.61           O1-
ANISOU 2450  OE2 GLU A 246    14772   9177  10098   -804   1643    940       O1-
ATOM   2451  H   GLU A 246      23.581  -4.656  47.251  1.00  0.00           H  
ATOM   2452  H   GLU A 246      23.581  -4.656  47.251  1.00  0.00           H  
ATOM   2453  N   LEU A 247      24.426  -2.087  49.007  1.00 61.43           N  
ANISOU 2453  N   LEU A 247    10160   6503   6678  -1249   1560    585       N  
ATOM   2454  N   LEU A 247      24.426  -2.087  49.007  1.00 61.43           N  
ANISOU 2454  N   LEU A 247    10160   6503   6678  -1249   1560    585       N  
ATOM   2455  CA  LEU A 247      24.606  -1.183  50.137  1.00 60.20           C  
ANISOU 2455  CA  LEU A 247     9886   6364   6622  -1408   1616    460       C  
ATOM   2456  CA  LEU A 247      24.606  -1.183  50.137  1.00 60.20           C  
ANISOU 2456  CA  LEU A 247     9886   6364   6622  -1408   1616    460       C  
ATOM   2457  C   LEU A 247      25.875  -1.503  50.914  1.00 63.12           C  
ANISOU 2457  C   LEU A 247    10035   6947   7001  -1571   1697    402       C  
ATOM   2458  C   LEU A 247      25.875  -1.503  50.914  1.00 63.12           C  
ANISOU 2458  C   LEU A 247    10035   6947   7001  -1571   1697    402       C  
ATOM   2459  O   LEU A 247      26.723  -0.631  51.111  1.00 66.57           O  
ANISOU 2459  O   LEU A 247    10451   7356   7487  -1733   1836    355       O  
ATOM   2460  O   LEU A 247      26.723  -0.631  51.111  1.00 66.57           O  
ANISOU 2460  O   LEU A 247    10451   7356   7487  -1733   1836    355       O  
ATOM   2461  CB  LEU A 247      23.399  -1.242  51.071  1.00 52.21           C  
ANISOU 2461  CB  LEU A 247     8798   5377   5662  -1350   1471    378       C  
ATOM   2462  CB  LEU A 247      23.399  -1.242  51.071  1.00 52.21           C  
ANISOU 2462  CB  LEU A 247     8798   5377   5662  -1350   1471    378       C  
ATOM   2463  CG  LEU A 247      22.745   0.098  51.404  1.00 53.17           C  
ANISOU 2463  CG  LEU A 247     9011   5319   5870  -1385   1498    311       C  
ATOM   2464  CG  LEU A 247      22.745   0.098  51.404  1.00 53.17           C  
ANISOU 2464  CG  LEU A 247     9011   5319   5870  -1385   1498    311       C  
ATOM   2465  CD1 LEU A 247      22.717   0.987  50.175  1.00 54.53           C  
ANISOU 2465  CD1 LEU A 247     9445   5248   6028  -1341   1590    396       C  
ATOM   2466  CD1 LEU A 247      22.717   0.987  50.175  1.00 54.53           C  
ANISOU 2466  CD1 LEU A 247     9445   5248   6028  -1341   1590    396       C  
ATOM   2467  CD2 LEU A 247      21.338  -0.126  51.922  1.00 52.20           C  
ANISOU 2467  CD2 LEU A 247     8865   5192   5778  -1262   1338    273       C  
ATOM   2468  CD2 LEU A 247      21.338  -0.126  51.922  1.00 52.20           C  
ANISOU 2468  CD2 LEU A 247     8865   5192   5778  -1262   1338    273       C  
ATOM   2469  H   LEU A 247      23.648  -2.731  49.024  1.00  0.00           H  
ATOM   2470  H   LEU A 247      23.648  -2.731  49.024  1.00  0.00           H  
ATOM   2471  N   LYS A 248      26.011  -2.762  51.331  1.00 60.54           N  
ANISOU 2471  N   LYS A 248     9548   6831   6623  -1526   1610    405       N  
ATOM   2472  N   LYS A 248      26.011  -2.762  51.331  1.00 60.54           N  
ANISOU 2472  N   LYS A 248     9548   6831   6623  -1526   1610    405       N  
ATOM   2473  CA  LYS A 248      27.129  -3.191  52.175  1.00 61.39           C  
ANISOU 2473  CA  LYS A 248     9425   7169   6731  -1657   1662    346       C  
ATOM   2474  CA  LYS A 248      27.129  -3.191  52.175  1.00 61.39           C  
ANISOU 2474  CA  LYS A 248     9425   7169   6731  -1657   1662    346       C  
ATOM   2475  C   LYS A 248      28.499  -2.887  51.567  1.00 62.40           C  
ANISOU 2475  C   LYS A 248     9562   7305   6841  -1768   1832    391       C  
ATOM   2476  C   LYS A 248      28.499  -2.887  51.567  1.00 62.40           C  
ANISOU 2476  C   LYS A 248     9562   7305   6841  -1768   1832    391       C  
ATOM   2477  O   LYS A 248      29.519  -2.982  52.248  1.00 63.00           O  
ANISOU 2477  O   LYS A 248     9448   7556   6932  -1903   1897    332       O  
ATOM   2478  O   LYS A 248      29.519  -2.982  52.248  1.00 63.00           O  
ANISOU 2478  O   LYS A 248     9448   7556   6932  -1903   1897    332       O  
ATOM   2479  CB  LYS A 248      27.020  -4.685  52.497  1.00 68.63           C  
ANISOU 2479  CB  LYS A 248    10211   8290   7576  -1556   1546    369       C  
ATOM   2480  CB  LYS A 248      27.020  -4.685  52.497  1.00 68.63           C  
ANISOU 2480  CB  LYS A 248    10211   8290   7576  -1556   1546    369       C  
ATOM   2481  CG  LYS A 248      26.108  -4.994  53.681  1.00 69.85           C  
ANISOU 2481  CG  LYS A 248    10239   8533   7768  -1529   1412    275       C  
ATOM   2482  CG  LYS A 248      26.108  -4.994  53.681  1.00 69.85           C  
ANISOU 2482  CG  LYS A 248    10239   8533   7768  -1529   1412    275       C  
ATOM   2483  CD  LYS A 248      26.411  -6.360  54.282  1.00 70.11           C  
ANISOU 2483  CD  LYS A 248    10093   8807   7737  -1488   1344    273       C  
ATOM   2484  CD  LYS A 248      26.411  -6.360  54.282  1.00 70.11           C  
ANISOU 2484  CD  LYS A 248    10093   8807   7737  -1488   1344    273       C  
ATOM   2485  CE  LYS A 248      25.557  -6.629  55.514  1.00 68.86           C  
ANISOU 2485  CE  LYS A 248     9809   8737   7618  -1472   1226    177       C  
ATOM   2486  CE  LYS A 248      25.557  -6.629  55.514  1.00 68.86           C  
ANISOU 2486  CE  LYS A 248     9809   8737   7618  -1472   1226    177       C  
ATOM   2487  NZ  LYS A 248      25.875  -7.939  56.146  1.00 66.67           N1+
ANISOU 2487  NZ  LYS A 248     9365   8692   7275  -1433   1169    174       N1+
ATOM   2488  NZ  LYS A 248      25.875  -7.939  56.146  1.00 66.67           N1+
ANISOU 2488  NZ  LYS A 248     9365   8692   7275  -1433   1169    174       N1+
ATOM   2489  H   LYS A 248      25.329  -3.458  51.066  1.00  0.00           H  
ATOM   2490  H   LYS A 248      25.329  -3.458  51.066  1.00  0.00           H  
ATOM   2491  HZ1 LYS A 248      25.287  -8.074  56.956  1.00  0.00           H  
ATOM   2492  HZ1 LYS A 248      25.287  -8.074  56.956  1.00  0.00           H  
ATOM   2493  HZ2 LYS A 248      25.710  -8.682  55.483  1.00  0.00           H  
ATOM   2494  HZ2 LYS A 248      25.710  -8.682  55.483  1.00  0.00           H  
ATOM   2495  HZ3 LYS A 248      26.844  -7.950  56.429  1.00  0.00           H  
ATOM   2496  HZ3 LYS A 248      26.844  -7.950  56.429  1.00  0.00           H  
ATOM   2497  N   ALA A 249      28.515  -2.515  50.291  1.00 69.67           N  
ANISOU 2497  N   ALA A 249    10701   8039   7730  -1710   1905    494       N  
ATOM   2498  N   ALA A 249      28.515  -2.515  50.291  1.00 69.67           N  
ANISOU 2498  N   ALA A 249    10701   8039   7730  -1710   1905    494       N  
ATOM   2499  CA  ALA A 249      29.737  -2.061  49.641  1.00 70.46           C  
ANISOU 2499  CA  ALA A 249    10837   8110   7825  -1819   2084    539       C  
ATOM   2500  CA  ALA A 249      29.737  -2.061  49.641  1.00 70.46           C  
ANISOU 2500  CA  ALA A 249    10837   8110   7825  -1819   2084    539       C  
ATOM   2501  C   ALA A 249      30.147  -0.688  50.173  1.00 76.38           C  
ANISOU 2501  C   ALA A 249    11568   8777   8677  -2014   2204    441       C  
ATOM   2502  C   ALA A 249      30.147  -0.688  50.173  1.00 76.38           C  
ANISOU 2502  C   ALA A 249    11568   8777   8677  -2014   2204    441       C  
ATOM   2503  O   ALA A 249      31.330  -0.417  50.371  1.00 81.73           O  
ANISOU 2503  O   ALA A 249    12131   9544   9379  -2175   2333    410       O  
ATOM   2504  O   ALA A 249      31.330  -0.417  50.371  1.00 81.73           O  
ANISOU 2504  O   ALA A 249    12131   9544   9379  -2175   2333    410       O  
ATOM   2505  CB  ALA A 249      29.555  -2.019  48.132  1.00 55.78           C  
ANISOU 2505  CB  ALA A 249     9238   6058   5899  -1692   2128    678       C  
ATOM   2506  CB  ALA A 249      29.555  -2.019  48.132  1.00 55.78           C  
ANISOU 2506  CB  ALA A 249     9238   6058   5899  -1692   2128    678       C  
ATOM   2507  H   ALA A 249      27.665  -2.543  49.746  1.00  0.00           H  
ATOM   2508  H   ALA A 249      27.665  -2.543  49.746  1.00  0.00           H  
ATOM   2509  N   LYS A 250      29.158   0.168  50.417  1.00 82.35           N  
ANISOU 2509  N   LYS A 250    12433   9363   9491  -2000   2160    389       N  
ATOM   2510  N   LYS A 250      29.158   0.168  50.417  1.00 82.35           N  
ANISOU 2510  N   LYS A 250    12433   9363   9491  -2000   2160    389       N  
ATOM   2511  CA  LYS A 250      29.387   1.497  50.978  1.00 82.43           C  
ANISOU 2511  CA  LYS A 250    12447   9275   9599  -2176   2264    287       C  
ATOM   2512  CA  LYS A 250      29.387   1.497  50.978  1.00 82.43           C  
ANISOU 2512  CA  LYS A 250    12447   9275   9599  -2176   2264    287       C  
ATOM   2513  C   LYS A 250      29.460   1.403  52.504  1.00 81.48           C  
ANISOU 2513  C   LYS A 250    12080   9346   9533  -2288   2199    143       C  
ATOM   2514  C   LYS A 250      29.460   1.403  52.504  1.00 81.48           C  
ANISOU 2514  C   LYS A 250    12080   9346   9533  -2288   2199    143       C  
ATOM   2515  O   LYS A 250      29.412   2.405  53.214  1.00 84.57           O  
ANISOU 2515  O   LYS A 250    12456   9672  10004  -2420   2243     36       O  
ATOM   2516  O   LYS A 250      29.412   2.405  53.214  1.00 84.57           O  
ANISOU 2516  O   LYS A 250    12456   9672  10004  -2420   2243     36       O  
ATOM   2517  CB  LYS A 250      28.268   2.449  50.536  1.00 79.42           C  
ANISOU 2517  CB  LYS A 250    12307   8620   9248  -2092   2249    302       C  
ATOM   2518  CB  LYS A 250      28.268   2.449  50.536  1.00 79.42           C  
ANISOU 2518  CB  LYS A 250    12307   8620   9248  -2092   2249    302       C  
ATOM   2519  CG  LYS A 250      28.501   3.927  50.811  1.00 82.89           C  
ANISOU 2519  CG  LYS A 250    12823   8896   9776  -2257   2384    222       C  
ATOM   2520  CG  LYS A 250      28.501   3.927  50.811  1.00 82.89           C  
ANISOU 2520  CG  LYS A 250    12823   8896   9776  -2257   2384    222       C  
ATOM   2521  CD  LYS A 250      27.178   4.612  51.122  1.00 83.39           C  
ANISOU 2521  CD  LYS A 250    13008   8792   9882  -2173   2301    178       C  
ATOM   2522  CD  LYS A 250      27.178   4.612  51.122  1.00 83.39           C  
ANISOU 2522  CD  LYS A 250    13008   8792   9882  -2173   2301    178       C  
ATOM   2523  CE  LYS A 250      27.390   5.987  51.725  1.00 84.55           C  
ANISOU 2523  CE  LYS A 250    13189   8816  10122  -2351   2419     70       C  
ATOM   2524  CE  LYS A 250      27.390   5.987  51.725  1.00 84.55           C  
ANISOU 2524  CE  LYS A 250    13189   8816  10122  -2351   2419     70       C  
ATOM   2525  NZ  LYS A 250      28.249   5.915  52.940  1.00 84.43           N1+
ANISOU 2525  NZ  LYS A 250    12915   9011  10153  -2551   2442    -59       N1+
ATOM   2526  NZ  LYS A 250      28.249   5.915  52.940  1.00 84.43           N1+
ANISOU 2526  NZ  LYS A 250    12915   9011  10153  -2551   2442    -59       N1+
ATOM   2527  H   LYS A 250      28.203  -0.092  50.213  1.00  0.00           H  
ATOM   2528  H   LYS A 250      28.203  -0.092  50.213  1.00  0.00           H  
ATOM   2529  HZ1 LYS A 250      28.374   6.842  53.320  1.00  0.00           H  
ATOM   2530  HZ1 LYS A 250      28.374   6.842  53.320  1.00  0.00           H  
ATOM   2531  HZ2 LYS A 250      27.807   5.325  53.631  1.00  0.00           H  
ATOM   2532  HZ2 LYS A 250      27.807   5.325  53.631  1.00  0.00           H  
ATOM   2533  HZ3 LYS A 250      29.149   5.529  52.694  1.00  0.00           H  
ATOM   2534  HZ3 LYS A 250      29.149   5.529  52.694  1.00  0.00           H  
ATOM   2535  N   GLY A 251      29.591   0.182  53.007  1.00 65.48           N  
ANISOU 2535  N   GLY A 251     9869   7554   7457  -2233   2097    140       N  
ATOM   2536  N   GLY A 251      29.591   0.182  53.007  1.00 65.48           N  
ANISOU 2536  N   GLY A 251     9869   7554   7457  -2233   2097    140       N  
ATOM   2537  CA  GLY A 251      29.467  -0.058  54.430  1.00 64.85           C  
ANISOU 2537  CA  GLY A 251     9574   7655   7411  -2296   2009     15       C  
ATOM   2538  CA  GLY A 251      29.467  -0.058  54.430  1.00 64.85           C  
ANISOU 2538  CA  GLY A 251     9574   7655   7411  -2296   2009     15       C  
ATOM   2539  C   GLY A 251      27.992  -0.267  54.674  1.00 66.29           C  
ANISOU 2539  C   GLY A 251     9827   7762   7596  -2140   1857      9       C  
ATOM   2540  C   GLY A 251      27.992  -0.267  54.674  1.00 66.29           C  
ANISOU 2540  C   GLY A 251     9827   7762   7596  -2140   1857      9       C  
ATOM   2541  O   GLY A 251      27.292  -0.727  53.782  1.00 68.55           O  
ANISOU 2541  O   GLY A 251    10259   7953   7832  -1971   1794    112       O  
ATOM   2542  O   GLY A 251      27.292  -0.727  53.782  1.00 68.55           O  
ANISOU 2542  O   GLY A 251    10259   7953   7832  -1971   1794    112       O  
ATOM   2543  H   GLY A 251      29.780  -0.599  52.395  1.00  0.00           H  
ATOM   2544  H   GLY A 251      29.780  -0.599  52.395  1.00  0.00           H  
ATOM   2545  N   LYS A 252      27.507   0.065  55.863  1.00 71.77           N  
ANISOU 2545  N   LYS A 252    10420   8501   8349  -2194   1797   -112       N  
ATOM   2546  N   LYS A 252      27.507   0.065  55.863  1.00 71.77           N  
ANISOU 2546  N   LYS A 252    10420   8501   8349  -2194   1797   -112       N  
ATOM   2547  CA  LYS A 252      26.069   0.060  56.103  1.00 72.17           C  
ANISOU 2547  CA  LYS A 252    10546   8458   8419  -2057   1670   -124       C  
ATOM   2548  CA  LYS A 252      26.069   0.060  56.103  1.00 72.17           C  
ANISOU 2548  CA  LYS A 252    10546   8458   8419  -2057   1670   -124       C  
ATOM   2549  C   LYS A 252      25.396  -1.296  55.867  1.00 71.42           C  
ANISOU 2549  C   LYS A 252    10426   8459   8253  -1871   1528    -49       C  
ATOM   2550  C   LYS A 252      25.396  -1.296  55.867  1.00 71.42           C  
ANISOU 2550  C   LYS A 252    10426   8459   8253  -1871   1528    -49       C  
ATOM   2551  O   LYS A 252      26.053  -2.323  55.679  1.00 72.56           O  
ANISOU 2551  O   LYS A 252    10477   8764   8328  -1847   1520      4       O  
ATOM   2552  O   LYS A 252      26.053  -2.323  55.679  1.00 72.56           O  
ANISOU 2552  O   LYS A 252    10477   8764   8328  -1847   1520      4       O  
ATOM   2553  CB  LYS A 252      25.407   1.118  55.218  1.00 70.12           C  
ANISOU 2553  CB  LYS A 252    10539   7911   8191  -2007   1717    -77       C  
ATOM   2554  CB  LYS A 252      25.407   1.118  55.218  1.00 70.12           C  
ANISOU 2554  CB  LYS A 252    10539   7911   8191  -2007   1717    -77       C  
ATOM   2555  CG  LYS A 252      26.115   2.451  55.254  1.00 71.74           C  
ANISOU 2555  CG  LYS A 252    10805   7993   8459  -2188   1877   -135       C  
ATOM   2556  CG  LYS A 252      26.115   2.451  55.254  1.00 71.74           C  
ANISOU 2556  CG  LYS A 252    10805   7993   8459  -2188   1877   -135       C  
ATOM   2557  CD  LYS A 252      26.092   3.055  56.657  1.00 71.33           C  
ANISOU 2557  CD  LYS A 252    10620   8003   8480  -2326   1875   -291       C  
ATOM   2558  CD  LYS A 252      26.092   3.055  56.657  1.00 71.33           C  
ANISOU 2558  CD  LYS A 252    10620   8003   8480  -2326   1875   -291       C  
ATOM   2559  CE  LYS A 252      26.702   4.463  56.606  1.00 70.69           C  
ANISOU 2559  CE  LYS A 252    10634   7763   8463  -2506   2038   -348       C  
ATOM   2560  CE  LYS A 252      26.702   4.463  56.606  1.00 70.69           C  
ANISOU 2560  CE  LYS A 252    10634   7763   8463  -2506   2038   -348       C  
ATOM   2561  NZ  LYS A 252      27.011   5.036  57.949  1.00 69.52           N1+
ANISOU 2561  NZ  LYS A 252    10339   7699   8376  -2681   2058   -506       N1+
ATOM   2562  NZ  LYS A 252      27.011   5.036  57.949  1.00 69.52           N1+
ANISOU 2562  NZ  LYS A 252    10339   7699   8376  -2681   2058   -506       N1+
ATOM   2563  H   LYS A 252      28.135   0.324  56.610  1.00  0.00           H  
ATOM   2564  H   LYS A 252      28.135   0.324  56.610  1.00  0.00           H  
ATOM   2565  HZ1 LYS A 252      27.407   5.958  57.839  1.00  0.00           H  
ATOM   2566  HZ1 LYS A 252      27.407   5.958  57.839  1.00  0.00           H  
ATOM   2567  HZ2 LYS A 252      26.162   5.097  58.493  1.00  0.00           H  
ATOM   2568  HZ2 LYS A 252      26.162   5.097  58.493  1.00  0.00           H  
ATOM   2569  HZ3 LYS A 252      27.673   4.440  58.425  1.00  0.00           H  
ATOM   2570  HZ3 LYS A 252      27.673   4.440  58.425  1.00  0.00           H  
ATOM   2571  N   SER A 253      24.070  -1.281  55.883  1.00 60.89           N  
ANISOU 2571  N   SER A 253     9176   7021   6937  -1741   1419    -45       N  
ATOM   2572  N   SER A 253      24.070  -1.281  55.883  1.00 60.89           N  
ANISOU 2572  N   SER A 253     9176   7021   6937  -1741   1419    -45       N  
ATOM   2573  CA  SER A 253      23.282  -2.474  55.621  1.00 56.89           C  
ANISOU 2573  CA  SER A 253     8666   6577   6373  -1568   1281     21       C  
ATOM   2574  CA  SER A 253      23.282  -2.474  55.621  1.00 56.89           C  
ANISOU 2574  CA  SER A 253     8666   6577   6373  -1568   1281     21       C  
ATOM   2575  C   SER A 253      21.904  -2.054  55.131  1.00 55.57           C  
ANISOU 2575  C   SER A 253     8668   6214   6234  -1430   1201     52       C  
ATOM   2576  C   SER A 253      21.904  -2.054  55.131  1.00 55.57           C  
ANISOU 2576  C   SER A 253     8668   6214   6234  -1430   1201     52       C  
ATOM   2577  O   SER A 253      21.614  -0.863  55.036  1.00 56.72           O  
ANISOU 2577  O   SER A 253     8930   6182   6437  -1465   1258     24       O  
ATOM   2578  O   SER A 253      21.614  -0.863  55.036  1.00 56.72           O  
ANISOU 2578  O   SER A 253     8930   6182   6437  -1465   1258     24       O  
ATOM   2579  CB  SER A 253      23.173  -3.339  56.874  1.00 66.37           C  
ANISOU 2579  CB  SER A 253     9649   7999   7570  -1576   1193    -56       C  
ATOM   2580  CB  SER A 253      23.173  -3.339  56.874  1.00 66.37           C  
ANISOU 2580  CB  SER A 253     9649   7999   7570  -1576   1193    -56       C  
ATOM   2581  OG  SER A 253      22.598  -2.604  57.944  1.00 67.63           O  
ANISOU 2581  OG  SER A 253     9754   8134   7809  -1633   1173   -171       O  
ATOM   2582  OG  SER A 253      22.598  -2.604  57.944  1.00 67.63           O  
ANISOU 2582  OG  SER A 253     9754   8134   7809  -1633   1173   -171       O  
ATOM   2583  H   SER A 253      23.577  -0.422  56.082  1.00  0.00           H  
ATOM   2584  H   SER A 253      23.577  -0.422  56.082  1.00  0.00           H  
ATOM   2585  HG  SER A 253      22.538  -3.164  58.722  1.00  0.00           H  
ATOM   2586  HG  SER A 253      22.538  -3.164  58.722  1.00  0.00           H  
ATOM   2587  N   ALA A 254      21.055  -3.026  54.820  1.00 65.02           N  
ANISOU 2587  N   ALA A 254     9878   7439   7386  -1274   1071    109       N  
ATOM   2588  N   ALA A 254      21.055  -3.026  54.820  1.00 65.02           N  
ANISOU 2588  N   ALA A 254     9878   7439   7386  -1274   1071    109       N  
ATOM   2589  CA  ALA A 254      19.757  -2.729  54.223  1.00 66.02           C  
ANISOU 2589  CA  ALA A 254    10162   7393   7531  -1129    984    149       C  
ATOM   2590  CA  ALA A 254      19.757  -2.729  54.223  1.00 66.02           C  
ANISOU 2590  CA  ALA A 254    10162   7393   7531  -1129    984    149       C  
ATOM   2591  C   ALA A 254      18.638  -2.591  55.253  1.00 67.81           C  
ANISOU 2591  C   ALA A 254    10302   7634   7827  -1096    889     60       C  
ATOM   2592  C   ALA A 254      18.638  -2.591  55.253  1.00 67.81           C  
ANISOU 2592  C   ALA A 254    10302   7634   7827  -1096    889     60       C  
ATOM   2593  O   ALA A 254      17.950  -1.571  55.292  1.00 68.85           O  
ANISOU 2593  O   ALA A 254    10529   7609   8021  -1077    896     30       O  
ATOM   2594  O   ALA A 254      17.950  -1.571  55.292  1.00 68.85           O  
ANISOU 2594  O   ALA A 254    10529   7609   8021  -1077    896     30       O  
ATOM   2595  CB  ALA A 254      19.395  -3.800  53.206  1.00 52.99           C  
ANISOU 2595  CB  ALA A 254     8590   5749   5795   -977    893    260       C  
ATOM   2596  CB  ALA A 254      19.395  -3.800  53.206  1.00 52.99           C  
ANISOU 2596  CB  ALA A 254     8590   5749   5795   -977    893    260       C  
ATOM   2597  H   ALA A 254      21.303  -3.989  54.996  1.00  0.00           H  
ATOM   2598  H   ALA A 254      21.303  -3.989  54.996  1.00  0.00           H  
ATOM   2599  N   LEU A 255      18.459  -3.616  56.081  1.00 70.32           N  
ANISOU 2599  N   LEU A 255    10448   8138   8133  -1083    806     22       N  
ATOM   2600  N   LEU A 255      18.459  -3.616  56.081  1.00 70.32           N  
ANISOU 2600  N   LEU A 255    10448   8138   8133  -1083    806     22       N  
ATOM   2601  CA  LEU A 255      17.323  -3.672  57.000  1.00 68.90           C  
ANISOU 2601  CA  LEU A 255    10186   7982   8012  -1032    708    -50       C  
ATOM   2602  CA  LEU A 255      17.323  -3.672  57.000  1.00 68.90           C  
ANISOU 2602  CA  LEU A 255    10186   7982   8012  -1032    708    -50       C  
ATOM   2603  C   LEU A 255      17.653  -4.408  58.298  1.00 68.07           C  
ANISOU 2603  C   LEU A 255     9863   8096   7906  -1102    689   -131       C  
ATOM   2604  C   LEU A 255      17.653  -4.408  58.298  1.00 68.07           C  
ANISOU 2604  C   LEU A 255     9863   8096   7906  -1102    689   -131       C  
ATOM   2605  O   LEU A 255      18.267  -5.476  58.276  1.00 70.98           O  
ANISOU 2605  O   LEU A 255    10148   8616   8204  -1103    677    -97       O  
ATOM   2606  O   LEU A 255      18.267  -5.476  58.276  1.00 70.98           O  
ANISOU 2606  O   LEU A 255    10148   8616   8204  -1103    677    -97       O  
ATOM   2607  CB  LEU A 255      16.131  -4.346  56.313  1.00 55.29           C  
ANISOU 2607  CB  LEU A 255     8534   6207   6267   -857    573     20       C  
ATOM   2608  CB  LEU A 255      16.131  -4.346  56.313  1.00 55.29           C  
ANISOU 2608  CB  LEU A 255     8534   6207   6267   -857    573     20       C  
ATOM   2609  CG  LEU A 255      14.995  -4.881  57.192  1.00 54.65           C  
ANISOU 2609  CG  LEU A 255     8334   6203   6229   -791    457    -35       C  
ATOM   2610  CG  LEU A 255      14.995  -4.881  57.192  1.00 54.65           C  
ANISOU 2610  CG  LEU A 255     8334   6203   6229   -791    457    -35       C  
ATOM   2611  CD1 LEU A 255      14.238  -3.750  57.868  1.00 54.97           C  
ANISOU 2611  CD1 LEU A 255     8382   6139   6364   -801    467   -116       C  
ATOM   2612  CD1 LEU A 255      14.238  -3.750  57.868  1.00 54.97           C  
ANISOU 2612  CD1 LEU A 255     8382   6139   6364   -801    467   -116       C  
ATOM   2613  CD2 LEU A 255      14.048  -5.754  56.378  1.00 54.12           C  
ANISOU 2613  CD2 LEU A 255     8326   6111   6124   -636    327     43       C  
ATOM   2614  CD2 LEU A 255      14.048  -5.754  56.378  1.00 54.12           C  
ANISOU 2614  CD2 LEU A 255     8326   6111   6124   -636    327     43       C  
ATOM   2615  H   LEU A 255      19.117  -4.382  56.086  1.00  0.00           H  
ATOM   2616  H   LEU A 255      19.117  -4.382  56.086  1.00  0.00           H  
ATOM   2617  N   MET A 256      17.238  -3.833  59.425  1.00 45.28           N  
ANISOU 2617  N   MET A 256     6894   5220   5089  -1154    690   -237       N  
ATOM   2618  N   MET A 256      17.238  -3.833  59.425  1.00 45.28           N  
ANISOU 2618  N   MET A 256     6894   5220   5089  -1154    690   -237       N  
ATOM   2619  CA  MET A 256      17.418  -4.465  60.730  1.00 44.51           C  
ANISOU 2619  CA  MET A 256     6600   5319   4991  -1209    666   -320       C  
ATOM   2620  CA  MET A 256      17.418  -4.465  60.730  1.00 44.51           C  
ANISOU 2620  CA  MET A 256     6600   5319   4991  -1209    666   -320       C  
ATOM   2621  C   MET A 256      16.220  -4.223  61.644  1.00 44.26           C  
ANISOU 2621  C   MET A 256     6521   5266   5030  -1161    600   -395       C  
ATOM   2622  C   MET A 256      16.220  -4.223  61.644  1.00 44.26           C  
ANISOU 2622  C   MET A 256     6521   5266   5030  -1161    600   -395       C  
ATOM   2623  O   MET A 256      15.776  -3.089  61.811  1.00 45.13           O  
ANISOU 2623  O   MET A 256     6703   5237   5208  -1180    633   -442       O  
ATOM   2624  O   MET A 256      15.776  -3.089  61.811  1.00 45.13           O  
ANISOU 2624  O   MET A 256     6703   5237   5208  -1180    633   -442       O  
ATOM   2625  CB  MET A 256      18.692  -3.953  61.406  1.00 58.18           C  
ANISOU 2625  CB  MET A 256     8244   7139   6724  -1381    777   -395       C  
ATOM   2626  CB  MET A 256      18.692  -3.953  61.406  1.00 58.18           C  
ANISOU 2626  CB  MET A 256     8244   7139   6724  -1381    777   -395       C  
ATOM   2627  CG  MET A 256      19.983  -4.469  60.794  1.00 62.26           C  
ANISOU 2627  CG  MET A 256     8742   7749   7165  -1434    839   -332       C  
ATOM   2628  CG  MET A 256      19.983  -4.469  60.794  1.00 62.26           C  
ANISOU 2628  CG  MET A 256     8742   7749   7165  -1434    839   -332       C  
ATOM   2629  SD  MET A 256      21.439  -3.877  61.674  1.00 53.82           S  
ANISOU 2629  SD  MET A 256     7540   6806   6105  -1642    958   -433       S  
ATOM   2630  SD  MET A 256      21.439  -3.877  61.674  1.00 53.82           S  
ANISOU 2630  SD  MET A 256     7540   6806   6105  -1642    958   -433       S  
ATOM   2631  CE  MET A 256      21.078  -4.444  63.334  1.00 53.84           C  
ANISOU 2631  CE  MET A 256     7343   6999   6114  -1652    885   -545       C  
ATOM   2632  CE  MET A 256      21.078  -4.444  63.334  1.00 53.84           C  
ANISOU 2632  CE  MET A 256     7343   6999   6114  -1652    885   -545       C  
ATOM   2633  H   MET A 256      16.783  -2.932  59.394  1.00  0.00           H  
ATOM   2634  H   MET A 256      16.783  -2.932  59.394  1.00  0.00           H  
ATOM   2635  N   PHE A 257      15.701  -5.294  62.237  1.00 52.84           N  
ANISOU 2635  N   PHE A 257     7491   6487   6099  -1098    514   -405       N  
ATOM   2636  N   PHE A 257      15.701  -5.294  62.237  1.00 52.84           N  
ANISOU 2636  N   PHE A 257     7491   6487   6099  -1098    514   -405       N  
ATOM   2637  CA  PHE A 257      14.604  -5.177  63.193  1.00 53.89           C  
ANISOU 2637  CA  PHE A 257     7558   6621   6296  -1056    458   -477       C  
ATOM   2638  CA  PHE A 257      14.604  -5.177  63.193  1.00 53.89           C  
ANISOU 2638  CA  PHE A 257     7558   6621   6296  -1056    458   -477       C  
ATOM   2639  C   PHE A 257      14.624  -6.320  64.204  1.00 53.04           C  
ANISOU 2639  C   PHE A 257     7282   6716   6155  -1055    415   -516       C  
ATOM   2640  C   PHE A 257      14.624  -6.320  64.204  1.00 53.04           C  
ANISOU 2640  C   PHE A 257     7282   6716   6155  -1055    415   -516       C  
ATOM   2641  O   PHE A 257      15.418  -7.253  64.085  1.00 54.86           O  
ANISOU 2641  O   PHE A 257     7455   7081   6308  -1070    418   -477       O  
ATOM   2642  O   PHE A 257      15.418  -7.253  64.085  1.00 54.86           O  
ANISOU 2642  O   PHE A 257     7455   7081   6308  -1070    418   -477       O  
ATOM   2643  CB  PHE A 257      13.254  -5.129  62.468  1.00 59.26           C  
ANISOU 2643  CB  PHE A 257     8340   7161   7015   -911    370   -422       C  
ATOM   2644  CB  PHE A 257      13.254  -5.129  62.468  1.00 59.26           C  
ANISOU 2644  CB  PHE A 257     8340   7161   7015   -911    370   -422       C  
ATOM   2645  CG  PHE A 257      12.918  -6.384  61.712  1.00 60.08           C  
ANISOU 2645  CG  PHE A 257     8451   7315   7061   -806    279   -331       C  
ATOM   2646  CG  PHE A 257      12.918  -6.384  61.712  1.00 60.08           C  
ANISOU 2646  CG  PHE A 257     8451   7315   7061   -806    279   -331       C  
ATOM   2647  CD1 PHE A 257      13.383  -6.580  60.422  1.00 59.64           C  
ANISOU 2647  CD1 PHE A 257     8516   7198   6945   -774    283   -232       C  
ATOM   2648  CD1 PHE A 257      13.383  -6.580  60.422  1.00 59.64           C  
ANISOU 2648  CD1 PHE A 257     8516   7198   6945   -774    283   -232       C  
ATOM   2649  CD2 PHE A 257      12.119  -7.361  62.287  1.00 59.03           C  
ANISOU 2649  CD2 PHE A 257     8212   7282   6933   -740    193   -345       C  
ATOM   2650  CD2 PHE A 257      12.119  -7.361  62.287  1.00 59.03           C  
ANISOU 2650  CD2 PHE A 257     8212   7282   6933   -740    193   -345       C  
ATOM   2651  CE1 PHE A 257      13.069  -7.733  59.724  1.00 57.28           C  
ANISOU 2651  CE1 PHE A 257     8236   6941   6589   -679    198   -153       C  
ATOM   2652  CE1 PHE A 257      13.069  -7.733  59.724  1.00 57.28           C  
ANISOU 2652  CE1 PHE A 257     8236   6941   6589   -679    198   -153       C  
ATOM   2653  CE2 PHE A 257      11.801  -8.513  61.593  1.00 55.87           C  
ANISOU 2653  CE2 PHE A 257     7826   6920   6480   -653    111   -267       C  
ATOM   2654  CE2 PHE A 257      11.801  -8.513  61.593  1.00 55.87           C  
ANISOU 2654  CE2 PHE A 257     7826   6920   6480   -653    111   -267       C  
ATOM   2655  CZ  PHE A 257      12.277  -8.699  60.311  1.00 54.84           C  
ANISOU 2655  CZ  PHE A 257     7820   6730   6287   -622    110   -173       C  
ATOM   2656  CZ  PHE A 257      12.277  -8.699  60.311  1.00 54.84           C  
ANISOU 2656  CZ  PHE A 257     7820   6730   6287   -622    110   -173       C  
ATOM   2657  H   PHE A 257      16.066  -6.213  62.029  1.00  0.00           H  
ATOM   2658  H   PHE A 257      16.066  -6.213  62.029  1.00  0.00           H  
ATOM   2659  N   ASN A 258      13.746  -6.236  65.199  1.00 47.64           N  
ANISOU 2659  N   ASN A 258     6524   6050   5525  -1030    380   -588       N  
ATOM   2660  N   ASN A 258      13.746  -6.236  65.199  1.00 47.64           N  
ANISOU 2660  N   ASN A 258     6524   6050   5525  -1030    380   -588       N  
ATOM   2661  CA  ASN A 258      13.708  -7.210  66.283  1.00 47.99           C  
ANISOU 2661  CA  ASN A 258     6416   6276   5542  -1030    350   -634       C  
ATOM   2662  CA  ASN A 258      13.708  -7.210  66.283  1.00 47.99           C  
ANISOU 2662  CA  ASN A 258     6416   6276   5542  -1030    350   -634       C  
ATOM   2663  C   ASN A 258      13.328  -8.607  65.801  1.00 47.58           C  
ANISOU 2663  C   ASN A 258     6345   6295   5437   -929    269   -552       C  
ATOM   2664  C   ASN A 258      13.328  -8.607  65.801  1.00 47.58           C  
ANISOU 2664  C   ASN A 258     6345   6295   5437   -929    269   -552       C  
ATOM   2665  O   ASN A 258      12.215  -8.831  65.326  1.00 45.62           O  
ANISOU 2665  O   ASN A 258     6144   5964   5225   -826    194   -512       O  
ATOM   2666  O   ASN A 258      12.215  -8.831  65.326  1.00 45.62           O  
ANISOU 2666  O   ASN A 258     6144   5964   5225   -826    194   -512       O  
ATOM   2667  CB  ASN A 258      12.732  -6.751  67.367  1.00 59.38           C  
ANISOU 2667  CB  ASN A 258     7803   7697   7059  -1013    335   -723       C  
ATOM   2668  CB  ASN A 258      12.732  -6.751  67.367  1.00 59.38           C  
ANISOU 2668  CB  ASN A 258     7803   7697   7059  -1013    335   -723       C  
ATOM   2669  CG  ASN A 258      12.958  -7.452  68.695  1.00 62.01           C  
ANISOU 2669  CG  ASN A 258     7984   8216   7360  -1048    338   -793       C  
ATOM   2670  CG  ASN A 258      12.958  -7.452  68.695  1.00 62.01           C  
ANISOU 2670  CG  ASN A 258     7984   8216   7360  -1048    338   -793       C  
ATOM   2671  ND2 ASN A 258      12.434  -6.867  69.766  1.00 62.52           N  
ANISOU 2671  ND2 ASN A 258     8002   8272   7481  -1067    355   -887       N  
ATOM   2672  ND2 ASN A 258      12.434  -6.867  69.766  1.00 62.52           N  
ANISOU 2672  ND2 ASN A 258     8002   8272   7481  -1067    355   -887       N  
ATOM   2673  OD1 ASN A 258      13.592  -8.505  68.758  1.00 62.91           O  
ANISOU 2673  OD1 ASN A 258     8029   8476   7396  -1051    329   -762       O  
ATOM   2674  OD1 ASN A 258      13.592  -8.505  68.758  1.00 62.91           O  
ANISOU 2674  OD1 ASN A 258     8029   8476   7396  -1051    329   -762       O  
ATOM   2675  H   ASN A 258      13.077  -5.480  65.220  1.00  0.00           H  
ATOM   2676  H   ASN A 258      13.077  -5.480  65.220  1.00  0.00           H  
ATOM   2677 HD21 ASN A 258      11.919  -6.004  69.669  1.00  0.00           H  
ATOM   2678 HD21 ASN A 258      11.919  -6.004  69.669  1.00  0.00           H  
ATOM   2679 HD22 ASN A 258      12.551  -7.285  70.678  1.00  0.00           H  
ATOM   2680 HD22 ASN A 258      12.551  -7.285  70.678  1.00  0.00           H  
ATOM   2681  N   LEU A 259      14.264  -9.542  65.931  1.00 50.32           N  
ANISOU 2681  N   LEU A 259     6623   6799   5699   -959    286   -530       N  
ATOM   2682  N   LEU A 259      14.264  -9.542  65.931  1.00 50.32           N  
ANISOU 2682  N   LEU A 259     6623   6799   5699   -959    286   -530       N  
ATOM   2683  CA  LEU A 259      14.022 -10.930  65.558  1.00 49.82           C  
ANISOU 2683  CA  LEU A 259     6544   6812   5575   -872    221   -457       C  
ATOM   2684  CA  LEU A 259      14.022 -10.930  65.558  1.00 49.82           C  
ANISOU 2684  CA  LEU A 259     6544   6812   5575   -872    221   -457       C  
ATOM   2685  C   LEU A 259      13.783 -11.792  66.792  1.00 51.44           C  
ANISOU 2685  C   LEU A 259     6613   7171   5762   -862    203   -511       C  
ATOM   2686  C   LEU A 259      13.783 -11.792  66.792  1.00 51.44           C  
ANISOU 2686  C   LEU A 259     6613   7171   5762   -862    203   -511       C  
ATOM   2687  O   LEU A 259      13.668 -13.013  66.694  1.00 51.62           O  
ANISOU 2687  O   LEU A 259     6610   7276   5727   -802    162   -462       O  
ATOM   2688  O   LEU A 259      13.668 -13.013  66.694  1.00 51.62           O  
ANISOU 2688  O   LEU A 259     6610   7276   5727   -802    162   -462       O  
ATOM   2689  CB  LEU A 259      15.199 -11.489  64.755  1.00 44.67           C  
ANISOU 2689  CB  LEU A 259     5925   6220   4828   -891    255   -381       C  
ATOM   2690  CB  LEU A 259      15.199 -11.489  64.755  1.00 44.67           C  
ANISOU 2690  CB  LEU A 259     5925   6220   4828   -891    255   -381       C  
ATOM   2691  CG  LEU A 259      15.515 -10.837  63.408  1.00 45.17           C  
ANISOU 2691  CG  LEU A 259     6135   6137   4889   -890    279   -309       C  
ATOM   2692  CG  LEU A 259      15.515 -10.837  63.408  1.00 45.17           C  
ANISOU 2692  CG  LEU A 259     6135   6137   4889   -890    279   -309       C  
ATOM   2693  CD1 LEU A 259      16.655 -11.572  62.720  1.00 44.95           C  
ANISOU 2693  CD1 LEU A 259     6125   6192   4762   -898    316   -233       C  
ATOM   2694  CD1 LEU A 259      16.655 -11.572  62.720  1.00 44.95           C  
ANISOU 2694  CD1 LEU A 259     6125   6192   4762   -898    316   -233       C  
ATOM   2695  CD2 LEU A 259      14.283 -10.810  62.522  1.00 45.53           C  
ANISOU 2695  CD2 LEU A 259     6296   6029   4975   -781    195   -255       C  
ATOM   2696  CD2 LEU A 259      14.283 -10.810  62.522  1.00 45.53           C  
ANISOU 2696  CD2 LEU A 259     6296   6029   4975   -781    195   -255       C  
ATOM   2697  H   LEU A 259      15.173  -9.299  66.297  1.00  0.00           H  
ATOM   2698  H   LEU A 259      15.173  -9.299  66.297  1.00  0.00           H  
ATOM   2699  N   GLN A 260      13.709 -11.152  67.954  1.00 58.34           N  
ANISOU 2699  N   GLN A 260     7409   8078   6681   -920    237   -611       N  
ATOM   2700  N   GLN A 260      13.709 -11.152  67.954  1.00 58.34           N  
ANISOU 2700  N   GLN A 260     7409   8078   6681   -920    237   -611       N  
ATOM   2701  CA  GLN A 260      13.541 -11.873  69.210  1.00 59.28           C  
ANISOU 2701  CA  GLN A 260     7404   8343   6778   -913    231   -668       C  
ATOM   2702  CA  GLN A 260      13.541 -11.873  69.210  1.00 59.28           C  
ANISOU 2702  CA  GLN A 260     7404   8343   6778   -913    231   -668       C  
ATOM   2703  C   GLN A 260      12.079 -11.922  69.648  1.00 58.58           C  
ANISOU 2703  C   GLN A 260     7300   8192   6767   -840    179   -695       C  
ATOM   2704  C   GLN A 260      12.079 -11.922  69.648  1.00 58.58           C  
ANISOU 2704  C   GLN A 260     7300   8192   6767   -840    179   -695       C  
ATOM   2705  O   GLN A 260      11.730 -12.631  70.592  1.00 59.08           O  
ANISOU 2705  O   GLN A 260     7274   8358   6816   -816    170   -730       O  
ATOM   2706  O   GLN A 260      11.730 -12.631  70.592  1.00 59.08           O  
ANISOU 2706  O   GLN A 260     7274   8358   6816   -816    170   -730       O  
ATOM   2707  CB  GLN A 260      14.398 -11.235  70.305  1.00 60.45           C  
ANISOU 2707  CB  GLN A 260     7469   8585   6914  -1020    300   -767       C
[truncated: 1,569,262 more chars]
