# Supplementary material for: Exploration of Hydrazide-Based HDAC8 PROTACs for the Treatment of Hematological Malignancies and Solid Tumors
Source: J Med Chem. 2024 Aug 1;67(16):14016–39. doi: 10.1021/acs.jmedchem.4c00836 (PMC11345830; doi:10.1021/acs.jmedchem.4c00836)
Supplement: Supplementary file 4 — jm4c00836_si_004.pdb [file jm4c00836_si_004.pdb]

ATOM      1  N   LEU A  14      36.093  12.397  19.931  1.00 67.39           N  
ATOM      2  N   LEU A  14      36.210  12.655  19.908  1.00 67.39           N1+
ATOM      3  CA  LEU A  14      34.663  12.674  19.667  1.00 67.44           C  
ATOM      4  CA  LEU A  14      34.749  12.728  19.635  1.00 67.44           C  
ATOM      5  C   LEU A  14      34.436  13.112  18.195  1.00 67.30           C  
ATOM      6  C   LEU A  14      34.485  13.229  18.213  1.00 67.30           C  
ATOM      7  O   LEU A  14      33.288  13.062  17.750  1.00 67.48           O  
ATOM      8  O   LEU A  14      33.328  13.395  17.812  1.00 67.48           O  
ATOM      9  CB  LEU A  14      34.068  13.704  20.666  1.00  0.00           C  
ATOM     10  CB  LEU A  14      34.043  13.617  20.674  1.00 67.39           C  
ATOM     11  CG  LEU A  14      33.570  13.077  21.988  1.00  0.00           C  
ATOM     12  CD1 LEU A  14      33.411  14.141  23.097  1.00  0.00           C  
ATOM     13  CD2 LEU A  14      32.284  12.244  21.777  1.00  0.00           C  
ATOM     14  H1  LEU A  14      36.196  11.977  20.844  1.00 67.39           H  
ATOM     15  H2  LEU A  14      36.434  11.694  19.289  1.00 67.39           H  
ATOM     16  N   VAL A  15      35.488  13.533  17.466  1.00 66.79           N  
ATOM     17  N   VAL A  15      35.558  13.453  17.454  1.00 66.79           N  
ATOM     18  CA  VAL A  15      35.426  13.946  16.062  1.00 66.27           C  
ATOM     19  CA  VAL A  15      35.463  13.900  16.061  1.00 66.27           C  
ATOM     20  C   VAL A  15      35.632  12.712  15.137  1.00 66.01           C  
ATOM     21  C   VAL A  15      35.727  12.707  15.116  1.00 66.01           C  
ATOM     22  O   VAL A  15      36.378  11.810  15.527  1.00 66.37           O  
ATOM     23  O   VAL A  15      36.501  11.812  15.491  1.00 66.37           O  
ATOM     24  CB  VAL A  15      36.487  15.068  15.794  1.00 66.27           C  
ATOM     25  CB  VAL A  15      36.440  15.087  15.816  1.00 66.27           C  
ATOM     26  CG1 VAL A  15      37.677  14.726  14.874  1.00 66.04           C  
ATOM     27  CG1 VAL A  15      37.519  14.745  14.784  1.00 66.04           C  
ATOM     28  CG2 VAL A  15      35.804  16.362  15.321  1.00 66.16           C  
ATOM     29  CG2 VAL A  15      35.668  16.364  15.435  1.00 66.16           C  
ATOM     30  H   VAL A  15      36.401  13.544  17.897  1.00 66.79           H  
ATOM     31  N   PRO A  16      34.983  12.673  13.944  1.00 65.36           N  
ATOM     32  N   PRO A  16      35.076  12.665  13.936  1.00 65.36           N  
ATOM     33  CA  PRO A  16      35.115  11.540  13.001  1.00 64.67           C  
ATOM     34  CA  PRO A  16      35.197  11.527  12.993  1.00 64.67           C  
ATOM     35  C   PRO A  16      36.544  11.271  12.500  1.00 64.23           C  
ATOM     36  C   PRO A  16      36.602  11.216  12.451  1.00 64.23           C  
ATOM     37  O   PRO A  16      37.268  12.216  12.191  1.00 64.10           O  
ATOM     38  O   PRO A  16      37.381  12.139  12.201  1.00 64.10           O  
ATOM     39  CB  PRO A  16      34.193  11.908  11.824  1.00 64.40           C  
ATOM     40  CB  PRO A  16      34.272  11.923  11.833  1.00 64.40           C  
ATOM     41  CG  PRO A  16      33.189  12.875  12.416  1.00 65.03           C  
ATOM     42  CG  PRO A  16      33.318  12.903  12.419  1.00 65.03           C  
ATOM     43  CD  PRO A  16      34.024  13.652  13.423  1.00 65.35           C  
ATOM     44  CD  PRO A  16      34.123  13.677  13.437  1.00 65.35           C  
ATOM     45  N   VAL A  17      36.898   9.981  12.401  1.00 63.72           N  
ATOM     46  N   VAL A  17      36.899   9.922  12.280  1.00 63.72           N  
ATOM     47  CA  VAL A  17      38.116   9.522  11.736  1.00 63.09           C  
ATOM     48  CA  VAL A  17      38.165   9.442  11.708  1.00 63.09           C  
ATOM     49  C   VAL A  17      37.931   9.528  10.208  1.00 62.74           C  
ATOM     50  C   VAL A  17      38.075   9.348  10.181  1.00 62.74           C  
ATOM     51  O   VAL A  17      36.885   9.110   9.716  1.00 62.75           O  
ATOM     52  O   VAL A  17      37.175   8.721   9.658  1.00 62.75           O  
ATOM     53  CB  VAL A  17      38.548   8.113  12.245  1.00 63.04           C  
ATOM     54  CB  VAL A  17      38.566   8.066  12.317  1.00 63.04           C  
ATOM     55  CG1 VAL A  17      39.381   7.246  11.275  1.00 62.52           C  
ATOM     56  CG1 VAL A  17      39.291   7.172  11.314  1.00 62.52           C  
ATOM     57  CG2 VAL A  17      39.303   8.265  13.578  1.00 63.21           C  
ATOM     58  CG2 VAL A  17      39.427   8.260  13.528  1.00 63.21           C  
ATOM     59  H   VAL A  17      36.229   9.265  12.652  1.00 63.72           H  
ATOM     60  N   TYR A  18      38.966   9.989   9.496  1.00 62.57           N  
ATOM     61  N   TYR A  18      39.006   9.981   9.477  1.00 62.57           N  
ATOM     62  CA  TYR A  18      39.015  10.013   8.041  1.00 62.81           C  
ATOM     63  CA  TYR A  18      39.011   9.987   8.021  1.00 62.81           C  
ATOM     64  C   TYR A  18      40.265   9.261   7.591  1.00 62.88           C  
ATOM     65  C   TYR A  18      40.241   9.255   7.530  1.00 62.88           C  
ATOM     66  O   TYR A  18      41.374   9.699   7.891  1.00 63.16           O  
ATOM     67  O   TYR A  18      41.366   9.633   7.852  1.00 63.16           O  
ATOM     68  CB  TYR A  18      39.005  11.477   7.567  1.00 63.19           C  
ATOM     69  CB  TYR A  18      39.004  11.428   7.517  1.00 63.19           C  
ATOM     70  CG  TYR A  18      39.113  11.671   6.065  1.00 64.37           C  
ATOM     71  CG  TYR A  18      39.173  11.632   6.022  1.00 64.37           C  
ATOM     72  CD1 TYR A  18      40.225  12.338   5.515  1.00 65.79           C  
ATOM     73  CD1 TYR A  18      40.281  12.316   5.519  1.00 65.79           C  
ATOM     74  CD2 TYR A  18      38.094  11.191   5.215  1.00 65.72           C  
ATOM     75  CD2 TYR A  18      38.207  11.193   5.118  1.00 65.72           C  
ATOM     76  CE1 TYR A  18      40.321  12.528   4.125  1.00 67.38           C  
ATOM     77  CE1 TYR A  18      40.440  12.536   4.154  1.00 67.38           C  
ATOM     78  CE2 TYR A  18      38.193  11.373   3.824  1.00 66.69           C  
ATOM     79  CE2 TYR A  18      38.353  11.402   3.741  1.00 66.69           C  
ATOM     80  CZ  TYR A  18      39.307  12.039   3.278  1.00 67.91           C  
ATOM     81  CZ  TYR A  18      39.471  12.073   3.264  1.00 67.91           C  
ATOM     82  OH  TYR A  18      39.399  12.206   1.929  1.00 68.61           O  
ATOM     83  OH  TYR A  18      39.629  12.285   1.904  1.00 68.61           O  
ATOM     84  H   TYR A  18      39.794  10.318   9.975  1.00 62.57           H  
ATOM     85  HH  TYR A  18      40.204  12.665   1.664  1.00 68.61           H  
ATOM     86  N   ILE A  19      40.069   8.138   6.887  1.00 62.70           N  
ATOM     87  N   ILE A  19      40.032   8.188   6.766  1.00 62.70           N  
ATOM     88  CA  ILE A  19      41.173   7.326   6.395  1.00 62.24           C  
ATOM     89  CA  ILE A  19      41.140   7.342   6.355  1.00 62.24           C  
ATOM     90  C   ILE A  19      41.754   7.940   5.109  1.00 62.47           C  
ATOM     91  C   ILE A  19      41.789   7.918   5.103  1.00 62.47           C  
ATOM     92  O   ILE A  19      41.093   7.932   4.069  1.00 62.95           O  
ATOM     93  O   ILE A  19      41.215   7.848   4.016  1.00 62.95           O  
ATOM     94  CB  ILE A  19      40.765   5.851   6.145  1.00 61.97           C  
ATOM     95  CB  ILE A  19      40.640   5.911   6.131  1.00 61.97           C  
ATOM     96  CG1 ILE A  19      40.206   5.167   7.413  1.00 61.27           C  
ATOM     97  CG1 ILE A  19      40.081   5.314   7.437  1.00 61.27           C  
ATOM     98  CG2 ILE A  19      41.931   5.020   5.586  1.00 62.04           C  
ATOM     99  CG2 ILE A  19      41.727   5.037   5.547  1.00 62.04           C  
ATOM    100  CD1 ILE A  19      41.137   5.168   8.635  1.00 58.88           C  
ATOM    101  CD1 ILE A  19      40.990   5.397   8.631  1.00 58.88           C  
ATOM    102  H   ILE A  19      39.135   7.816   6.669  1.00 62.70           H  
ATOM    103  N   TYR A  20      42.984   8.461   5.228  1.00 62.46           N  
ATOM    104  N   TYR A  20      42.970   8.513   5.265  1.00 62.46           N  
ATOM    105  CA  TYR A  20      43.720   9.082   4.136  1.00 62.38           C  
ATOM    106  CA  TYR A  20      43.699   9.114   4.142  1.00 62.38           C  
ATOM    107  C   TYR A  20      45.233   8.955   4.349  1.00 61.82           C  
ATOM    108  C   TYR A  20      45.204   9.029   4.263  1.00 61.82           C  
ATOM    109  O   TYR A  20      45.735   9.148   5.456  1.00 61.83           O  
ATOM    110  O   TYR A  20      45.766   9.188   5.341  1.00 61.83           O  
ATOM    111  CB  TYR A  20      43.275  10.556   3.933  1.00 62.80           C  
ATOM    112  CB  TYR A  20      43.320  10.593   3.939  1.00 62.80           C  
ATOM    113  CG  TYR A  20      44.196  11.388   3.046  1.00 63.80           C  
ATOM    114  CG  TYR A  20      44.291  11.358   3.047  1.00 63.80           C  
ATOM    115  CD1 TYR A  20      44.244  11.137   1.661  1.00 64.47           C  
ATOM    116  CD1 TYR A  20      44.393  11.078   1.683  1.00 64.47           C  
ATOM    117  CD2 TYR A  20      45.068  12.346   3.607  1.00 65.47           C  
ATOM    118  CD2 TYR A  20      45.125  12.341   3.573  1.00 65.47           C  
ATOM    119  CE1 TYR A  20      45.178  11.806   0.846  1.00 64.87           C  
ATOM    120  CE1 TYR A  20      45.291  11.759   0.870  1.00 64.87           C  
ATOM    121  CE2 TYR A  20      45.999  13.021   2.793  1.00 65.62           C  
ATOM    122  CE2 TYR A  20      46.030  13.038   2.760  1.00 65.62           C  
ATOM    123  CZ  TYR A  20      46.061  12.746   1.413  1.00 65.29           C  
ATOM    124  CZ  TYR A  20      46.102  12.742   1.411  1.00 65.29           C  
ATOM    125  OH  TYR A  20      46.970  13.392   0.629  1.00 64.90           O  
ATOM    126  OH  TYR A  20      46.983  13.429   0.607  1.00 64.90           O  
ATOM    127  H   TYR A  20      43.461   8.422   6.119  1.00 62.46           H  
ATOM    128  HH  TYR A  20      46.889  13.176  -0.303  1.00 64.90           H  
ATOM    129  N   SER A  21      45.911   8.733   3.218  1.00 61.53           N  
ATOM    130  N   SER A  21      45.839   8.785   3.129  1.00 61.53           N  
ATOM    131  CA  SER A  21      47.308   9.053   2.967  1.00 61.78           C  
ATOM    132  CA  SER A  21      47.247   9.101   2.924  1.00 61.78           C  
ATOM    133  C   SER A  21      47.464   9.224   1.441  1.00 61.86           C  
ATOM    134  C   SER A  21      47.449   9.248   1.419  1.00 61.86           C  
ATOM    135  O   SER A  21      46.666   8.647   0.697  1.00 62.19           O  
ATOM    136  O   SER A  21      46.697   8.655   0.643  1.00 62.19           O  
ATOM    137  CB  SER A  21      48.231   7.977   3.583  1.00 61.50           C  
ATOM    138  CB  SER A  21      48.163   8.018   3.496  1.00 61.50           C  
ATOM    139  OG  SER A  21      48.257   6.769   2.852  1.00 61.20           O  
ATOM    140  OG  SER A  21      48.173   6.872   2.675  1.00 61.20           O  
ATOM    141  H   SER A  21      45.382   8.567   2.373  1.00 61.53           H  
ATOM    142  HG  SER A  21      47.428   6.309   3.003  1.00 61.20           H  
ATOM    143  N   PRO A  22      48.482   9.985   0.977  1.00 61.62           N  
ATOM    144  N   PRO A  22      48.424  10.046   0.987  1.00 61.62           N  
ATOM    145  CA  PRO A  22      48.776  10.094  -0.465  1.00 61.32           C  
ATOM    146  CA  PRO A  22      48.718  10.122  -0.442  1.00 61.32           C  
ATOM    147  C   PRO A  22      49.171   8.756  -1.124  1.00 61.22           C  
ATOM    148  C   PRO A  22      49.016   8.716  -1.000  1.00 61.22           C  
ATOM    149  O   PRO A  22      48.779   8.518  -2.265  1.00 61.49           O  
ATOM    150  O   PRO A  22      48.514   8.403  -2.080  1.00 61.49           O  
ATOM    151  CB  PRO A  22      49.897  11.144  -0.536  1.00 61.15           C  
ATOM    152  CB  PRO A  22      49.944  11.043  -0.505  1.00 61.15           C  
ATOM    153  CG  PRO A  22      50.567  11.092   0.829  1.00 61.08           C  
ATOM    154  CG  PRO A  22      50.473  11.096   0.880  1.00 61.08           C  
ATOM    155  CD  PRO A  22      49.409  10.789   1.774  1.00 61.61           C  
ATOM    156  CD  PRO A  22      49.294  10.938   1.778  1.00 61.61           C  
ATOM    157  N   GLU A  23      49.866   7.888  -0.366  1.00 60.89           N  
ATOM    158  N   GLU A  23      49.776   7.891  -0.263  1.00 60.89           N  
ATOM    159  CA  GLU A  23      50.200   6.511  -0.740  1.00 59.92           C  
ATOM    160  CA  GLU A  23      50.165   6.527  -0.687  1.00 59.92           C  
ATOM    161  C   GLU A  23      48.961   5.623  -0.933  1.00 59.34           C  
ATOM    162  C   GLU A  23      48.957   5.632  -0.897  1.00 59.34           C  
ATOM    163  O   GLU A  23      48.926   4.848  -1.888  1.00 59.37           O  
ATOM    164  O   GLU A  23      48.930   4.815  -1.832  1.00 59.37           O  
ATOM    165  CB  GLU A  23      51.141   5.899   0.323  1.00  0.00           C  
ATOM    166  CB  GLU A  23      51.125   5.884   0.334  1.00 59.80           C  
ATOM    167  CG  GLU A  23      52.503   6.616   0.467  1.00  0.00           C  
ATOM    168  CD  GLU A  23      53.387   6.563  -0.789  1.00  0.00           C  
ATOM    169  OE1 GLU A  23      53.471   5.477  -1.405  1.00  0.00           O  
ATOM    170  OE2 GLU A  23      53.977   7.618  -1.110  1.00  0.00           O1-
ATOM    171  H   GLU A  23      50.152   8.167   0.560  1.00 60.89           H  
ATOM    172  N   TYR A  24      47.962   5.773  -0.045  1.00 58.41           N  
ATOM    173  N   TYR A  24      47.968   5.795  -0.015  1.00 58.41           N  
ATOM    174  CA  TYR A  24      46.690   5.062  -0.119  1.00 57.60           C  
ATOM    175  CA  TYR A  24      46.711   5.058  -0.089  1.00 57.60           C  
ATOM    176  C   TYR A  24      45.810   5.539  -1.280  1.00 57.13           C  
ATOM    177  C   TYR A  24      45.925   5.547  -1.289  1.00 57.13           C  
ATOM    178  O   TYR A  24      45.301   4.699  -2.020  1.00 56.90           O  
ATOM    179  O   TYR A  24      45.667   4.774  -2.207  1.00 56.90           O  
ATOM    180  CB  TYR A  24      45.937   5.151   1.224  1.00 57.63           C  
ATOM    181  CB  TYR A  24      45.895   5.214   1.213  1.00 57.63           C  
ATOM    182  CG  TYR A  24      44.569   4.486   1.238  1.00 56.51           C  
ATOM    183  CG  TYR A  24      44.545   4.511   1.233  1.00 56.51           C  
ATOM    184  CD1 TYR A  24      43.433   5.163   1.731  1.00 55.79           C  
ATOM    185  CD1 TYR A  24      43.431   5.127   1.796  1.00 55.79           C  
ATOM    186  CD2 TYR A  24      44.434   3.175   0.743  1.00 56.35           C  
ATOM    187  CD2 TYR A  24      44.385   3.233   0.693  1.00 56.35           C  
ATOM    188  CE1 TYR A  24      42.180   4.520   1.734  1.00 56.25           C  
ATOM    189  CE1 TYR A  24      42.176   4.503   1.810  1.00 56.25           C  
ATOM    190  CE2 TYR A  24      43.185   2.539   0.736  1.00 56.84           C  
ATOM    191  CE2 TYR A  24      43.138   2.588   0.710  1.00 56.84           C  
ATOM    192  CZ  TYR A  24      42.058   3.204   1.239  1.00 56.82           C  
ATOM    193  CZ  TYR A  24      42.035   3.231   1.264  1.00 56.82           C  
ATOM    194  OH  TYR A  24      40.860   2.556   1.249  1.00 56.16           O  
ATOM    195  OH  TYR A  24      40.807   2.596   1.283  1.00 56.16           O  
ATOM    196  H   TYR A  24      48.069   6.428   0.719  1.00 58.41           H  
ATOM    197  HH  TYR A  24      40.180   3.063   1.706  1.00 56.16           H  
ATOM    198  N   VAL A  25      45.650   6.864  -1.420  1.00 56.67           N  
ATOM    199  N   VAL A  25      45.573   6.833  -1.278  1.00 56.67           N  
ATOM    200  CA  VAL A  25      44.868   7.474  -2.492  1.00 56.34           C  
ATOM    201  CA  VAL A  25      44.805   7.461  -2.362  1.00 56.34           C  
ATOM    202  C   VAL A  25      45.413   7.136  -3.890  1.00 56.43           C  
ATOM    203  C   VAL A  25      45.373   7.106  -3.750  1.00 56.43           C  
ATOM    204  O   VAL A  25      44.607   6.760  -4.734  1.00 56.44           O  
ATOM    205  O   VAL A  25      44.618   6.756  -4.663  1.00 56.44           O  
ATOM    206  CB  VAL A  25      44.688   9.009  -2.285  1.00 55.98           C  
ATOM    207  CB  VAL A  25      44.640   9.001  -2.140  1.00 55.98           C  
ATOM    208  CG1 VAL A  25      44.457   9.855  -3.554  1.00 56.04           C  
ATOM    209  CG1 VAL A  25      44.459   9.732  -3.431  1.00 56.04           C  
ATOM    210  CG2 VAL A  25      43.539   9.261  -1.295  1.00 55.57           C  
ATOM    211  CG2 VAL A  25      43.457   9.288  -1.235  1.00 55.57           C  
ATOM    212  H   VAL A  25      46.090   7.498  -0.765  1.00 56.67           H  
ATOM    213  N   SER A  26      46.745   7.173  -4.084  1.00 56.42           N  
ATOM    214  N   SER A  26      46.693   7.151  -3.894  1.00 56.42           N  
ATOM    215  CA  SER A  26      47.394   6.783  -5.342  1.00 56.85           C  
ATOM    216  CA  SER A  26      47.308   6.878  -5.181  1.00 56.85           C  
ATOM    217  C   SER A  26      47.287   5.277  -5.672  1.00 57.50           C  
ATOM    218  C   SER A  26      47.215   5.402  -5.551  1.00 57.50           C  
ATOM    219  O   SER A  26      47.160   4.942  -6.850  1.00 57.66           O  
ATOM    220  O   SER A  26      46.981   5.074  -6.715  1.00 57.66           O  
ATOM    221  CB  SER A  26      48.837   7.327  -5.396  1.00 56.79           C  
ATOM    222  CB  SER A  26      48.735   7.462  -5.265  1.00 56.79           C  
ATOM    223  OG  SER A  26      49.747   6.565  -4.628  1.00 56.50           O  
ATOM    224  OG  SER A  26      49.768   6.487  -5.214  1.00 56.50           O  
ATOM    225  H   SER A  26      47.356   7.478  -3.337  1.00 56.42           H  
ATOM    226  HG  SER A  26      49.614   6.774  -3.700  1.00 56.50           H  
ATOM    227  N   MET A  27      47.264   4.404  -4.643  1.00 58.42           N  
ATOM    228  N   MET A  27      47.371   4.515  -4.565  1.00 58.42           N  
ATOM    229  CA  MET A  27      46.922   2.979  -4.774  1.00 59.16           C  
ATOM    230  CA  MET A  27      47.068   3.089  -4.756  1.00 59.16           C  
ATOM    231  C   MET A  27      45.470   2.756  -5.233  1.00 58.99           C  
ATOM    232  C   MET A  27      45.625   2.927  -5.267  1.00 58.99           C  
ATOM    233  O   MET A  27      45.213   1.810  -5.976  1.00 58.76           O  
ATOM    234  O   MET A  27      45.386   2.189  -6.213  1.00 58.76           O  
ATOM    235  CB  MET A  27      47.163   2.237  -3.439  1.00 59.73           C  
ATOM    236  CB  MET A  27      47.265   2.291  -3.451  1.00 59.73           C  
ATOM    237  CG  MET A  27      48.590   1.720  -3.238  1.00 61.66           C  
ATOM    238  CG  MET A  27      48.321   1.179  -3.504  1.00 61.66           C  
ATOM    239  SD  MET A  27      48.961   0.170  -4.103  1.00 66.40           S  
ATOM    240  SD  MET A  27      47.942  -0.106  -4.738  1.00 66.40           S  
ATOM    241  CE  MET A  27      49.852   0.768  -5.563  1.00 67.11           C  
ATOM    242  CE  MET A  27      49.344   0.042  -5.910  1.00 67.11           C  
ATOM    243  H   MET A  27      47.399   4.743  -3.701  1.00 58.42           H  
ATOM    244  N   CYS A  28      44.557   3.635  -4.795  1.00 58.96           N  
ATOM    245  N   CYS A  28      44.687   3.655  -4.660  1.00 58.96           N  
ATOM    246  CA  CYS A  28      43.136   3.584  -5.131  1.00 59.55           C  
ATOM    247  CA  CYS A  28      43.273   3.589  -5.029  1.00 59.55           C  
ATOM    248  C   CYS A  28      42.823   4.215  -6.503  1.00 59.96           C  
ATOM    249  C   CYS A  28      42.919   4.223  -6.380  1.00 59.96           C  
ATOM    250  O   CYS A  28      41.800   3.874  -7.094  1.00 60.24           O  
ATOM    251  O   CYS A  28      41.867   3.923  -6.951  1.00 60.24           O  
ATOM    252  CB  CYS A  28      42.283   4.227  -4.029  1.00 59.54           C  
ATOM    253  CB  CYS A  28      42.404   4.206  -3.933  1.00 59.54           C  
ATOM    254  SG  CYS A  28      42.475   3.264  -2.511  1.00 60.68           S  
ATOM    255  SG  CYS A  28      42.425   3.311  -2.368  1.00 60.68           S  
ATOM    256  H   CYS A  28      44.843   4.385  -4.180  1.00 58.96           H  
ATOM    257  HG  CYS A  28      43.736   3.641  -2.265  1.00 60.68           H  
ATOM    258  N   ASP A  29      43.716   5.087  -6.999  1.00 60.34           N  
ATOM    259  N   ASP A  29      43.770   5.121  -6.873  1.00 60.34           N  
ATOM    260  CA  ASP A  29      43.668   5.697  -8.334  1.00 60.43           C  
ATOM    261  CA  ASP A  29      43.592   5.692  -8.206  1.00 60.43           C  
ATOM    262  C   ASP A  29      44.164   4.763  -9.435  1.00 60.73           C  
ATOM    263  C   ASP A  29      44.054   4.719  -9.274  1.00 60.73           C  
ATOM    264  O   ASP A  29      43.776   4.946 -10.584  1.00 60.60           O  
ATOM    265  O   ASP A  29      43.731   4.881 -10.448  1.00 60.60           O  
ATOM    266  CB  ASP A  29      44.501   6.997  -8.420  1.00 60.55           C  
ATOM    267  CB  ASP A  29      44.424   6.955  -8.358  1.00 60.55           C  
ATOM    268  CG  ASP A  29      44.076   8.094  -7.444  1.00 60.44           C  
ATOM    269  CG  ASP A  29      43.938   8.067  -7.497  1.00 60.44           C  
ATOM    270  OD1 ASP A  29      44.922   8.974  -7.175  1.00 58.61           O  
ATOM    271  OD1 ASP A  29      44.783   8.895  -7.072  1.00 58.61           O  
ATOM    272  OD2 ASP A  29      42.873   8.126  -7.108  1.00 61.30           O1-
ATOM    273  OD2 ASP A  29      42.727   8.185  -7.200  1.00 61.30           O1-
ATOM    274  H   ASP A  29      44.506   5.353  -6.427  1.00 60.34           H  
ATOM    275  N   SER A  30      45.025   3.803  -9.078  1.00 60.99           N  
ATOM    276  N   SER A  30      44.837   3.725  -8.869  1.00 60.99           N  
ATOM    277  CA  SER A  30      45.570   2.819 -10.005  1.00 61.59           C  
ATOM    278  CA  SER A  30      45.415   2.802  -9.828  1.00 61.59           C  
ATOM    279  C   SER A  30      44.624   1.625 -10.259  1.00 61.84           C  
ATOM    280  C   SER A  30      44.507   1.622 -10.134  1.00 61.84           C  
ATOM    281  O   SER A  30      44.906   0.849 -11.171  1.00 61.83           O  
ATOM    282  O   SER A  30      44.847   0.803 -10.985  1.00 61.83           O  
ATOM    283  CB  SER A  30      47.001   2.457  -9.566  1.00 61.36           C  
ATOM    284  CB  SER A  30      46.780   2.324  -9.354  1.00 61.36           C  
ATOM    285  OG  SER A  30      47.054   1.911  -8.268  1.00 62.47           O  
ATOM    286  OG  SER A  30      46.624   1.557  -8.188  1.00 62.47           O  
ATOM    287  H   SER A  30      45.311   3.723  -8.112  1.00 60.99           H  
ATOM    288  HG  SER A  30      46.954   2.622  -7.630  1.00 62.47           H  
ATOM    289  N   LEU A  31      43.493   1.538  -9.529  1.00 62.27           N  
ATOM    290  N   LEU A  31      43.367   1.523  -9.444  1.00 62.27           N  
ATOM    291  CA  LEU A  31      42.364   0.645  -9.817  1.00 62.67           C  
ATOM    292  CA  LEU A  31      42.384   0.490  -9.773  1.00 62.67           C  
ATOM    293  C   LEU A  31      41.756   0.978 -11.194  1.00 62.74           C  
ATOM    294  C   LEU A  31      41.800   0.889 -11.119  1.00 62.74           C  
ATOM    295  O   LEU A  31      41.222   2.073 -11.372  1.00 62.86           O  
ATOM    296  O   LEU A  31      41.235   1.975 -11.266  1.00 62.86           O  
ATOM    297  CB  LEU A  31      41.293   0.780  -8.708  1.00 62.62           C  
ATOM    298  CB  LEU A  31      41.296   0.313  -8.690  1.00 62.62           C  
ATOM    299  CG  LEU A  31      41.733   0.318  -7.302  1.00 64.26           C  
ATOM    300  CG  LEU A  31      41.748   0.170  -7.208  1.00 64.26           C  
ATOM    301  CD1 LEU A  31      40.707   0.744  -6.234  1.00 64.52           C  
ATOM    302  CD1 LEU A  31      40.621   0.486  -6.193  1.00 64.52           C  
ATOM    303  CD2 LEU A  31      41.943  -1.203  -7.260  1.00 63.11           C  
ATOM    304  CD2 LEU A  31      42.418  -1.167  -6.853  1.00 63.11           C  
ATOM    305  H   LEU A  31      43.335   2.220  -8.801  1.00 62.27           H  
ATOM    306  N   ALA A  32      41.902   0.036 -12.142  1.00 62.63           N  
ATOM    307  N   ALA A  32      41.990   0.011 -12.101  1.00 62.63           N  
ATOM    308  CA  ALA A  32      41.668   0.223 -13.577  1.00 62.38           C  
ATOM    309  CA  ALA A  32      41.626   0.260 -13.500  1.00 62.38           C  
ATOM    310  C   ALA A  32      40.247   0.641 -13.992  1.00 61.87           C  
ATOM    311  C   ALA A  32      40.208   0.767 -13.768  1.00 61.87           C  
ATOM    312  O   ALA A  32      40.108   1.327 -15.004  1.00 61.96           O  
ATOM    313  O   ALA A  32      40.011   1.626 -14.623  1.00 61.96           O  
ATOM    314  CB  ALA A  32      42.075  -1.066 -14.308  1.00 62.68           C  
ATOM    315  CB  ALA A  32      41.888  -0.987 -14.330  1.00 62.68           C  
ATOM    316  H   ALA A  32      42.350  -0.834 -11.890  1.00 62.63           H  
ATOM    317  N   LYS A  33      39.227   0.227 -13.224  1.00 61.17           N  
ATOM    318  N   LYS A  33      39.226   0.225 -13.066  1.00 61.17           N  
ATOM    319  CA  LYS A  33      37.814   0.484 -13.517  1.00 61.21           C  
ATOM    320  CA  LYS A  33      37.844   0.505 -13.424  1.00 61.21           C  
ATOM    321  C   LYS A  33      37.328   1.878 -13.076  1.00 60.99           C  
ATOM    322  C   LYS A  33      37.368   1.894 -12.991  1.00 60.99           C  
ATOM    323  O   LYS A  33      36.243   2.283 -13.493  1.00 61.00           O  
ATOM    324  O   LYS A  33      36.279   2.330 -13.385  1.00 61.00           O  
ATOM    325  CB  LYS A  33      36.969  -0.640 -12.879  1.00 61.31           C  
ATOM    326  CB  LYS A  33      36.909  -0.608 -12.930  1.00 61.31           C  
ATOM    327  CG  LYS A  33      37.260  -2.046 -13.445  1.00 62.39           C  
ATOM    328  CG  LYS A  33      37.289  -2.011 -13.461  1.00 62.39           C  
ATOM    329  CD  LYS A  33      36.813  -2.238 -14.905  1.00 63.40           C  
ATOM    330  CD  LYS A  33      36.900  -2.215 -14.931  1.00 63.40           C  
ATOM    331  CE  LYS A  33      37.061  -3.669 -15.403  1.00 64.21           C  
ATOM    332  CE  LYS A  33      37.432  -3.530 -15.505  1.00 64.21           C  
ATOM    333  NZ  LYS A  33      36.485  -3.906 -16.738  1.00 65.22           N1+
ATOM    334  NZ  LYS A  33      36.489  -4.200 -16.498  1.00 65.22           N1+
ATOM    335  H   LYS A  33      39.419  -0.328 -12.402  1.00 61.17           H  
ATOM    336  HZ1 LYS A  33      36.671  -4.864 -17.009  1.00 65.22           H  
ATOM    337  HZ2 LYS A  33      35.487  -3.757 -16.709  1.00 65.22           H  
ATOM    338  HZ3 LYS A  33      36.904  -3.280 -17.411  1.00 65.22           H  
ATOM    339  N   ILE A  34      38.132   2.586 -12.267  1.00 60.45           N  
ATOM    340  N   ILE A  34      38.194   2.576 -12.192  1.00 60.45           N  
ATOM    341  CA  ILE A  34      37.846   3.910 -11.712  1.00 59.78           C  
ATOM    342  CA  ILE A  34      37.939   3.949 -11.745  1.00 59.78           C  
ATOM    343  C   ILE A  34      39.156   4.705 -11.493  1.00 59.80           C  
ATOM    344  C   ILE A  34      39.248   4.699 -11.504  1.00 59.80           C  
ATOM    345  O   ILE A  34      39.539   4.959 -10.348  1.00 59.69           O  
ATOM    346  O   ILE A  34      39.602   4.982 -10.352  1.00 59.69           O  
ATOM    347  CB  ILE A  34      37.025   3.840 -10.389  1.00 59.62           C  
ATOM    348  CB  ILE A  34      37.082   3.994 -10.451  1.00 59.62           C  
ATOM    349  CG1 ILE A  34      37.562   2.778  -9.387  1.00 58.73           C  
ATOM    350  CG1 ILE A  34      37.344   2.778  -9.553  1.00 58.73           C  
ATOM    351  CG2 ILE A  34      35.521   3.664 -10.658  1.00 60.14           C  
ATOM    352  CG2 ILE A  34      35.607   4.160 -10.789  1.00 60.14           C  
ATOM    353  CD1 ILE A  34      37.770   3.292  -7.958  1.00 57.03           C  
ATOM    354  CD1 ILE A  34      37.801   3.137  -8.157  1.00 57.03           C  
ATOM    355  H   ILE A  34      39.023   2.189 -11.998  1.00 60.45           H  
ATOM    356  N   PRO A  35      39.853   5.068 -12.597  1.00 59.72           N  
ATOM    357  N   PRO A  35      39.969   5.037 -12.575  1.00 59.72           N  
ATOM    358  CA  PRO A  35      41.112   5.815 -12.503  1.00 59.44           C  
ATOM    359  CA  PRO A  35      41.213   5.784 -12.418  1.00 59.44           C  
ATOM    360  C   PRO A  35      40.904   7.253 -11.999  1.00 59.35           C  
ATOM    361  C   PRO A  35      40.873   7.184 -11.948  1.00 59.35           C  
ATOM    362  O   PRO A  35      40.069   7.973 -12.546  1.00 59.30           O  
ATOM    363  O   PRO A  35      39.933   7.810 -12.454  1.00 59.30           O  
ATOM    364  CB  PRO A  35      41.682   5.760 -13.929  1.00 59.29           C  
ATOM    365  CB  PRO A  35      41.808   5.798 -13.828  1.00 59.29           C  
ATOM    366  CG  PRO A  35      40.458   5.656 -14.823  1.00 59.88           C  
ATOM    367  CG  PRO A  35      40.635   5.682 -14.717  1.00 59.88           C  
ATOM    368  CD  PRO A  35      39.496   4.811 -13.996  1.00 59.74           C  
ATOM    369  CD  PRO A  35      39.666   4.778 -13.995  1.00 59.74           C  
ATOM    370  N   LYS A  36      41.674   7.625 -10.962  1.00 59.30           N  
ATOM    371  N   LYS A  36      41.621   7.622 -10.940  1.00 59.30           N  
ATOM    372  CA  LYS A  36      41.756   8.970 -10.374  1.00 58.96           C  
ATOM    373  CA  LYS A  36      41.584   8.972 -10.392  1.00 58.96           C  
ATOM    374  C   LYS A  36      40.524   9.380  -9.539  1.00 58.31           C  
ATOM    375  C   LYS A  36      40.336   9.305  -9.564  1.00 58.31           C  
ATOM    376  O   LYS A  36      40.410  10.556  -9.197  1.00 58.82           O  
ATOM    377  O   LYS A  36      40.104  10.457  -9.237  1.00 58.82           O  
ATOM    378  CB  LYS A  36      42.167  10.032 -11.433  1.00 59.26           C  
ATOM    379  CB  LYS A  36      41.867  10.015 -11.489  1.00 59.26           C  
ATOM    380  CG  LYS A  36      43.507   9.692 -12.125  1.00 61.12           C  
ATOM    381  CG  LYS A  36      43.359  10.254 -11.729  1.00 61.12           C  
ATOM    382  CD  LYS A  36      43.770  10.460 -13.430  1.00 64.93           C  
ATOM    383  CD  LYS A  36      43.647  10.523 -13.208  1.00 64.93           C  
ATOM    384  CE  LYS A  36      44.223  11.910 -13.217  1.00 66.50           C  
ATOM    385  CE  LYS A  36      44.506  11.789 -13.415  1.00 66.50           C  
ATOM    386  NZ  LYS A  36      44.453  12.602 -14.498  1.00 66.01           N1+
ATOM    387  NZ  LYS A  36      44.338  12.415 -14.785  1.00 66.01           N1+
ATOM    388  H   LYS A  36      42.316   6.946 -10.576  1.00 59.30           H  
ATOM    389  HZ1 LYS A  36      43.595  12.620 -15.031  1.00 66.01           H  
ATOM    390  HZ2 LYS A  36      44.756  13.549 -14.317  1.00 66.01           H  
ATOM    391  HZ3 LYS A  36      45.167  12.116 -15.022  1.00 66.01           H  
ATOM    392  N   ARG A  37      39.636   8.427  -9.195  1.00 57.60           N  
ATOM    393  N   ARG A  37      39.553   8.305  -9.188  1.00 57.60           N  
ATOM    394  CA  ARG A  37      38.419   8.711  -8.433  1.00 57.20           C  
ATOM    395  CA  ARG A  37      38.393   8.576  -8.352  1.00 57.20           C  
ATOM    396  C   ARG A  37      38.683   9.019  -6.948  1.00 57.05           C  
ATOM    397  C   ARG A  37      38.697   8.974  -6.891  1.00 57.05           C  
ATOM    398  O   ARG A  37      38.064   9.947  -6.437  1.00 57.06           O  
ATOM    399  O   ARG A  37      38.029   9.844  -6.341  1.00 57.06           O  
ATOM    400  CB  ARG A  37      37.387   7.584  -8.607  1.00 56.89           C  
ATOM    401  CB  ARG A  37      37.372   7.444  -8.410  1.00 56.89           C  
ATOM    402  CG  ARG A  37      35.963   7.990  -8.157  1.00 57.29           C  
ATOM    403  CG  ARG A  37      35.969   7.963  -8.130  1.00 57.29           C  
ATOM    404  CD  ARG A  37      34.994   6.807  -8.034  1.00 57.01           C  
ATOM    405  CD  ARG A  37      34.893   6.906  -7.988  1.00 57.01           C  
ATOM    406  NE  ARG A  37      35.293   5.995  -6.840  1.00 55.93           N  
ATOM    407  NE  ARG A  37      34.974   6.197  -6.720  1.00 55.93           N  
ATOM    408  CZ  ARG A  37      34.818   4.775  -6.536  1.00 55.12           C  
ATOM    409  CZ  ARG A  37      34.722   4.914  -6.588  1.00 55.12           C  
ATOM    410  NH1 ARG A  37      33.901   4.162  -7.292  1.00 55.69           N1+
ATOM    411  NH1 ARG A  37      34.367   4.216  -7.650  1.00 55.69           N1+
ATOM    412  NH2 ARG A  37      35.282   4.150  -5.446  1.00 54.14           N1+
ATOM    413  NH2 ARG A  37      34.819   4.329  -5.405  1.00 54.14           N1+
ATOM    414  H   ARG A  37      39.780   7.472  -9.495  1.00 57.60           H  
ATOM    415  HE  ARG A  37      35.964   6.404  -6.207  1.00 55.93           H  
ATOM    416 HH11 ARG A  37      33.536   4.618  -8.120  1.00 55.69           H  
ATOM    417 HH12 ARG A  37      33.525   3.266  -7.010  1.00 55.69           H  
ATOM    418 HH21 ARG A  37      35.985   4.579  -4.861  1.00 54.14           H  
ATOM    419 HH22 ARG A  37      34.910   3.246  -5.187  1.00 54.14           H  
ATOM    420  N   ALA A  38      39.595   8.284  -6.283  1.00 56.86           N  
ATOM    421  N   ALA A  38      39.688   8.354  -6.266  1.00 56.86           N  
ATOM    422  CA  ALA A  38      39.975   8.549  -4.888  1.00 56.89           C  
ATOM    423  CA  ALA A  38      40.004   8.667  -4.874  1.00 56.89           C  
ATOM    424  C   ALA A  38      40.706   9.892  -4.714  1.00 56.99           C  
ATOM    425  C   ALA A  38      40.693  10.018  -4.770  1.00 56.99           C  
ATOM    426  O   ALA A  38      40.516  10.548  -3.691  1.00 57.43           O  
ATOM    427  O   ALA A  38      40.335  10.840  -3.929  1.00 57.43           O  
ATOM    428  CB  ALA A  38      40.808   7.387  -4.334  1.00 57.25           C  
ATOM    429  CB  ALA A  38      40.868   7.582  -4.261  1.00 57.25           C  
ATOM    430  H   ALA A  38      40.110   7.557  -6.761  1.00 56.86           H  
ATOM    431  N   SER A  39      41.467  10.289  -5.750  1.00 56.67           N  
ATOM    432  N   SER A  39      41.686  10.238  -5.625  1.00 56.67           N  
ATOM    433  CA  SER A  39      42.093  11.594  -5.931  1.00 56.69           C  
ATOM    434  CA  SER A  39      42.254  11.554  -5.833  1.00 56.69           C  
ATOM    435  C   SER A  39      41.038  12.702  -5.919  1.00 56.47           C  
ATOM    436  C   SER A  39      41.146  12.578  -5.802  1.00 56.47           C  
ATOM    437  O   SER A  39      41.123  13.581  -5.072  1.00 56.51           O  
ATOM    438  O   SER A  39      41.149  13.476  -4.964  1.00 56.51           O  
ATOM    439  CB  SER A  39      42.906  11.624  -7.249  1.00 56.80           C  
ATOM    440  CB  SER A  39      42.926  11.615  -7.199  1.00 56.80           C  
ATOM    441  OG  SER A  39      44.250  11.984  -7.015  1.00 59.04           O  
ATOM    442  OG  SER A  39      44.329  11.438  -7.071  1.00 59.04           O  
ATOM    443  H   SER A  39      41.620   9.632  -6.506  1.00 56.67           H  
ATOM    444  HG  SER A  39      44.737  11.179  -6.810  1.00 59.04           H  
ATOM    445  N   MET A  40      40.042  12.594  -6.819  1.00 56.23           N  
ATOM    446  N   MET A  40      40.190  12.404  -6.716  1.00 56.23           N  
ATOM    447  CA  MET A  40      38.906  13.508  -6.955  1.00 55.72           C  
ATOM    448  CA  MET A  40      39.079  13.320  -6.913  1.00 55.72           C  
ATOM    449  C   MET A  40      38.037  13.626  -5.694  1.00 56.08           C  
ATOM    450  C   MET A  40      38.255  13.467  -5.663  1.00 56.08           C  
ATOM    451  O   MET A  40      37.656  14.743  -5.347  1.00 55.86           O  
ATOM    452  O   MET A  40      37.925  14.582  -5.267  1.00 55.86           O  
ATOM    453  CB  MET A  40      38.039  13.081  -8.156  1.00 55.27           C  
ATOM    454  CB  MET A  40      38.204  12.852  -8.075  1.00 55.27           C  
ATOM    455  CG  MET A  40      38.685  13.378  -9.514  1.00 54.03           C  
ATOM    456  CG  MET A  40      38.786  13.198  -9.442  1.00 54.03           C  
ATOM    457  SD  MET A  40      37.764  12.753 -10.943  1.00 51.71           S  
ATOM    458  SD  MET A  40      37.805  12.709 -10.872  1.00 51.71           S  
ATOM    459  CE  MET A  40      36.358  13.898 -10.924  1.00 49.88           C  
ATOM    460  CE  MET A  40      36.380  13.838 -10.759  1.00 49.88           C  
ATOM    461  H   MET A  40      40.058  11.820  -7.470  1.00 56.23           H  
ATOM    462  N   VAL A  41      37.748  12.488  -5.038  1.00 56.84           N  
ATOM    463  N   VAL A  41      37.939  12.338  -5.036  1.00 56.84           N  
ATOM    464  CA  VAL A  41      36.958  12.407  -3.807  1.00 57.66           C  
ATOM    465  CA  VAL A  41      37.096  12.347  -3.847  1.00 57.66           C  
ATOM    466  C   VAL A  41      37.653  13.125  -2.638  1.00 58.26           C  
ATOM    467  C   VAL A  41      37.809  13.147  -2.772  1.00 58.26           C  
ATOM    468  O   VAL A  41      37.036  14.012  -2.046  1.00 58.80           O  
ATOM    469  O   VAL A  41      37.338  14.221  -2.357  1.00 58.80           O  
ATOM    470  CB  VAL A  41      36.647  10.930  -3.421  1.00 57.60           C  
ATOM    471  CB  VAL A  41      36.761  10.924  -3.325  1.00 57.60           C  
ATOM    472  CG1 VAL A  41      36.138  10.711  -1.977  1.00 57.03           C  
ATOM    473  CG1 VAL A  41      35.797  10.989  -2.124  1.00 57.03           C  
ATOM    474  CG2 VAL A  41      35.640  10.308  -4.407  1.00 57.77           C  
ATOM    475  CG2 VAL A  41      36.167  10.068  -4.431  1.00 57.77           C  
ATOM    476  H   VAL A  41      38.087  11.608  -5.405  1.00 56.84           H  
ATOM    477  N   HIS A  42      38.924  12.766  -2.367  1.00 58.47           N  
ATOM    478  N   HIS A  42      38.963  12.647  -2.348  1.00 58.47           N  
ATOM    479  CA  HIS A  42      39.749  13.422  -1.353  1.00 58.89           C  
ATOM    480  CA  HIS A  42      39.713  13.309  -1.296  1.00 58.89           C  
ATOM    481  C   HIS A  42      39.993  14.906  -1.664  1.00 58.93           C  
ATOM    482  C   HIS A  42      39.887  14.789  -1.630  1.00 58.93           C  
ATOM    483  O   HIS A  42      39.916  15.710  -0.743  1.00 59.23           O  
ATOM    484  O   HIS A  42      39.770  15.634  -0.760  1.00 59.23           O  
ATOM    485  CB  HIS A  42      41.088  12.678  -1.129  1.00 58.67           C  
ATOM    486  CB  HIS A  42      41.058  12.635  -1.093  1.00 58.67           C  
ATOM    487  CG  HIS A  42      42.060  13.435  -0.246  1.00 60.58           C  
ATOM    488  CG  HIS A  42      41.977  13.412  -0.216  1.00 60.58           C  
ATOM    489  CD2 HIS A  42      43.138  14.213  -0.617  1.00 61.70           C  
ATOM    490  CD2 HIS A  42      43.030  14.211  -0.513  1.00 61.70           C  
ATOM    491  ND1 HIS A  42      41.889  13.540   1.139  1.00 62.19           N  
ATOM    492  ND1 HIS A  42      41.839  13.448   1.154  1.00 62.19           N  
ATOM    493  CE1 HIS A  42      42.832  14.383   1.539  1.00 63.18           C  
ATOM    494  CE1 HIS A  42      42.780  14.223   1.665  1.00 63.18           C  
ATOM    495  NE2 HIS A  42      43.598  14.818   0.539  1.00 62.36           N  
ATOM    496  NE2 HIS A  42      43.515  14.699   0.674  1.00 62.36           N  
ATOM    497  H   HIS A  42      39.372  12.036  -2.907  1.00 58.47           H  
ATOM    498  HE2 HIS A  42      44.357  15.484   0.608  1.00 62.36           H  
ATOM    499  N   SER A  43      40.296  15.233  -2.931  1.00 59.14           N  
ATOM    500  N   SER A  43      40.124  15.084  -2.906  1.00 59.14           N  
ATOM    501  CA  SER A  43      40.653  16.583  -3.361  1.00 59.05           C  
ATOM    502  CA  SER A  43      40.423  16.433  -3.368  1.00 59.05           C  
ATOM    503  C   SER A  43      39.482  17.573  -3.267  1.00 58.72           C  
ATOM    504  C   SER A  43      39.284  17.407  -3.157  1.00 58.72           C  
ATOM    505  O   SER A  43      39.731  18.717  -2.899  1.00 58.82           O  
ATOM    506  O   SER A  43      39.507  18.494  -2.641  1.00 58.82           O  
ATOM    507  CB  SER A  43      41.287  16.548  -4.763  1.00 59.19           C  
ATOM    508  CB  SER A  43      40.832  16.432  -4.840  1.00 59.19           C  
ATOM    509  OG  SER A  43      41.786  17.811  -5.152  1.00 60.10           O  
ATOM    510  OG  SER A  43      41.722  17.500  -5.102  1.00 60.10           O  
ATOM    511  H   SER A  43      40.361  14.510  -3.637  1.00 59.14           H  
ATOM    512  HG  SER A  43      42.553  18.014  -4.610  1.00 60.10           H  
ATOM    513  N   LEU A  44      38.239  17.128  -3.536  1.00 58.46           N  
ATOM    514  N   LEU A  44      38.071  17.030  -3.553  1.00 58.46           N  
ATOM    515  CA  LEU A  44      37.048  17.956  -3.333  1.00 58.04           C  
ATOM    516  CA  LEU A  44      36.917  17.903  -3.353  1.00 58.04           C  
ATOM    517  C   LEU A  44      36.729  18.135  -1.835  1.00 58.30           C  
ATOM    518  C   LEU A  44      36.672  18.113  -1.872  1.00 58.30           C  
ATOM    519  O   LEU A  44      36.449  19.260  -1.434  1.00 58.46           O  
ATOM    520  O   LEU A  44      36.195  19.174  -1.462  1.00 58.46           O  
ATOM    521  CB  LEU A  44      35.860  17.431  -4.175  1.00 57.79           C  
ATOM    522  CB  LEU A  44      35.659  17.360  -4.027  1.00 57.79           C  
ATOM    523  CG  LEU A  44      34.631  18.375  -4.267  1.00 57.45           C  
ATOM    524  CG  LEU A  44      34.546  18.389  -4.230  1.00 57.45           C  
ATOM    525  CD1 LEU A  44      34.924  19.673  -5.045  1.00 57.63           C  
ATOM    526  CD1 LEU A  44      34.990  19.484  -5.154  1.00 57.63           C  
ATOM    527  CD2 LEU A  44      33.399  17.666  -4.857  1.00 58.36           C  
ATOM    528  CD2 LEU A  44      33.312  17.760  -4.793  1.00 58.36           C  
ATOM    529  H   LEU A  44      38.090  16.177  -3.846  1.00 58.46           H  
ATOM    530  N   ILE A  45      36.872  17.071  -1.020  1.00 58.41           N  
ATOM    531  N   ILE A  45      37.015  17.103  -1.074  1.00 58.41           N  
ATOM    532  CA  ILE A  45      36.801  17.121   0.451  1.00 58.58           C  
ATOM    533  CA  ILE A  45      36.895  17.198   0.371  1.00 58.58           C  
ATOM    534  C   ILE A  45      37.845  18.075   1.079  1.00 58.81           C  
ATOM    535  C   ILE A  45      37.967  18.123   0.951  1.00 58.81           C  
ATOM    536  O   ILE A  45      37.499  18.841   1.979  1.00 59.18           O  
ATOM    537  O   ILE A  45      37.662  19.003   1.770  1.00 59.18           O  
ATOM    538  CB  ILE A  45      36.916  15.684   1.067  1.00 58.62           C  
ATOM    539  CB  ILE A  45      36.936  15.810   1.005  1.00 58.62           C  
ATOM    540  CG1 ILE A  45      35.576  14.936   0.900  1.00 58.63           C  
ATOM    541  CG1 ILE A  45      35.566  15.134   0.827  1.00 58.63           C  
ATOM    542  CG2 ILE A  45      37.400  15.579   2.534  1.00 58.41           C  
ATOM    543  CG2 ILE A  45      37.368  15.904   2.491  1.00 58.41           C  
ATOM    544  CD1 ILE A  45      35.661  13.420   1.121  1.00 57.94           C  
ATOM    545  CD1 ILE A  45      35.543  13.646   1.156  1.00 57.94           C  
ATOM    546  H   ILE A  45      37.110  16.173  -1.419  1.00 58.41           H  
ATOM    547  N   GLU A  46      39.080  18.031   0.553  1.00 58.63           N  
ATOM    548  N   GLU A  46      39.206  17.936   0.501  1.00 58.63           N  
ATOM    549  CA  GLU A  46      40.208  18.889   0.904  1.00 58.68           C  
ATOM    550  CA  GLU A  46      40.309  18.802   0.873  1.00 58.68           C  
ATOM    551  C   GLU A  46      39.993  20.358   0.497  1.00 58.79           C  
ATOM    552  C   GLU A  46      39.923  20.236   0.544  1.00 58.79           C  
ATOM    553  O   GLU A  46      40.391  21.247   1.248  1.00 58.72           O  
ATOM    554  O   GLU A  46      40.096  21.142   1.365  1.00 58.72           O  
ATOM    555  CB  GLU A  46      41.495  18.271   0.311  1.00 58.69           C  
ATOM    556  CB  GLU A  46      41.575  18.391   0.122  1.00 58.69           C  
ATOM    557  CG  GLU A  46      42.805  19.053   0.549  1.00 59.77           C  
ATOM    558  CG  GLU A  46      42.872  18.774   0.822  1.00 59.77           C  
ATOM    559  CD  GLU A  46      44.036  18.329  -0.014  1.00 61.52           C  
ATOM    560  CD  GLU A  46      44.111  18.379   0.033  1.00 61.52           C  
ATOM    561  OE1 GLU A  46      44.957  18.053   0.787  1.00 61.17           O  
ATOM    562  OE1 GLU A  46      45.166  18.135   0.669  1.00 61.17           O  
ATOM    563  OE2 GLU A  46      44.043  18.062  -1.237  1.00 62.27           O1-
ATOM    564  OE2 GLU A  46      44.032  18.309  -1.221  1.00 62.27           O1-
ATOM    565  H   GLU A  46      39.275  17.339  -0.161  1.00 58.63           H  
ATOM    566  N   ALA A  47      39.329  20.578  -0.652  1.00 59.05           N  
ATOM    567  N   ALA A  47      39.353  20.406  -0.650  1.00 59.05           N  
ATOM    568  CA  ALA A  47      38.957  21.894  -1.174  1.00 59.07           C  
ATOM    569  CA  ALA A  47      38.935  21.697  -1.184  1.00 59.07           C  
ATOM    570  C   ALA A  47      37.846  22.580  -0.357  1.00 59.22           C  
ATOM    571  C   ALA A  47      37.886  22.386  -0.332  1.00 59.22           C  
ATOM    572  O   ALA A  47      37.892  23.800  -0.212  1.00 59.29           O  
ATOM    573  O   ALA A  47      37.916  23.591  -0.202  1.00 59.29           O  
ATOM    574  CB  ALA A  47      38.558  21.768  -2.651  1.00 58.89           C  
ATOM    575  CB  ALA A  47      38.436  21.540  -2.594  1.00 58.89           C  
ATOM    576  H   ALA A  47      39.058  19.787  -1.222  1.00 59.05           H  
ATOM    577  N   TYR A  48      36.910  21.792   0.204  1.00 59.74           N  
ATOM    578  N   TYR A  48      36.964  21.624   0.244  1.00 59.74           N  
ATOM    579  CA  TYR A  48      35.932  22.240   1.204  1.00 60.08           C  
ATOM    580  CA  TYR A  48      35.968  22.175   1.163  1.00 60.08           C  
ATOM    581  C   TYR A  48      36.510  22.321   2.633  1.00 60.52           C  
ATOM    582  C   TYR A  48      36.517  22.220   2.585  1.00 60.52           C  
ATOM    583  O   TYR A  48      35.796  22.773   3.529  1.00 60.13           O  
ATOM    584  O   TYR A  48      35.778  22.521   3.532  1.00 60.13           O  
ATOM    585  CB  TYR A  48      34.683  21.329   1.155  1.00 60.22           C  
ATOM    586  CB  TYR A  48      34.720  21.302   1.163  1.00 60.22           C  
ATOM    587  CG  TYR A  48      33.689  21.691   0.069  1.00 59.47           C  
ATOM    588  CG  TYR A  48      33.702  21.673   0.134  1.00 59.47           C  
ATOM    589  CD1 TYR A  48      32.785  22.753   0.271  1.00 59.43           C  
ATOM    590  CD1 TYR A  48      32.787  22.688   0.372  1.00 59.43           C  
ATOM    591  CD2 TYR A  48      33.646  20.970  -1.139  1.00 59.96           C  
ATOM    592  CD2 TYR A  48      33.644  20.997  -1.078  1.00 59.96           C  
ATOM    593  CE1 TYR A  48      31.858  23.087  -0.733  1.00 60.16           C  
ATOM    594  CE1 TYR A  48      31.836  23.030  -0.579  1.00 60.16           C  
ATOM    595  CE2 TYR A  48      32.720  21.302  -2.142  1.00 60.53           C  
ATOM    596  CE2 TYR A  48      32.702  21.327  -2.039  1.00 60.53           C  
ATOM    597  CZ  TYR A  48      31.826  22.366  -1.943  1.00 60.29           C  
ATOM    598  CZ  TYR A  48      31.800  22.345  -1.784  1.00 60.29           C  
ATOM    599  OH  TYR A  48      30.938  22.688  -2.924  1.00 60.34           O  
ATOM    600  OH  TYR A  48      30.869  22.671  -2.736  1.00 60.34           O  
ATOM    601  H   TYR A  48      36.921  20.800   0.005  1.00 59.74           H  
ATOM    602  HH  TYR A  48      30.333  23.394  -2.668  1.00 60.34           H  
ATOM    603  N   ALA A  49      37.773  21.892   2.828  1.00 60.97           N  
ATOM    604  N   ALA A  49      37.801  21.875   2.723  1.00 60.97           N  
ATOM    605  CA  ALA A  49      38.530  21.891   4.086  1.00 61.49           C  
ATOM    606  CA  ALA A  49      38.530  21.897   4.001  1.00 61.49           C  
ATOM    607  C   ALA A  49      37.929  21.009   5.201  1.00 61.63           C  
ATOM    608  C   ALA A  49      37.972  20.997   5.109  1.00 61.63           C  
ATOM    609  O   ALA A  49      38.259  21.206   6.371  1.00 61.64           O  
ATOM    610  O   ALA A  49      38.429  21.057   6.260  1.00 61.64           O  
ATOM    611  CB  ALA A  49      38.797  23.336   4.554  1.00 61.91           C  
ATOM    612  CB  ALA A  49      38.694  23.336   4.504  1.00 61.91           C  
ATOM    613  H   ALA A  49      38.283  21.542   2.028  1.00 60.97           H  
ATOM    614  N   LEU A  50      37.075  20.043   4.821  1.00 61.82           N  
ATOM    615  N   LEU A  50      37.018  20.141   4.743  1.00 61.82           N  
ATOM    616  CA  LEU A  50      36.380  19.122   5.725  1.00 61.84           C  
ATOM    617  CA  LEU A  50      36.368  19.221   5.675  1.00 61.84           C  
ATOM    618  C   LEU A  50      37.319  18.132   6.433  1.00 62.04           C  
ATOM    619  C   LEU A  50      37.337  18.229   6.324  1.00 62.04           C  
ATOM    620  O   LEU A  50      36.985  17.681   7.527  1.00 62.08           O  
ATOM    621  O   LEU A  50      37.048  17.692   7.387  1.00 62.08           O  
ATOM    622  CB  LEU A  50      35.309  18.339   4.936  1.00 61.64           C  
ATOM    623  CB  LEU A  50      35.214  18.469   4.994  1.00 61.64           C  
ATOM    624  CG  LEU A  50      34.133  19.166   4.380  1.00 61.44           C  
ATOM    625  CG  LEU A  50      34.135  19.226   4.203  1.00 61.44           C  
ATOM    626  CD1 LEU A  50      33.287  18.317   3.403  1.00 60.62           C  
ATOM    627  CD1 LEU A  50      33.335  18.252   3.354  1.00 60.62           C  
ATOM    628  CD2 LEU A  50      33.289  19.829   5.493  1.00 59.93           C  
ATOM    629  CD2 LEU A  50      33.217  20.033   5.101  1.00 59.93           C  
ATOM    630  H   LEU A  50      36.880  19.925   3.836  1.00 61.82           H  
ATOM    631  N   HIS A  51      38.477  17.831   5.819  1.00 62.27           N  
ATOM    632  N   HIS A  51      38.484  17.981   5.711  1.00 62.27           N  
ATOM    633  CA  HIS A  51      39.532  16.982   6.378  1.00 63.24           C  
ATOM    634  CA  HIS A  51      39.447  17.093   6.353  1.00 63.24           C  
ATOM    635  C   HIS A  51      40.203  17.568   7.637  1.00 64.08           C  
ATOM    636  C   HIS A  51      40.074  17.718   7.616  1.00 64.08           C  
ATOM    637  O   HIS A  51      40.713  16.792   8.439  1.00 64.37           O  
ATOM    638  O   HIS A  51      40.633  17.018   8.470  1.00 64.37           O  
ATOM    639  CB  HIS A  51      40.571  16.665   5.281  1.00 63.13           C  
ATOM    640  CB  HIS A  51      40.531  16.656   5.368  1.00 63.13           C  
ATOM    641  CG  HIS A  51      41.459  17.814   4.859  1.00 63.07           C  
ATOM    642  CG  HIS A  51      41.416  17.771   4.912  1.00 63.07           C  
ATOM    643  CD2 HIS A  51      42.836  17.852   4.785  1.00 62.81           C  
ATOM    644  CD2 HIS A  51      42.761  17.904   4.936  1.00 62.81           C  
ATOM    645  ND1 HIS A  51      40.955  19.063   4.479  1.00 62.69           N  
ATOM    646  ND1 HIS A  51      40.922  18.931   4.353  1.00 62.69           N  
ATOM    647  CE1 HIS A  51      42.024  19.789   4.184  1.00 62.77           C  
ATOM    648  CE1 HIS A  51      41.927  19.731   4.052  1.00 62.77           C  
ATOM    649  NE2 HIS A  51      43.166  19.124   4.354  1.00 63.20           N  
ATOM    650  NE2 HIS A  51      43.054  19.131   4.396  1.00 63.20           N  
ATOM    651  H   HIS A  51      38.686  18.257   4.927  1.00 62.27           H  
ATOM    652  HE2 HIS A  51      44.097  19.474   4.175  1.00 63.20           H  
ATOM    653  N   LYS A  52      40.176  18.904   7.797  1.00 64.82           N  
ATOM    654  N   LYS A  52      39.977  19.036   7.738  1.00 64.82           N  
ATOM    655  CA  LYS A  52      40.686  19.622   8.971  1.00 65.44           C  
ATOM    656  CA  LYS A  52      40.544  19.711   8.892  1.00 65.44           C  
ATOM    657  C   LYS A  52      39.692  19.649  10.149  1.00 65.35           C  
ATOM    658  C   LYS A  52      39.600  19.620  10.111  1.00 65.35           C  
ATOM    659  O   LYS A  52      40.103  19.974  11.262  1.00 65.18           O  
ATOM    660  O   LYS A  52      40.024  19.806  11.251  1.00 65.18           O  
ATOM    661  CB  LYS A  52      41.141  21.031   8.532  1.00 65.87           C  
ATOM    662  CB  LYS A  52      40.955  21.147   8.524  1.00 65.87           C  
ATOM    663  CG  LYS A  52      42.473  20.979   7.756  1.00 67.50           C  
ATOM    664  CG  LYS A  52      42.476  21.296   8.267  1.00 67.50           C  
ATOM    665  CD  LYS A  52      42.689  22.119   6.749  1.00 70.78           C  
ATOM    666  CD  LYS A  52      42.828  22.022   6.949  1.00 70.78           C  
ATOM    667  CE  LYS A  52      42.811  23.515   7.376  1.00 73.46           C  
ATOM    668  CE  LYS A  52      42.713  23.566   7.073  1.00 73.46           C  
ATOM    669  NZ  LYS A  52      43.158  24.528   6.363  1.00 73.17           N1+
ATOM    670  NZ  LYS A  52      43.599  24.378   6.150  1.00 73.17           N1+
ATOM    671  H   LYS A  52      39.743  19.474   7.083  1.00 64.82           H  
ATOM    672  HZ1 LYS A  52      42.439  24.558   5.654  1.00 73.17           H  
ATOM    673  HZ2 LYS A  52      43.233  25.435   6.803  1.00 73.17           H  
ATOM    674  HZ3 LYS A  52      44.042  24.290   5.935  1.00 73.17           H  
ATOM    675  N   GLN A  53      38.429  19.265   9.899  1.00 65.45           N  
ATOM    676  N   GLN A  53      38.333  19.294   9.856  1.00 65.45           N  
ATOM    677  CA  GLN A  53      37.393  19.043  10.913  1.00 65.43           C  
ATOM    678  CA  GLN A  53      37.361  18.983  10.915  1.00 65.43           C  
ATOM    679  C   GLN A  53      37.292  17.559  11.320  1.00 64.95           C  
ATOM    680  C   GLN A  53      37.266  17.477  11.270  1.00 64.95           C  
ATOM    681  O   GLN A  53      36.504  17.237  12.209  1.00 65.22           O  
ATOM    682  O   GLN A  53      36.376  17.066  12.023  1.00 65.22           O  
ATOM    683  CB  GLN A  53      36.049  19.549  10.361  1.00 65.51           C  
ATOM    684  CB  GLN A  53      35.972  19.521  10.552  1.00 65.51           C  
ATOM    685  CG  GLN A  53      36.045  21.057  10.044  1.00 67.47           C  
ATOM    686  CG  GLN A  53      35.910  21.025  10.314  1.00 67.47           C  
ATOM    687  CD  GLN A  53      34.773  21.480   9.313  1.00 69.89           C  
ATOM    688  CD  GLN A  53      34.691  21.431   9.483  1.00 69.89           C  
ATOM    689  NE2 GLN A  53      34.884  22.445   8.400  1.00 70.13           N  
ATOM    690  NE2 GLN A  53      34.886  22.342   8.523  1.00 70.13           N  
ATOM    691  OE1 GLN A  53      33.698  20.953   9.578  1.00 70.42           O  
ATOM    692  OE1 GLN A  53      33.590  20.926   9.711  1.00 70.42           O  
ATOM    693  H   GLN A  53      38.173  19.011   8.955  1.00 65.45           H  
ATOM    694 HE21 GLN A  53      35.782  22.859   8.197  1.00 70.13           H  
ATOM    695 HE22 GLN A  53      34.069  22.757   7.891  1.00 70.13           H  
ATOM    696  N   MET A  54      38.082  16.690  10.669  1.00 64.20           N  
ATOM    697  N   MET A  54      38.179  16.663  10.733  1.00 64.20           N  
ATOM    698  CA  MET A  54      38.190  15.261  10.947  1.00 63.36           C  
ATOM    699  CA  MET A  54      38.230  15.226  11.030  1.00 63.36           C  
ATOM    700  C   MET A  54      39.616  14.935  11.404  1.00 63.17           C  
ATOM    701  C   MET A  54      39.623  14.826  11.457  1.00 63.17           C  
ATOM    702  O   MET A  54      40.556  15.658  11.072  1.00 63.67           O  
ATOM    703  O   MET A  54      40.588  15.481  11.092  1.00 63.67           O  
ATOM    704  CB  MET A  54      37.825  14.467   9.679  1.00 62.99           C  
ATOM    705  CB  MET A  54      37.867  14.411   9.799  1.00 62.99           C  
ATOM    706  CG  MET A  54      36.356  14.657   9.274  1.00 62.39           C  
ATOM    707  CG  MET A  54      36.532  14.774   9.220  1.00 62.39           C  
ATOM    708  SD  MET A  54      35.764  13.584   7.944  1.00 59.37           S  
ATOM    709  SD  MET A  54      36.013  13.591   8.042  1.00 59.37           S  
ATOM    710  CE  MET A  54      36.698  14.229   6.531  1.00 60.52           C  
ATOM    711  CE  MET A  54      36.885  14.155   6.611  1.00 60.52           C  
ATOM    712  H   MET A  54      38.718  17.039   9.966  1.00 64.20           H  
ATOM    713  N   ARG A  55      39.754  13.829  12.148  1.00 62.54           N  
ATOM    714  N   ARG A  55      39.733  13.751  12.225  1.00 62.54           N  
ATOM    715  CA  ARG A  55      41.050  13.309  12.567  1.00 62.17           C  
ATOM    716  CA  ARG A  55      41.028  13.205  12.571  1.00 62.17           C  
ATOM    717  C   ARG A  55      41.558  12.348  11.488  1.00 62.01           C  
ATOM    718  C   ARG A  55      41.499  12.351  11.396  1.00 62.01           C  
ATOM    719  O   ARG A  55      41.045  11.237  11.364  1.00 62.29           O  
ATOM    720  O   ARG A  55      40.891  11.336  11.079  1.00 62.29           O  
ATOM    721  CB  ARG A  55      40.919  12.674  13.963  1.00 62.15           C  
ATOM    722  CB  ARG A  55      40.915  12.373  13.849  1.00 62.15           C  
ATOM    723  CG  ARG A  55      42.257  12.318  14.639  1.00 63.15           C  
ATOM    724  CG  ARG A  55      42.201  12.234  14.632  1.00 63.15           C  
ATOM    725  CD  ARG A  55      42.774  10.905  14.315  1.00 64.41           C  
ATOM    726  CD  ARG A  55      43.126  11.130  14.121  1.00 64.41           C  
ATOM    727  NE  ARG A  55      43.871  10.491  15.204  1.00 65.95           N  
ATOM    728  NE  ARG A  55      44.008  10.541  15.137  1.00 65.95           N  
ATOM    729  CZ  ARG A  55      43.762  10.131  16.498  1.00 65.60           C  
ATOM    730  CZ  ARG A  55      43.657  10.225  16.390  1.00 65.60           C  
ATOM    731  NH1 ARG A  55      42.590  10.147  17.153  1.00 65.36           N1+
ATOM    732  NH1 ARG A  55      42.423  10.452  16.834  1.00 65.36           N1+
ATOM    733  NH2 ARG A  55      44.859   9.742  17.159  1.00 64.61           N1+
ATOM    734  NH2 ARG A  55      44.557   9.683  17.203  1.00 64.61           N1+
ATOM    735  H   ARG A  55      38.943  13.264  12.367  1.00 62.54           H  
ATOM    736  HE  ARG A  55      44.790  10.492  14.784  1.00 65.95           H  
ATOM    737 HH11 ARG A  55      41.748  10.425  16.670  1.00 65.36           H  
ATOM    738 HH12 ARG A  55      42.536   9.872  18.123  1.00 65.36           H  
ATOM    739 HH21 ARG A  55      45.754   9.715  16.693  1.00 64.61           H  
ATOM    740 HH22 ARG A  55      44.802   9.464  18.128  1.00 64.61           H  
ATOM    741  N   ILE A  56      42.543  12.814  10.708  1.00 61.77           N  
ATOM    742  N   ILE A  56      42.561  12.762  10.724  1.00 61.77           N  
ATOM    743  CA  ILE A  56      43.133  12.060   9.606  1.00 61.76           C  
ATOM    744  CA  ILE A  56      43.038  11.991   9.587  1.00 61.76           C  
ATOM    745  C   ILE A  56      44.012  10.919  10.156  1.00 61.81           C  
ATOM    746  C   ILE A  56      43.855  10.805  10.098  1.00 61.81           C  
ATOM    747  O   ILE A  56      44.941  11.188  10.918  1.00 61.59           O  
ATOM    748  O   ILE A  56      44.807  10.984  10.851  1.00 61.59           O  
ATOM    749  CB  ILE A  56      43.974  12.982   8.678  1.00 61.78           C  
ATOM    750  CB  ILE A  56      43.845  12.882   8.596  1.00 61.78           C  
ATOM    751  CG1 ILE A  56      43.096  14.079   8.022  1.00 61.51           C  
ATOM    752  CG1 ILE A  56      42.975  14.016   8.051  1.00 61.51           C  
ATOM    753  CG2 ILE A  56      44.767  12.228   7.587  1.00 61.73           C  
ATOM    754  CG2 ILE A  56      44.397  12.053   7.436  1.00 61.73           C  
ATOM    755  CD1 ILE A  56      43.835  15.406   7.810  1.00 62.07           C  
ATOM    756  CD1 ILE A  56      43.685  15.364   7.974  1.00 62.07           C  
ATOM    757  H   ILE A  56      42.904  13.745  10.856  1.00 61.77           H  
ATOM    758  N   VAL A  57      43.684   9.679   9.769  1.00 62.33           N  
ATOM    759  N   VAL A  57      43.462   9.596   9.711  1.00 62.33           N  
ATOM    760  CA  VAL A  57      44.385   8.467  10.187  1.00 63.12           C  
ATOM    761  CA  VAL A  57      44.185   8.394  10.138  1.00 63.12           C  
ATOM    762  C   VAL A  57      44.996   7.798   8.947  1.00 63.69           C  
ATOM    763  C   VAL A  57      44.835   7.690   8.960  1.00 63.69           C  
ATOM    764  O   VAL A  57      44.279   7.547   7.978  1.00 63.90           O  
ATOM    765  O   VAL A  57      44.176   7.397   7.972  1.00 63.90           O  
ATOM    766  CB  VAL A  57      43.409   7.471  10.883  1.00 62.98           C  
ATOM    767  CB  VAL A  57      43.289   7.395  10.945  1.00 62.98           C  
ATOM    768  CG1 VAL A  57      43.966   6.050  11.103  1.00 62.97           C  
ATOM    769  CG1 VAL A  57      43.946   6.019  11.042  1.00 62.97           C  
ATOM    770  CG2 VAL A  57      42.908   8.030  12.225  1.00 62.12           C  
ATOM    771  CG2 VAL A  57      43.018   7.912  12.335  1.00 62.12           C  
ATOM    772  H   VAL A  57      42.907   9.544   9.134  1.00 62.33           H  
ATOM    773  N   LYS A  58      46.303   7.487   9.017  1.00 64.68           N  
ATOM    774  N   LYS A  58      46.134   7.440   9.076  1.00 64.68           N  
ATOM    775  CA  LYS A  58      46.990   6.672   8.015  1.00 65.90           C  
ATOM    776  CA  LYS A  58      46.883   6.710   8.057  1.00 65.90           C  
ATOM    777  C   LYS A  58      46.519   5.204   8.097  1.00 66.14           C  
ATOM    778  C   LYS A  58      46.520   5.225   8.134  1.00 66.14           C  
ATOM    779  O   LYS A  58      46.595   4.627   9.183  1.00 66.28           O  
ATOM    780  O   LYS A  58      46.532   4.651   9.216  1.00 66.28           O  
ATOM    781  CB  LYS A  58      48.519   6.729   8.231  1.00 66.12           C  
ATOM    782  CB  LYS A  58      48.398   6.903   8.253  1.00 66.12           C  
ATOM    783  CG  LYS A  58      49.210   7.919   7.538  1.00 67.29           C  
ATOM    784  CG  LYS A  58      49.098   7.668   7.132  1.00 67.29           C  
ATOM    785  CD  LYS A  58      50.680   7.659   7.146  1.00 70.05           C  
ATOM    786  CD  LYS A  58      50.592   7.364   7.087  1.00 70.05           C  
ATOM    787  CE  LYS A  58      50.862   6.599   6.036  1.00 72.21           C  
ATOM    788  CE  LYS A  58      50.930   6.349   5.983  1.00 72.21           C  
ATOM    789  NZ  LYS A  58      52.246   6.555   5.529  1.00 73.30           N1+
ATOM    790  NZ  LYS A  58      52.258   6.608   5.329  1.00 73.30           N1+
ATOM    791  H   LYS A  58      46.834   7.724   9.843  1.00 64.68           H  
ATOM    792  HZ1 LYS A  58      52.876   6.317   6.282  1.00 73.30           H  
ATOM    793  HZ2 LYS A  58      52.317   5.859   4.800  1.00 73.30           H  
ATOM    794  HZ3 LYS A  58      52.499   7.458   5.154  1.00 73.30           H  
ATOM    795  N   PRO A  59      46.065   4.623   6.963  1.00 66.49           N  
ATOM    796  N   PRO A  59      46.188   4.608   7.001  1.00 66.49           N  
ATOM    797  CA  PRO A  59      45.712   3.198   6.909  1.00 66.91           C  
ATOM    798  CA  PRO A  59      45.755   3.214   7.000  1.00 66.91           C  
ATOM    799  C   PRO A  59      46.949   2.295   7.008  1.00 67.74           C  
ATOM    800  C   PRO A  59      46.929   2.245   7.028  1.00 67.74           C  
ATOM    801  O   PRO A  59      47.933   2.520   6.301  1.00 67.56           O  
ATOM    802  O   PRO A  59      47.932   2.466   6.356  1.00 67.56           O  
ATOM    803  CB  PRO A  59      45.021   3.054   5.551  1.00 66.85           C  
ATOM    804  CB  PRO A  59      44.966   3.093   5.695  1.00 66.85           C  
ATOM    805  CG  PRO A  59      45.639   4.124   4.677  1.00 66.23           C  
ATOM    806  CG  PRO A  59      45.424   4.203   4.827  1.00 66.23           C  
ATOM    807  CD  PRO A  59      45.946   5.254   5.646  1.00 66.39           C  
ATOM    808  CD  PRO A  59      46.193   5.183   5.646  1.00 66.39           C  
ATOM    809  N   LYS A  60      46.856   1.279   7.876  1.00 69.10           N  
ATOM    810  N   LYS A  60      46.797   1.184   7.819  1.00 69.10           N  
ATOM    811  CA  LYS A  60      47.829   0.194   7.971  1.00 70.56           C  
ATOM    812  CA  LYS A  60      47.815   0.140   7.896  1.00 70.56           C  
ATOM    813  C   LYS A  60      47.740  -0.721   6.740  1.00 71.64           C  
ATOM    814  C   LYS A  60      47.760  -0.780   6.681  1.00 71.64           C  
ATOM    815  O   LYS A  60      46.689  -0.795   6.103  1.00 71.77           O  
ATOM    816  O   LYS A  60      46.771  -0.812   5.943  1.00 71.77           O  
ATOM    817  CB  LYS A  60      47.565  -0.613   9.257  1.00  0.00           C  
ATOM    818  CB  LYS A  60      47.665  -0.667   9.188  1.00 70.45           C  
ATOM    819  CG  LYS A  60      47.725   0.221  10.540  1.00  0.00           C  
ATOM    820  CD  LYS A  60      47.517  -0.608  11.814  1.00  0.00           C  
ATOM    821  CE  LYS A  60      47.633   0.248  13.085  1.00  0.00           C  
ATOM    822  NZ  LYS A  60      47.446  -0.557  14.305  1.00  0.00           N1+
ATOM    823  H   LYS A  60      46.017   1.169   8.430  1.00 69.10           H  
ATOM    824  HZ1 LYS A  60      48.153  -1.277  14.346  1.00  0.00           H  
ATOM    825  HZ2 LYS A  60      47.525   0.038  15.118  1.00  0.00           H  
ATOM    826  HZ3 LYS A  60      46.531  -0.984  14.290  1.00  0.00           H  
ATOM    827  N   VAL A  61      48.842  -1.425   6.449  1.00 73.16           N  
ATOM    828  N   VAL A  61      48.845  -1.513   6.467  1.00 73.16           N  
ATOM    829  CA  VAL A  61      48.875  -2.459   5.419  1.00 74.32           C  
ATOM    830  CA  VAL A  61      48.891  -2.553   5.440  1.00 74.32           C  
ATOM    831  C   VAL A  61      48.276  -3.739   6.031  1.00 74.88           C  
ATOM    832  C   VAL A  61      48.275  -3.841   6.019  1.00 74.88           C  
ATOM    833  O   VAL A  61      48.767  -4.179   7.074  1.00 75.36           O  
ATOM    834  O   VAL A  61      48.727  -4.339   7.065  1.00 75.36           O  
ATOM    835  CB  VAL A  61      50.328  -2.780   4.959  1.00 74.51           C  
ATOM    836  CB  VAL A  61      50.347  -2.833   4.966  1.00 74.51           C  
ATOM    837  CG1 VAL A  61      50.342  -3.637   3.677  1.00 74.40           C  
ATOM    838  CG1 VAL A  61      50.381  -3.055   3.449  1.00 74.40           C  
ATOM    839  CG2 VAL A  61      51.181  -1.516   4.744  1.00 74.13           C  
ATOM    840  CG2 VAL A  61      51.334  -1.706   5.432  1.00 74.13           C  
ATOM    841  H   VAL A  61      49.673  -1.327   7.012  1.00 73.16           H  
ATOM    842  N   ALA A  62      47.227  -4.302   5.402  1.00 75.04           N  
ATOM    843  N   ALA A  62      47.236  -4.358   5.366  1.00 75.04           N  
ATOM    844  CA  ALA A  62      46.631  -5.563   5.846  1.00 75.41           C  
ATOM    845  CA  ALA A  62      46.564  -5.556   5.848  1.00 75.41           C  
ATOM    846  C   ALA A  62      47.626  -6.706   5.642  1.00 76.01           C  
ATOM    847  C   ALA A  62      47.501  -6.747   5.728  1.00 76.01           C  
ATOM    848  O   ALA A  62      47.971  -7.007   4.498  1.00 76.40           O  
ATOM    849  O   ALA A  62      47.871  -7.150   4.619  1.00 76.40           O  
ATOM    850  CB  ALA A  62      45.328  -5.860   5.090  1.00 75.31           C  
ATOM    851  CB  ALA A  62      45.297  -5.802   5.072  1.00 75.31           C  
ATOM    852  H   ALA A  62      46.857  -3.897   4.553  1.00 75.04           H  
ATOM    853  N   SER A  63      48.065  -7.312   6.758  1.00 76.34           N  
ATOM    854  N   SER A  63      47.893  -7.305   6.871  1.00 76.34           N  
ATOM    855  CA  SER A  63      48.927  -8.492   6.757  1.00 76.61           C  
ATOM    856  CA  SER A  63      48.792  -8.453   6.885  1.00 76.61           C  
ATOM    857  C   SER A  63      48.235  -9.691   6.086  1.00 76.37           C  
ATOM    858  C   SER A  63      48.186  -9.679   6.202  1.00 76.37           C  
ATOM    859  O   SER A  63      47.007  -9.703   5.965  1.00 75.75           O  
ATOM    860  O   SER A  63      46.969  -9.860   6.168  1.00 75.75           O  
ATOM    861  CB  SER A  63      49.389  -8.800   8.200  1.00 77.07           C  
ATOM    862  CB  SER A  63      49.233  -8.781   8.320  1.00 77.07           C  
ATOM    863  OG  SER A  63      48.387  -9.407   8.991  1.00 78.08           O  
ATOM    864  OG  SER A  63      48.349  -9.697   8.948  1.00 78.08           O  
ATOM    865  H   SER A  63      47.745  -6.989   7.663  1.00 76.34           H  
ATOM    866  HG  SER A  63      47.791  -8.713   9.294  1.00 78.08           H  
ATOM    867  N   MET A  64      49.043 -10.682   5.679  1.00 76.77           N  
ATOM    868  N   MET A  64      49.062 -10.511   5.651  1.00 76.77           N  
ATOM    869  CA  MET A  64      48.575 -11.925   5.062  1.00 77.14           C  
ATOM    870  CA  MET A  64      48.656 -11.752   5.000  1.00 77.14           C  
ATOM    871  C   MET A  64      47.484 -12.633   5.891  1.00 76.94           C  
ATOM    872  C   MET A  64      47.540 -12.435   5.793  1.00 76.94           C  
ATOM    873  O   MET A  64      46.474 -13.039   5.321  1.00 76.86           O  
ATOM    874  O   MET A  64      46.489 -12.750   5.237  1.00 76.86           O  
ATOM    875  CB  MET A  64      49.790 -12.836   4.781  1.00 77.34           C  
ATOM    876  CB  MET A  64      49.866 -12.682   4.825  1.00 77.34           C  
ATOM    877  CG  MET A  64      49.467 -14.148   4.041  1.00 78.72           C  
ATOM    878  CG  MET A  64      49.588 -13.959   4.024  1.00 78.72           C  
ATOM    879  SD  MET A  64      48.627 -13.968   2.441  1.00 81.24           S  
ATOM    880  SD  MET A  64      48.628 -13.691   2.508  1.00 81.24           S  
ATOM    881  CE  MET A  64      49.937 -13.184   1.474  1.00 81.14           C  
ATOM    882  CE  MET A  64      49.853 -12.885   1.514  1.00 81.14           C  
ATOM    883  H   MET A  64      50.041 -10.598   5.808  1.00 76.77           H  
ATOM    884  N   GLU A  65      47.685 -12.670   7.220  1.00 76.87           N  
ATOM    885  N   GLU A  65      47.783 -12.628   7.095  1.00 76.87           N  
ATOM    886  CA  GLU A  65      46.752 -13.196   8.214  1.00 76.41           C  
ATOM    887  CA  GLU A  65      46.816 -13.197   8.038  1.00 76.41           C  
ATOM    888  C   GLU A  65      45.482 -12.348   8.412  1.00 76.28           C  
ATOM    889  C   GLU A  65      45.546 -12.349   8.165  1.00 76.28           C  
ATOM    890  O   GLU A  65      44.411 -12.934   8.559  1.00 76.30           O  
ATOM    891  O   GLU A  65      44.436 -12.881   8.048  1.00 76.30           O  
ATOM    892  CB  GLU A  65      47.491 -13.401   9.554  1.00  0.00           C  
ATOM    893  CB  GLU A  65      47.466 -13.398   9.414  1.00 76.48           C  
ATOM    894  CG  GLU A  65      48.636 -14.440   9.498  1.00  0.00           C  
ATOM    895  CD  GLU A  65      48.191 -15.878   9.176  1.00  0.00           C  
ATOM    896  OE1 GLU A  65      47.126 -16.297   9.684  1.00  0.00           O  
ATOM    897  OE2 GLU A  65      48.939 -16.546   8.430  1.00  0.00           O1-
ATOM    898  H   GLU A  65      48.541 -12.284   7.591  1.00 76.87           H  
ATOM    899  N   GLU A  66      45.601 -11.005   8.402  1.00 75.73           N  
ATOM    900  N   GLU A  66      45.713 -11.041   8.394  1.00 75.73           N  
ATOM    901  CA  GLU A  66      44.467 -10.074   8.531  1.00 75.33           C  
ATOM    902  CA  GLU A  66      44.583 -10.109   8.553  1.00 75.33           C  
ATOM    903  C   GLU A  66      43.456 -10.164   7.377  1.00 74.87           C  
ATOM    904  C   GLU A  66      43.520 -10.256   7.449  1.00 74.87           C  
ATOM    905  O   GLU A  66      42.255 -10.085   7.634  1.00 74.42           O  
ATOM    906  O   GLU A  66      42.311 -10.196   7.726  1.00 74.42           O  
ATOM    907  CB  GLU A  66      44.957  -8.623   8.716  1.00 75.40           C  
ATOM    908  CB  GLU A  66      45.078  -8.660   8.629  1.00 75.40           C  
ATOM    909  CG  GLU A  66      45.422  -8.324  10.156  1.00 76.18           C  
ATOM    910  CG  GLU A  66      45.045  -8.056  10.024  1.00 76.18           C  
ATOM    911  CD  GLU A  66      46.002  -6.913  10.318  1.00 77.97           C  
ATOM    912  CD  GLU A  66      46.039  -6.916  10.210  1.00 77.97           C  
ATOM    913  OE1 GLU A  66      47.017  -6.629   9.644  1.00 78.31           O  
ATOM    914  OE1 GLU A  66      47.149  -6.955   9.629  1.00 78.31           O  
ATOM    915  OE2 GLU A  66      45.436  -6.146  11.130  1.00 79.17           O1-
ATOM    916  OE2 GLU A  66      45.711  -5.966  10.954  1.00 79.17           O1-
ATOM    917  H   GLU A  66      46.513 -10.587   8.271  1.00 75.73           H  
ATOM    918  N   MET A  67      43.953 -10.375   6.147  1.00 74.34           N  
ATOM    919  N   MET A  67      43.987 -10.455   6.210  1.00 74.34           N  
ATOM    920  CA  MET A  67      43.127 -10.687   4.980  1.00 73.87           C  
ATOM    921  CA  MET A  67      43.118 -10.665   5.055  1.00 73.87           C  
ATOM    922  C   MET A  67      42.572 -12.121   5.032  1.00 73.84           C  
ATOM    923  C   MET A  67      42.572 -12.079   5.076  1.00 73.84           C  
ATOM    924  O   MET A  67      41.445 -12.339   4.584  1.00 73.63           O  
ATOM    925  O   MET A  67      41.462 -12.333   4.586  1.00 73.63           O  
ATOM    926  CB  MET A  67      43.933 -10.471   3.687  1.00 73.81           C  
ATOM    927  CB  MET A  67      43.886 -10.469   3.748  1.00 73.81           C  
ATOM    928  CG  MET A  67      44.423  -9.032   3.485  1.00 73.52           C  
ATOM    929  CG  MET A  67      44.227  -9.039   3.373  1.00 73.52           C  
ATOM    930  SD  MET A  67      45.308  -8.753   1.929  1.00 72.86           S  
ATOM    931  SD  MET A  67      45.254  -8.950   1.869  1.00 72.86           S  
ATOM    932  CE  MET A  67      46.840  -9.659   2.265  1.00 72.27           C  
ATOM    933  CE  MET A  67      46.838  -9.629   2.470  1.00 72.27           C  
ATOM    934  H   MET A  67      44.955 -10.409   6.013  1.00 74.34           H  
ATOM    935  N   ALA A  68      43.366 -13.063   5.580  1.00 73.71           N  
ATOM    936  N   ALA A  68      43.364 -12.995   5.642  1.00 73.71           N  
ATOM    937  CA  ALA A  68      43.042 -14.489   5.654  1.00 73.63           C  
ATOM    938  CA  ALA A  68      43.035 -14.424   5.670  1.00 73.63           C  
ATOM    939  C   ALA A  68      41.913 -14.869   6.626  1.00 73.63           C  
ATOM    940  C   ALA A  68      41.869 -14.743   6.599  1.00 73.63           C  
ATOM    941  O   ALA A  68      41.468 -16.016   6.585  1.00 73.68           O  
ATOM    942  O   ALA A  68      41.326 -15.844   6.565  1.00 73.68           O  
ATOM    943  CB  ALA A  68      44.300 -15.330   5.913  1.00 73.68           C  
ATOM    944  CB  ALA A  68      44.251 -15.246   6.040  1.00 73.68           C  
ATOM    945  H   ALA A  68      44.281 -12.805   5.923  1.00 73.71           H  
ATOM    946  N   THR A  69      41.435 -13.911   7.442  1.00 73.55           N  
ATOM    947  N   THR A  69      41.483 -13.775   7.424  1.00 73.55           N  
ATOM    948  CA  THR A  69      40.249 -14.048   8.296  1.00 73.33           C  
ATOM    949  CA  THR A  69      40.264 -13.882   8.205  1.00 73.33           C  
ATOM    950  C   THR A  69      38.953 -14.368   7.513  1.00 73.34           C  
ATOM    951  C   THR A  69      39.117 -14.425   7.342  1.00 73.34           C  
ATOM    952  O   THR A  69      38.078 -15.022   8.080  1.00 73.34           O  
ATOM    953  O   THR A  69      38.365 -15.305   7.771  1.00 73.34           O  
ATOM    954  CB  THR A  69      39.983 -12.757   9.117  1.00  0.00           C  
ATOM    955  CB  THR A  69      39.907 -12.527   8.785  1.00 73.25           C  
ATOM    956  CG2 THR A  69      41.125 -12.388  10.072  1.00  0.00           C  
ATOM    957  OG1 THR A  69      39.734 -11.645   8.282  1.00  0.00           O  
ATOM    958  H   THR A  69      41.871 -13.001   7.429  1.00 73.55           H  
ATOM    959  HG1 THR A  69      40.575 -11.283   7.985  1.00  0.00           H  
ATOM    960  N   PHE A  70      38.872 -13.949   6.237  1.00 73.28           N  
ATOM    961  N   PHE A  70      39.012 -13.921   6.114  1.00 73.28           N  
ATOM    962  CA  PHE A  70      37.768 -14.261   5.331  1.00 73.26           C  
ATOM    963  CA  PHE A  70      37.876 -14.238   5.257  1.00 73.26           C  
ATOM    964  C   PHE A  70      38.246 -14.950   4.049  1.00 73.76           C  
ATOM    965  C   PHE A  70      38.289 -14.867   3.917  1.00 73.76           C  
ATOM    966  O   PHE A  70      37.628 -15.932   3.638  1.00 73.63           O  
ATOM    967  O   PHE A  70      37.659 -15.818   3.438  1.00 73.63           O  
ATOM    968  CB  PHE A  70      36.933 -12.994   5.053  1.00 72.85           C  
ATOM    969  CB  PHE A  70      37.017 -12.985   5.069  1.00 72.85           C  
ATOM    970  CG  PHE A  70      35.899 -13.107   3.941  1.00 72.20           C  
ATOM    971  CG  PHE A  70      36.011 -13.097   3.972  1.00 72.20           C  
ATOM    972  CD1 PHE A  70      34.839 -14.033   4.040  1.00 71.56           C  
ATOM    973  CD1 PHE A  70      34.900 -13.928   4.108  1.00 71.56           C  
ATOM    974  CD2 PHE A  70      36.012 -12.316   2.779  1.00 71.51           C  
ATOM    975  CD2 PHE A  70      36.166 -12.371   2.800  1.00 71.51           C  
ATOM    976  CE1 PHE A  70      33.918 -14.145   3.006  1.00 70.86           C  
ATOM    977  CE1 PHE A  70      33.963 -14.037   3.097  1.00 70.86           C  
ATOM    978  CE2 PHE A  70      35.087 -12.452   1.753  1.00 71.67           C  
ATOM    979  CE2 PHE A  70      35.231 -12.475   1.779  1.00 71.67           C  
ATOM    980  CZ  PHE A  70      34.040 -13.357   1.869  1.00 70.97           C  
ATOM    981  CZ  PHE A  70      34.125 -13.311   1.929  1.00 70.97           C  
ATOM    982  H   PHE A  70      39.640 -13.422   5.847  1.00 73.28           H  
ATOM    983  N   HIS A  71      39.313 -14.418   3.431  1.00 74.57           N  
ATOM    984  N   HIS A  71      39.354 -14.346   3.322  1.00 74.57           N  
ATOM    985  CA  HIS A  71      39.811 -14.917   2.155  1.00 75.53           C  
ATOM    986  CA  HIS A  71      39.817 -14.861   2.039  1.00 75.53           C  
ATOM    987  C   HIS A  71      40.687 -16.161   2.336  1.00 76.30           C  
ATOM    988  C   HIS A  71      40.780 -16.052   2.203  1.00 76.30           C  
ATOM    989  O   HIS A  71      41.618 -16.131   3.134  1.00 76.19           O  
ATOM    990  O   HIS A  71      41.823 -15.941   2.869  1.00 76.19           O  
ATOM    991  CB  HIS A  71      40.539 -13.793   1.405  1.00 75.34           C  
ATOM    992  CB  HIS A  71      40.442 -13.749   1.185  1.00 75.34           C  
ATOM    993  CG  HIS A  71      39.614 -12.684   0.975  1.00 75.39           C  
ATOM    994  CG  HIS A  71      39.513 -12.614   0.883  1.00 75.39           C  
ATOM    995  CD2 HIS A  71      39.417 -11.418   1.476  1.00 75.24           C  
ATOM    996  CD2 HIS A  71      39.402 -11.383   1.435  1.00 75.24           C  
ATOM    997  ND1 HIS A  71      38.713 -12.821  -0.069  1.00 75.92           N  
ATOM    998  ND1 HIS A  71      38.555 -12.676  -0.107  1.00 75.92           N  
ATOM    999  CE1 HIS A  71      38.026 -11.681  -0.143  1.00 75.56           C  
ATOM   1000  CE1 HIS A  71      37.893 -11.534  -0.149  1.00 75.56           C  
ATOM   1001  NE2 HIS A  71      38.393 -10.790   0.769  1.00 75.42           N  
ATOM   1002  NE2 HIS A  71      38.383 -10.734   0.781  1.00 75.42           N  
ATOM   1003  H   HIS A  71      39.795 -13.621   3.823  1.00 74.57           H  
ATOM   1004  HD1 HIS A  71      38.584 -13.636  -0.653  1.00 75.92           H  
ATOM   1005  N   THR A  72      40.385 -17.235   1.590  1.00 77.22           N  
ATOM   1006  N   THR A  72      40.412 -17.178   1.577  1.00 77.22           N  
ATOM   1007  CA  THR A  72      41.132 -18.496   1.631  1.00 77.80           C  
ATOM   1008  CA  THR A  72      41.160 -18.439   1.642  1.00 77.80           C  
ATOM   1009  C   THR A  72      42.577 -18.274   1.129  1.00 78.57           C  
ATOM   1010  C   THR A  72      42.568 -18.292   1.076  1.00 78.57           C  
ATOM   1011  O   THR A  72      42.750 -17.699   0.060  1.00 78.64           O  
ATOM   1012  O   THR A  72      42.744 -18.025  -0.110  1.00 78.64           O  
ATOM   1013  CB  THR A  72      40.428 -19.595   0.785  1.00 77.73           C  
ATOM   1014  CB  THR A  72      40.404 -19.605   0.930  1.00 77.73           C  
ATOM   1015  CG2 THR A  72      38.942 -19.778   1.137  1.00 76.99           C  
ATOM   1016  CG2 THR A  72      38.881 -19.534   1.144  1.00 76.99           C  
ATOM   1017  OG1 THR A  72      40.533 -19.394  -0.612  1.00 77.77           O  
ATOM   1018  OG1 THR A  72      40.562 -19.491  -0.488  1.00 77.77           O  
ATOM   1019  H   THR A  72      39.629 -17.183   0.921  1.00 77.22           H  
ATOM   1020  HG1 THR A  72      41.461 -19.307  -0.842  1.00 77.77           H  
ATOM   1021  N   ASP A  73      43.579 -18.663   1.936  1.00 79.73           N  
ATOM   1022  N   ASP A  73      43.553 -18.516   1.947  1.00 79.73           N  
ATOM   1023  CA  ASP A  73      44.978 -18.218   1.822  1.00 80.56           C  
ATOM   1024  CA  ASP A  73      44.967 -18.180   1.732  1.00 80.56           C  
ATOM   1025  C   ASP A  73      45.650 -18.463   0.448  1.00 80.79           C  
ATOM   1026  C   ASP A  73      45.569 -18.442   0.346  1.00 80.79           C  
ATOM   1027  O   ASP A  73      46.501 -17.667   0.053  1.00 80.71           O  
ATOM   1028  O   ASP A  73      46.464 -17.712  -0.080  1.00 80.71           O  
ATOM   1029  CB  ASP A  73      45.825 -18.783   2.989  1.00 80.79           C  
ATOM   1030  CB  ASP A  73      45.838 -18.825   2.818  1.00 80.79           C  
ATOM   1031  CG  ASP A  73      47.154 -18.049   3.227  1.00 82.21           C  
ATOM   1032  CG  ASP A  73      47.100 -18.022   3.101  1.00 82.21           C  
ATOM   1033  OD1 ASP A  73      48.179 -18.503   2.674  1.00 82.76           O  
ATOM   1034  OD1 ASP A  73      48.113 -18.271   2.404  1.00 82.76           O  
ATOM   1035  OD2 ASP A  73      47.095 -16.964   3.847  1.00 83.12           O1-
ATOM   1036  OD2 ASP A  73      47.168 -17.119   3.981  1.00 83.12           O1-
ATOM   1037  H   ASP A  73      43.351 -19.134   2.800  1.00 79.73           H  
ATOM   1038  N   ALA A  74      45.221 -19.512  -0.277  1.00 81.29           N  
ATOM   1039  N   ALA A  74      45.095 -19.475  -0.348  1.00 81.29           N  
ATOM   1040  CA  ALA A  74      45.638 -19.818  -1.650  1.00 81.98           C  
ATOM   1041  CA  ALA A  74      45.566 -19.753  -1.708  1.00 81.98           C  
ATOM   1042  C   ALA A  74      45.363 -18.680  -2.652  1.00 82.37           C  
ATOM   1043  C   ALA A  74      45.427 -18.492  -2.568  1.00 82.37           C  
ATOM   1044  O   ALA A  74      46.215 -18.413  -3.499  1.00 82.09           O  
ATOM   1045  O   ALA A  74      46.414 -17.975  -3.110  1.00 82.09           O  
ATOM   1046  CB  ALA A  74      44.945 -21.112  -2.100  1.00 81.89           C  
ATOM   1047  CB  ALA A  74      44.789 -20.931  -2.327  1.00 81.89           C  
ATOM   1048  H   ALA A  74      44.515 -20.118   0.115  1.00 81.29           H  
ATOM   1049  N   TYR A  75      44.213 -18.001  -2.488  1.00 82.84           N  
ATOM   1050  N   TYR A  75      44.185 -18.013  -2.661  1.00 82.84           N  
ATOM   1051  CA  TYR A  75      43.815 -16.797  -3.217  1.00 83.17           C  
ATOM   1052  CA  TYR A  75      43.836 -16.738  -3.263  1.00 83.17           C  
ATOM   1053  C   TYR A  75      44.795 -15.638  -2.992  1.00 83.40           C  
ATOM   1054  C   TYR A  75      44.874 -15.672  -2.952  1.00 83.40           C  
ATOM   1055  O   TYR A  75      45.276 -15.072  -3.968  1.00 83.10           O  
ATOM   1056  O   TYR A  75      45.578 -15.198  -3.848  1.00 83.10           O  
ATOM   1057  CB  TYR A  75      42.366 -16.416  -2.828  1.00 83.12           C  
ATOM   1058  CB  TYR A  75      42.477 -16.319  -2.727  1.00 83.12           C  
ATOM   1059  CG  TYR A  75      41.794 -15.164  -3.462  1.00 83.91           C  
ATOM   1060  CG  TYR A  75      41.842 -15.138  -3.406  1.00 83.91           C  
ATOM   1061  CD1 TYR A  75      41.720 -15.074  -4.860  1.00 85.05           C  
ATOM   1062  CD1 TYR A  75      41.547 -15.160  -4.763  1.00 85.05           C  
ATOM   1063  CD2 TYR A  75      41.318 -14.100  -2.669  1.00 85.15           C  
ATOM   1064  CD2 TYR A  75      41.497 -14.004  -2.676  1.00 85.15           C  
ATOM   1065  CE1 TYR A  75      41.168 -13.936  -5.472  1.00 86.66           C  
ATOM   1066  CE1 TYR A  75      40.933 -14.067  -5.386  1.00 86.66           C  
ATOM   1067  CE2 TYR A  75      40.758 -12.961  -3.276  1.00 86.08           C  
ATOM   1068  CE2 TYR A  75      40.885 -12.907  -3.281  1.00 86.08           C  
ATOM   1069  CZ  TYR A  75      40.678 -12.886  -4.681  1.00 86.59           C  
ATOM   1070  CZ  TYR A  75      40.606 -12.940  -4.636  1.00 86.59           C  
ATOM   1071  OH  TYR A  75      40.138 -11.798  -5.289  1.00 85.86           O  
ATOM   1072  OH  TYR A  75      40.003 -11.857  -5.238  1.00 85.86           O  
ATOM   1073  H   TYR A  75      43.599 -18.267  -1.730  1.00 82.84           H  
ATOM   1074  HH  TYR A  75      39.941 -11.092  -4.662  1.00 85.86           H  
ATOM   1075  N   LEU A  76      45.095 -15.346  -1.717  1.00 83.94           N  
ATOM   1076  N   LEU A  76      44.988 -15.336  -1.670  1.00 83.94           N  
ATOM   1077  CA  LEU A  76      45.967 -14.253  -1.285  1.00 84.95           C  
ATOM   1078  CA  LEU A  76      45.857 -14.252  -1.213  1.00 84.95           C  
ATOM   1079  C   LEU A  76      47.453 -14.460  -1.646  1.00 85.81           C  
ATOM   1080  C   LEU A  76      47.351 -14.487  -1.464  1.00 85.81           C  
ATOM   1081  O   LEU A  76      48.159 -13.467  -1.820  1.00 85.94           O  
ATOM   1082  O   LEU A  76      48.179 -13.601  -1.235  1.00 85.94           O  
ATOM   1083  CB  LEU A  76      45.787 -14.039   0.232  1.00 84.75           C  
ATOM   1084  CB  LEU A  76      45.607 -13.965   0.266  1.00 84.75           C  
ATOM   1085  CG  LEU A  76      44.332 -13.773   0.680  1.00 84.42           C  
ATOM   1086  CG  LEU A  76      44.152 -13.715   0.665  1.00 84.42           C  
ATOM   1087  CD1 LEU A  76      44.240 -13.822   2.214  1.00 84.48           C  
ATOM   1088  CD1 LEU A  76      44.084 -13.557   2.157  1.00 84.48           C  
ATOM   1089  CD2 LEU A  76      43.768 -12.461   0.089  1.00 83.91           C  
ATOM   1090  CD2 LEU A  76      43.577 -12.487  -0.015  1.00 83.91           C  
ATOM   1091  H   LEU A  76      44.677 -15.892  -0.977  1.00 83.94           H  
ATOM   1092  N   GLN A  77      47.893 -15.723  -1.796  1.00 86.79           N  
ATOM   1093  N   GLN A  77      47.682 -15.684  -1.939  1.00 86.79           N  
ATOM   1094  CA  GLN A  77      49.212 -16.087  -2.323  1.00 87.41           C  
ATOM   1095  CA  GLN A  77      49.047 -16.036  -2.303  1.00 87.41           C  
ATOM   1096  C   GLN A  77      49.301 -15.976  -3.851  1.00 87.73           C  
ATOM   1097  C   GLN A  77      49.193 -15.944  -3.815  1.00 87.73           C  
ATOM   1098  O   GLN A  77      50.324 -15.510  -4.355  1.00 87.83           O  
ATOM   1099  O   GLN A  77      50.222 -15.496  -4.323  1.00 87.83           O  
ATOM   1100  CB  GLN A  77      49.599 -17.514  -1.895  1.00 87.44           C  
ATOM   1101  CB  GLN A  77      49.357 -17.458  -1.842  1.00 87.44           C  
ATOM   1102  CG  GLN A  77      50.036 -17.626  -0.428  1.00 88.29           C  
ATOM   1103  CG  GLN A  77      50.350 -17.561  -0.708  1.00 88.29           C  
ATOM   1104  CD  GLN A  77      50.583 -19.023  -0.141  1.00 89.95           C  
ATOM   1105  CD  GLN A  77      50.636 -19.003  -0.350  1.00 89.95           C  
ATOM   1106  NE2 GLN A  77      49.699 -19.953   0.220  1.00 90.67           N  
ATOM   1107  NE2 GLN A  77      51.905 -19.311  -0.075  1.00 90.67           N  
ATOM   1108  OE1 GLN A  77      51.782 -19.264  -0.262  1.00 90.04           O  
ATOM   1109  OE1 GLN A  77      49.720 -19.837  -0.332  1.00 90.04           O  
ATOM   1110  H   GLN A  77      47.268 -16.490  -1.587  1.00 86.79           H  
ATOM   1111 HE21 GLN A  77      48.732 -19.700   0.370  1.00 90.67           H  
ATOM   1112 HE22 GLN A  77      50.005 -20.892   0.424  1.00 90.67           H  
ATOM   1113  N   HIS A  78      48.240 -16.403  -4.560  1.00 88.15           N  
ATOM   1114  N   HIS A  78      48.154 -16.383  -4.523  1.00 88.15           N  
ATOM   1115  CA  HIS A  78      48.117 -16.275  -6.013  1.00 88.73           C  
ATOM   1116  CA  HIS A  78      48.107 -16.308  -5.975  1.00 88.73           C  
ATOM   1117  C   HIS A  78      48.117 -14.806  -6.454  1.00 89.00           C  
ATOM   1118  C   HIS A  78      48.164 -14.848  -6.428  1.00 89.00           C  
ATOM   1119  O   HIS A  78      48.871 -14.459  -7.361  1.00 88.86           O  
ATOM   1120  O   HIS A  78      49.020 -14.452  -7.239  1.00 88.86           O  
ATOM   1121  CB  HIS A  78      46.859 -17.014  -6.519  1.00 88.77           C  
ATOM   1122  CB  HIS A  78      46.817 -16.944  -6.472  1.00 88.77           C  
ATOM   1123  CG  HIS A  78      46.445 -16.642  -7.926  1.00 89.89           C  
ATOM   1124  CG  HIS A  78      46.390 -16.457  -7.819  1.00 89.89           C  
ATOM   1125  CD2 HIS A  78      46.866 -17.100  -9.154  1.00 90.90           C  
ATOM   1126  CD2 HIS A  78      45.576 -15.437  -8.183  1.00 90.90           C  
ATOM   1127  ND1 HIS A  78      45.499 -15.665  -8.193  1.00 90.90           N  
ATOM   1128  ND1 HIS A  78      46.822 -17.041  -8.990  1.00 90.90           N  
ATOM   1129  CE1 HIS A  78      45.402 -15.567  -9.520  1.00 91.52           C  
ATOM   1130  CE1 HIS A  78      46.291 -16.403 -10.018  1.00 91.52           C  
ATOM   1131  NE2 HIS A  78      46.200 -16.407 -10.167  1.00 91.56           N  
ATOM   1132  NE2 HIS A  78      45.533 -15.425  -9.557  1.00 91.56           N  
ATOM   1133  H   HIS A  78      47.444 -16.802  -4.078  1.00 88.15           H  
ATOM   1134  HD1 HIS A  78      44.987 -15.122  -7.512  1.00 90.90           H  
ATOM   1135  N   LEU A  79      47.271 -13.997  -5.789  1.00 89.14           N  
ATOM   1136  N   LEU A  79      47.233 -14.070  -5.875  1.00 89.14           N  
ATOM   1137  CA  LEU A  79      47.087 -12.567  -6.021  1.00 89.01           C  
ATOM   1138  CA  LEU A  79      47.096 -12.644  -6.112  1.00 89.01           C  
ATOM   1139  C   LEU A  79      48.410 -11.788  -5.913  1.00 89.21           C  
ATOM   1140  C   LEU A  79      48.367 -11.851  -5.802  1.00 89.21           C  
ATOM   1141  O   LEU A  79      48.595 -10.854  -6.685  1.00 89.39           O  
ATOM   1142  O   LEU A  79      48.465 -10.690  -6.182  1.00 89.39           O  
ATOM   1143  CB  LEU A  79      46.036 -12.013  -5.024  1.00 89.05           C  
ATOM   1144  CB  LEU A  79      45.937 -12.125  -5.266  1.00 89.05           C  
ATOM   1145  CG  LEU A  79      45.211 -10.811  -5.542  1.00 88.83           C  
ATOM   1146  CG  LEU A  79      45.164 -10.869  -5.653  1.00 88.83           C  
ATOM   1147  CD1 LEU A  79      44.109 -11.271  -6.528  1.00 88.20           C  
ATOM   1148  CD1 LEU A  79      43.866 -11.236  -6.347  1.00 88.20           C  
ATOM   1149  CD2 LEU A  79      44.635  -9.969  -4.381  1.00 88.79           C  
ATOM   1150  CD2 LEU A  79      44.897 -10.055  -4.392  1.00 88.79           C  
ATOM   1151  H   LEU A  79      46.686 -14.398  -5.065  1.00 89.14           H  
ATOM   1152  N   GLN A  80      49.299 -12.220  -4.996  1.00 89.46           N  
ATOM   1153  N   GLN A  80      49.334 -12.468  -5.120  1.00 89.46           N  
ATOM   1154  CA  GLN A  80      50.641 -11.679  -4.767  1.00 89.68           C  
ATOM   1155  CA  GLN A  80      50.625 -11.816  -4.843  1.00 89.68           C  
ATOM   1156  C   GLN A  80      51.639 -11.997  -5.893  1.00 89.75           C  
ATOM   1157  C   GLN A  80      51.653 -12.053  -5.949  1.00 89.75           C  
ATOM   1158  O   GLN A  80      52.414 -11.117  -6.269  1.00 89.86           O  
ATOM   1159  O   GLN A  80      52.347 -11.125  -6.373  1.00 89.86           O  
ATOM   1160  CB  GLN A  80      51.153 -12.164  -3.396  1.00 89.82           C  
ATOM   1161  CB  GLN A  80      51.196 -12.259  -3.491  1.00 89.82           C  
ATOM   1162  CG  GLN A  80      52.525 -11.580  -2.990  1.00 89.09           C  
ATOM   1163  CG  GLN A  80      52.501 -11.556  -3.092  1.00 89.09           C  
ATOM   1164  CD  GLN A  80      52.976 -11.918  -1.566  1.00 88.82           C  
ATOM   1165  CD  GLN A  80      52.932 -11.875  -1.667  1.00 88.82           C  
ATOM   1166  NE2 GLN A  80      52.294 -12.835  -0.877  1.00 88.04           N  
ATOM   1167  NE2 GLN A  80      52.182 -12.742  -0.981  1.00 88.04           N  
ATOM   1168  OE1 GLN A  80      53.956 -11.353  -1.089  1.00 88.86           O  
ATOM   1169  OE1 GLN A  80      53.935 -11.347  -1.199  1.00 88.86           O  
ATOM   1170  H   GLN A  80      49.046 -13.005  -4.413  1.00 89.46           H  
ATOM   1171 HE21 GLN A  80      51.487 -13.286  -1.282  1.00 88.04           H  
ATOM   1172 HE22 GLN A  80      52.581 -13.076   0.060  1.00 88.04           H  
ATOM   1173  N   LYS A  81      51.614 -13.238  -6.406  1.00 89.85           N  
ATOM   1174  N   LYS A  81      51.756 -13.299  -6.398  1.00 89.85           N  
ATOM   1175  CA  LYS A  81      52.515 -13.686  -7.469  1.00 90.10           C  
ATOM   1176  CA  LYS A  81      52.616 -13.635  -7.522  1.00 90.10           C  
ATOM   1177  C   LYS A  81      52.119 -13.090  -8.835  1.00 90.01           C  
ATOM   1178  C   LYS A  81      52.117 -12.887  -8.753  1.00 90.01           C  
ATOM   1179  O   LYS A  81      53.000 -12.655  -9.576  1.00 90.03           O  
ATOM   1180  O   LYS A  81      52.882 -12.180  -9.418  1.00 90.03           O  
ATOM   1181  CB  LYS A  81      52.551 -15.227  -7.495  1.00 90.12           C  
ATOM   1182  CB  LYS A  81      52.601 -15.144  -7.777  1.00 90.12           C  
ATOM   1183  CG  LYS A  81      53.840 -15.788  -8.126  1.00 90.77           C  
ATOM   1184  CG  LYS A  81      53.887 -15.851  -7.400  1.00 90.77           C  
ATOM   1185  CD  LYS A  81      53.833 -17.296  -8.449  1.00 92.32           C  
ATOM   1186  CD  LYS A  81      54.091 -17.101  -8.255  1.00 92.32           C  
ATOM   1187  CE  LYS A  81      53.509 -18.246  -7.277  1.00 93.37           C  
ATOM   1188  CE  LYS A  81      53.576 -18.357  -7.548  1.00 93.37           C  
ATOM   1189  NZ  LYS A  81      52.059 -18.430  -7.074  1.00 93.33           N1+
ATOM   1190  NZ  LYS A  81      52.149 -18.237  -7.089  1.00 93.33           N1+
ATOM   1191  H   LYS A  81      50.953 -13.916  -6.052  1.00 89.85           H  
ATOM   1192  HZ1 LYS A  81      51.630 -17.539  -6.868  1.00 93.33           H  
ATOM   1193  HZ2 LYS A  81      51.647 -18.816  -7.912  1.00 93.33           H  
ATOM   1194  HZ3 LYS A  81      51.903 -19.063  -6.302  1.00 93.33           H  
ATOM   1195  N   VAL A  82      50.800 -13.016  -9.097  1.00 89.82           N  
ATOM   1196  N   VAL A  82      50.820 -13.036  -9.027  1.00 89.82           N  
ATOM   1197  CA  VAL A  82      50.180 -12.291 -10.212  1.00 89.50           C  
ATOM   1198  CA  VAL A  82      50.165 -12.372 -10.146  1.00 89.50           C  
ATOM   1199  C   VAL A  82      50.480 -10.779 -10.183  1.00 89.50           C  
ATOM   1200  C   VAL A  82      50.493 -10.877 -10.138  1.00 89.50           C  
ATOM   1201  O   VAL A  82      50.734 -10.192 -11.234  1.00 89.54           O  
ATOM   1202  O   VAL A  82      50.898 -10.322 -11.159  1.00 89.54           O  
ATOM   1203  CB  VAL A  82      48.636 -12.534 -10.230  1.00 89.34           C  
ATOM   1204  CB  VAL A  82      48.640 -12.656 -10.140  1.00 89.34           C  
ATOM   1205  CG1 VAL A  82      47.750 -11.413 -10.817  1.00 89.24           C  
ATOM   1206  CG1 VAL A  82      47.837 -11.467 -10.631  1.00 89.24           C  
ATOM   1207  CG2 VAL A  82      48.322 -13.864 -10.932  1.00 89.06           C  
ATOM   1208  CG2 VAL A  82      48.343 -13.868 -10.984  1.00 89.06           C  
ATOM   1209  H   VAL A  82      50.151 -13.417  -8.432  1.00 89.82           H  
ATOM   1210  N   SER A  83      50.483 -10.202  -8.971  1.00 89.44           N  
ATOM   1211  N   SER A  83      50.375 -10.251  -8.974  1.00 89.44           N  
ATOM   1212  CA  SER A  83      50.842  -8.816  -8.682  1.00 89.72           C  
ATOM   1213  CA  SER A  83      50.693  -8.836  -8.829  1.00 89.72           C  
ATOM   1214  C   SER A  83      52.320  -8.464  -8.957  1.00 90.13           C  
ATOM   1215  C   SER A  83      52.212  -8.519  -8.893  1.00 90.13           C  
ATOM   1216  O   SER A  83      52.645  -7.281  -9.039  1.00 90.28           O  
ATOM   1217  O   SER A  83      52.629  -7.382  -8.638  1.00 90.28           O  
ATOM   1218  CB  SER A  83      50.408  -8.513  -7.233  1.00 89.53           C  
ATOM   1219  CB  SER A  83      50.021  -8.280  -7.562  1.00 89.53           C  
ATOM   1220  OG  SER A  83      50.962  -7.354  -6.652  1.00 88.87           O  
ATOM   1221  OG  SER A  83      50.880  -7.460  -6.786  1.00 88.87           O  
ATOM   1222  H   SER A  83      50.238 -10.763  -8.166  1.00 89.44           H  
ATOM   1223  HG  SER A  83      51.911  -7.474  -6.554  1.00 88.87           H  
ATOM   1224  N   GLN A  84      53.189  -9.476  -9.103  1.00 90.50           N  
ATOM   1225  N   GLN A  84      53.030  -9.515  -9.245  1.00 90.50           N  
ATOM   1226  CA  GLN A  84      54.614  -9.315  -9.390  1.00 90.63           C  
ATOM   1227  CA  GLN A  84      54.473  -9.299  -9.462  1.00 90.63           C  
ATOM   1228  C   GLN A  84      54.702  -9.645 -10.865  1.00 90.54           C  
ATOM   1229  C   GLN A  84      54.874  -9.531 -10.924  1.00 90.54           C  
ATOM   1230  O   GLN A  84      55.084  -8.829 -11.702  1.00 90.30           O  
ATOM   1231  O   GLN A  84      54.593  -8.705 -11.798  1.00 90.30           O  
ATOM   1232  CB  GLN A  84      55.401 -10.290  -8.477  1.00  0.00           C  
ATOM   1233  CB  GLN A  84      55.314 -10.172  -8.519  1.00 90.40           C  
ATOM   1234  CG  GLN A  84      56.926 -10.050  -8.387  1.00  0.00           C  
ATOM   1235  CD  GLN A  84      57.735 -10.483  -9.611  1.00  0.00           C  
ATOM   1236  NE2 GLN A  84      57.466 -11.678 -10.142  1.00  0.00           N  
ATOM   1237  OE1 GLN A  84      58.611  -9.751 -10.064  1.00  0.00           O  
ATOM   1238  H   GLN A  84      52.862 -10.427  -9.002  1.00 90.50           H  
ATOM   1239 HE21 GLN A  84      56.746 -12.265  -9.748  1.00  0.00           H  
ATOM   1240 HE22 GLN A  84      57.981 -11.995 -10.950  1.00  0.00           H  
ATOM   1241  N   PRO A  91      46.071 -18.248 -16.755  1.00102.76           N  
ATOM   1242  N   PRO A  91      46.050 -18.119 -16.604  1.00102.76           N  
ATOM   1243  CA  PRO A  91      46.585 -19.584 -16.453  1.00102.52           C  
ATOM   1244  CA  PRO A  91      46.409 -19.533 -16.406  1.00102.52           C  
ATOM   1245  C   PRO A  91      45.910 -20.101 -15.160  1.00102.15           C  
ATOM   1246  C   PRO A  91      45.876 -20.069 -15.077  1.00102.15           C  
ATOM   1247  O   PRO A  91      44.901 -20.802 -15.235  1.00102.08           O  
ATOM   1248  O   PRO A  91      45.036 -20.975 -15.081  1.00102.08           O  
ATOM   1249  CB  PRO A  91      48.117 -19.442 -16.354  1.00102.68           C  
ATOM   1250  CB  PRO A  91      47.946 -19.515 -16.417  1.00102.68           C  
ATOM   1251  CG  PRO A  91      48.326 -18.001 -15.912  1.00102.96           C  
ATOM   1252  CG  PRO A  91      48.337 -18.101 -15.990  1.00102.96           C  
ATOM   1253  CD  PRO A  91      47.141 -17.275 -16.550  1.00102.79           C  
ATOM   1254  CD  PRO A  91      47.148 -17.199 -16.248  1.00102.79           C  
ATOM   1255  H   PRO A  91      45.729 -18.208 -17.705  1.00102.76           H  
ATOM   1256  N   ASP A  92      46.431 -19.715 -13.985  1.00101.61           N  
ATOM   1257  N   ASP A  92      46.370 -19.515 -13.968  1.00101.61           N  
ATOM   1258  CA  ASP A  92      45.801 -19.892 -12.674  1.00101.05           C  
ATOM   1259  CA  ASP A  92      45.824 -19.770 -12.635  1.00101.05           C  
ATOM   1260  C   ASP A  92      44.794 -18.768 -12.358  1.00100.54           C  
ATOM   1261  C   ASP A  92      44.918 -18.601 -12.214  1.00100.54           C  
ATOM   1262  O   ASP A  92      44.049 -18.909 -11.393  1.00100.29           O  
ATOM   1263  O   ASP A  92      44.449 -18.537 -11.071  1.00100.29           O  
ATOM   1264  CB  ASP A  92      46.864 -20.001 -11.553  1.00  0.00           C  
ATOM   1265  CB  ASP A  92      46.959 -19.981 -11.625  1.00101.14           C  
ATOM   1266  CG  ASP A  92      47.891 -21.133 -11.744  1.00  0.00           C  
ATOM   1267  OD1 ASP A  92      47.486 -22.229 -12.194  1.00  0.00           O  
ATOM   1268  OD2 ASP A  92      49.049 -20.926 -11.320  1.00  0.00           O1-
ATOM   1269  H   ASP A  92      47.277 -19.165 -13.989  1.00101.61           H  
ATOM   1270  N   SER A  93      44.774 -17.687 -13.160  1.00 99.93           N  
ATOM   1271  N   SER A  93      44.672 -17.698 -13.167  1.00 99.93           N  
ATOM   1272  CA  SER A  93      43.942 -16.497 -12.966  1.00 99.25           C  
ATOM   1273  CA  SER A  93      43.916 -16.464 -12.949  1.00 99.25           C  
ATOM   1274  C   SER A  93      42.429 -16.775 -12.949  1.00 98.84           C  
ATOM   1275  C   SER A  93      42.411 -16.665 -13.034  1.00 98.84           C  
ATOM   1276  O   SER A  93      41.740 -16.274 -12.060  1.00 98.82           O  
ATOM   1277  O   SER A  93      41.656 -15.946 -12.394  1.00 98.82           O  
ATOM   1278  CB  SER A  93      44.296 -15.452 -14.042  1.00 99.29           C  
ATOM   1279  CB  SER A  93      44.321 -15.402 -13.977  1.00 99.29           C  
ATOM   1280  OG  SER A  93      45.589 -14.925 -13.815  1.00 99.35           O  
ATOM   1281  OG  SER A  93      45.717 -15.175 -13.988  1.00 99.35           O  
ATOM   1282  H   SER A  93      45.412 -17.650 -13.942  1.00 99.93           H  
ATOM   1283  HG  SER A  93      45.581 -14.428 -12.993  1.00 99.35           H  
ATOM   1284  N   ILE A  94      41.946 -17.583 -13.908  1.00 98.35           N  
ATOM   1285  N   ILE A  94      41.980 -17.628 -13.840  1.00 98.35           N  
ATOM   1286  CA  ILE A  94      40.519 -17.848 -14.130  1.00 97.88           C  
ATOM   1287  CA  ILE A  94      40.561 -17.837 -14.105  1.00 97.88           C  
ATOM   1288  C   ILE A  94      39.859 -18.626 -12.965  1.00 97.64           C  
ATOM   1289  C   ILE A  94      39.903 -18.614 -12.975  1.00 97.64           C  
ATOM   1290  O   ILE A  94      38.677 -18.407 -12.702  1.00 97.68           O  
ATOM   1291  O   ILE A  94      38.697 -18.466 -12.720  1.00 97.68           O  
ATOM   1292  CB  ILE A  94      40.246 -18.649 -15.444  1.00 97.94           C  
ATOM   1293  CB  ILE A  94      40.357 -18.554 -15.447  1.00 97.94           C  
ATOM   1294  CG1 ILE A  94      41.238 -18.329 -16.589  1.00 98.43           C  
ATOM   1295  CG1 ILE A  94      41.560 -18.323 -16.374  1.00 98.43           C  
ATOM   1296  CG2 ILE A  94      38.806 -18.406 -15.945  1.00 97.88           C  
ATOM   1297  CG2 ILE A  94      39.061 -18.078 -16.100  1.00 97.88           C  
ATOM   1298  CD1 ILE A  94      42.497 -19.205 -16.557  1.00 99.19           C  
ATOM   1299  CD1 ILE A  94      42.547 -19.496 -16.454  1.00 99.19           C  
ATOM   1300  H   ILE A  94      42.579 -17.987 -14.584  1.00 98.35           H  
ATOM   1301  N   GLU A  95      40.643 -19.467 -12.263  1.00 97.09           N  
ATOM   1302  N   GLU A  95      40.705 -19.443 -12.305  1.00 97.09           N  
ATOM   1303  CA  GLU A  95      40.239 -20.193 -11.051  1.00 96.53           C  
ATOM   1304  CA  GLU A  95      40.295 -20.122 -11.073  1.00 96.53           C  
ATOM   1305  C   GLU A  95      39.859 -19.259  -9.894  1.00 95.91           C  
ATOM   1306  C   GLU A  95      39.879 -19.103  -9.985  1.00 95.91           C  
ATOM   1307  O   GLU A  95      38.816 -19.449  -9.271  1.00 95.88           O  
ATOM   1308  O   GLU A  95      38.716 -19.045  -9.565  1.00 95.88           O  
ATOM   1309  CB  GLU A  95      41.382 -21.131 -10.595  1.00  0.00           C  
ATOM   1310  CB  GLU A  95      41.431 -21.035 -10.573  1.00 96.50           C  
ATOM   1311  CG  GLU A  95      41.727 -22.260 -11.590  1.00  0.00           C  
ATOM   1312  CD  GLU A  95      40.621 -23.314 -11.759  1.00  0.00           C  
ATOM   1313  OE1 GLU A  95      40.013 -23.706 -10.737  1.00  0.00           O  
ATOM   1314  OE2 GLU A  95      40.407 -23.727 -12.920  1.00  0.00           O1-
ATOM   1315  H   GLU A  95      41.608 -19.582 -12.538  1.00 97.09           H  
ATOM   1316  N   TYR A  96      40.716 -18.256  -9.653  1.00 95.02           N  
ATOM   1317  N   TYR A  96      40.841 -18.284  -9.575  1.00 95.02           N  
ATOM   1318  CA  TYR A  96      40.612 -17.285  -8.568  1.00 94.22           C  
ATOM   1319  CA  TYR A  96      40.662 -17.269  -8.544  1.00 94.22           C  
ATOM   1320  C   TYR A  96      39.699 -16.084  -8.892  1.00 93.48           C  
ATOM   1321  C   TYR A  96      39.760 -16.075  -8.954  1.00 93.48           C  
ATOM   1322  O   TYR A  96      39.859 -15.022  -8.295  1.00 93.16           O  
ATOM   1323  O   TYR A  96      40.041 -14.921  -8.603  1.00 93.16           O  
ATOM   1324  CB  TYR A  96      42.046 -16.886  -8.172  1.00 94.40           C  
ATOM   1325  CB  TYR A  96      42.051 -16.794  -8.062  1.00 94.40           C  
ATOM   1326  CG  TYR A  96      42.830 -18.007  -7.501  1.00 94.57           C  
ATOM   1327  CG  TYR A  96      42.895 -17.895  -7.444  1.00 94.57           C  
ATOM   1328  CD1 TYR A  96      42.468 -18.494  -6.226  1.00 94.77           C  
ATOM   1329  CD1 TYR A  96      42.630 -18.359  -6.153  1.00 94.77           C  
ATOM   1330  CD2 TYR A  96      43.930 -18.581  -8.164  1.00 94.87           C  
ATOM   1331  CD2 TYR A  96      43.945 -18.488  -8.158  1.00 94.87           C  
ATOM   1332  CE1 TYR A  96      43.223 -19.517  -5.616  1.00 95.55           C  
ATOM   1333  CE1 TYR A  96      43.394 -19.382  -5.576  1.00 95.55           C  
ATOM   1334  CE2 TYR A  96      44.684 -19.604  -7.563  1.00 95.04           C  
ATOM   1335  CE2 TYR A  96      44.723 -19.521  -7.591  1.00 95.04           C  
ATOM   1336  CZ  TYR A  96      44.336 -20.066  -6.281  1.00 95.22           C  
ATOM   1337  CZ  TYR A  96      44.439 -19.959  -6.295  1.00 95.22           C  
ATOM   1338  OH  TYR A  96      45.079 -21.045  -5.690  1.00 93.86           O  
ATOM   1339  OH  TYR A  96      45.181 -20.966  -5.706  1.00 93.86           O  
ATOM   1340  H   TYR A  96      41.534 -18.169 -10.240  1.00 95.02           H  
ATOM   1341  HH  TYR A  96      45.798 -21.356  -6.244  1.00 93.86           H  
ATOM   1342  N   GLY A  97      38.726 -16.269  -9.799  1.00 92.58           N  
ATOM   1343  N   GLY A  97      38.686 -16.359  -9.693  1.00 92.58           N  
ATOM   1344  CA  GLY A  97      37.652 -15.317 -10.082  1.00 91.63           C  
ATOM   1345  CA  GLY A  97      37.635 -15.386  -9.965  1.00 91.63           C  
ATOM   1346  C   GLY A  97      38.089 -14.079 -10.882  1.00 90.94           C  
ATOM   1347  C   GLY A  97      37.991 -14.192 -10.838  1.00 90.94           C  
ATOM   1348  O   GLY A  97      37.227 -13.266 -11.214  1.00 91.02           O  
ATOM   1349  O   GLY A  97      37.107 -13.444 -11.267  1.00 91.02           O  
ATOM   1350  H   GLY A  97      38.654 -17.171 -10.252  1.00 92.58           H  
ATOM   1351  N   LEU A  98      39.388 -13.927 -11.213  1.00 90.04           N  
ATOM   1352  N   LEU A  98      39.282 -14.002 -11.089  1.00 90.04           N  
ATOM   1353  CA  LEU A  98      39.896 -12.888 -12.117  1.00 89.38           C  
ATOM   1354  CA  LEU A  98      39.759 -12.952 -11.975  1.00 89.38           C  
ATOM   1355  C   LEU A  98      39.349 -13.123 -13.536  1.00 89.39           C  
ATOM   1356  C   LEU A  98      39.171 -13.110 -13.379  1.00 89.39           C  
ATOM   1357  O   LEU A  98      39.204 -14.269 -13.965  1.00 89.62           O  
ATOM   1358  O   LEU A  98      38.912 -14.227 -13.847  1.00 89.62           O  
ATOM   1359  CB  LEU A  98      41.446 -12.863 -12.133  1.00 89.07           C  
ATOM   1360  CB  LEU A  98      41.286 -12.990 -12.050  1.00 89.07           C  
ATOM   1361  CG  LEU A  98      42.140 -12.050 -11.017  1.00 88.10           C  
ATOM   1362  CG  LEU A  98      42.141 -12.141 -11.108  1.00 88.10           C  
ATOM   1363  CD1 LEU A  98      41.700 -12.448  -9.602  1.00 87.50           C  
ATOM   1364  CD1 LEU A  98      41.643 -12.121  -9.674  1.00 87.50           C  
ATOM   1365  CD2 LEU A  98      43.673 -12.133 -11.154  1.00 87.33           C  
ATOM   1366  CD2 LEU A  98      43.555 -12.641 -11.153  1.00 87.33           C  
ATOM   1367  H   LEU A  98      40.055 -14.626 -10.920  1.00 90.04           H  
ATOM   1368  N   GLY A  99      39.057 -12.019 -14.228  1.00 89.17           N  
ATOM   1369  N   GLY A  99      38.955 -11.987 -14.050  1.00 89.17           N  
ATOM   1370  CA  GLY A  99      38.462 -12.052 -15.555  1.00 88.62           C  
ATOM   1371  CA  GLY A  99      38.390 -12.011 -15.386  1.00 88.62           C  
ATOM   1372  C   GLY A  99      38.513 -10.634 -16.115  1.00 88.18           C  
ATOM   1373  C   GLY A  99      38.506 -10.663 -16.055  1.00 88.18           C  
ATOM   1374  O   GLY A  99      39.467  -9.893 -15.870  1.00 87.97           O  
ATOM   1375  O   GLY A  99      39.507  -9.949 -15.879  1.00 87.97           O  
ATOM   1376  H   GLY A  99      39.256 -11.109 -13.834  1.00 89.17           H  
ATOM   1377  N   TYR A 100      37.485 -10.270 -16.896  1.00 87.61           N  
ATOM   1378  N   TYR A 100      37.482 -10.324 -16.836  1.00 87.61           N  
ATOM   1379  CA  TYR A 100      37.329  -8.933 -17.466  1.00 86.83           C  
ATOM   1380  CA  TYR A 100      37.379  -8.998 -17.440  1.00 86.83           C  
ATOM   1381  C   TYR A 100      37.018  -7.864 -16.402  1.00 86.51           C  
ATOM   1382  C   TYR A 100      37.057  -7.944 -16.350  1.00 86.51           C  
ATOM   1383  O   TYR A 100      37.643  -6.804 -16.431  1.00 86.42           O  
ATOM   1384  O   TYR A 100      37.756  -6.921 -16.256  1.00 86.42           O  
ATOM   1385  CB  TYR A 100      36.274  -8.971 -18.591  1.00 86.70           C  
ATOM   1386  CB  TYR A 100      36.356  -9.015 -18.590  1.00 86.70           C  
ATOM   1387  CG  TYR A 100      35.958  -7.630 -19.233  1.00 86.00           C  
ATOM   1388  CG  TYR A 100      36.009  -7.663 -19.176  1.00 86.00           C  
ATOM   1389  CD1 TYR A 100      37.000  -6.834 -19.757  1.00 85.53           C  
ATOM   1390  CD1 TYR A 100      37.004  -6.761 -19.549  1.00 85.53           C  
ATOM   1391  CD2 TYR A 100      34.626  -7.170 -19.304  1.00 85.54           C  
ATOM   1392  CD2 TYR A 100      34.679  -7.293 -19.368  1.00 85.54           C  
ATOM   1393  CE1 TYR A 100      36.713  -5.590 -20.346  1.00 85.39           C  
ATOM   1394  CE1 TYR A 100      36.681  -5.518 -20.081  1.00 85.39           C  
ATOM   1395  CE2 TYR A 100      34.337  -5.930 -19.907  1.00 85.37           C  
ATOM   1396  CE2 TYR A 100      34.347  -6.053 -19.903  1.00 85.37           C  
ATOM   1397  CZ  TYR A 100      35.381  -5.143 -20.433  1.00 85.45           C  
ATOM   1398  CZ  TYR A 100      35.354  -5.169 -20.256  1.00 85.45           C  
ATOM   1399  OH  TYR A 100      35.111  -3.952 -21.040  1.00 85.52           O  
ATOM   1400  OH  TYR A 100      35.035  -3.937 -20.785  1.00 85.52           O  
ATOM   1401  H   TYR A 100      36.742 -10.928 -17.087  1.00 87.61           H  
ATOM   1402  HH  TYR A 100      34.171  -3.778 -21.129  1.00 85.52           H  
ATOM   1403  N   ASP A 101      36.094  -8.174 -15.475  1.00 85.69           N  
ATOM   1404  N   ASP A 101      36.041  -8.227 -15.515  1.00 85.69           N  
ATOM   1405  CA  ASP A 101      35.720  -7.319 -14.340  1.00 84.73           C  
ATOM   1406  CA  ASP A 101      35.647  -7.367 -14.387  1.00 84.73           C  
ATOM   1407  C   ASP A 101      36.880  -7.090 -13.357  1.00 83.93           C  
ATOM   1408  C   ASP A 101      36.814  -7.120 -13.444  1.00 83.93           C  
ATOM   1409  O   ASP A 101      36.991  -5.999 -12.803  1.00 83.89           O  
ATOM   1410  O   ASP A 101      36.904  -6.070 -12.803  1.00 83.89           O  
ATOM   1411  CB  ASP A 101      34.477  -7.834 -13.566  1.00 84.75           C  
ATOM   1412  CB  ASP A 101      34.487  -7.988 -13.592  1.00 84.75           C  
ATOM   1413  CG  ASP A 101      33.159  -7.938 -14.356  1.00 86.09           C  
ATOM   1414  CG  ASP A 101      33.131  -7.847 -14.293  1.00 86.09           C  
ATOM   1415  OD1 ASP A 101      33.091  -7.429 -15.498  1.00 87.61           O  
ATOM   1416  OD1 ASP A 101      33.025  -7.068 -15.276  1.00 87.61           O  
ATOM   1417  OD2 ASP A 101      32.203  -8.483 -13.762  1.00 86.27           O1-
ATOM   1418  OD2 ASP A 101      32.105  -8.483 -13.930  1.00 86.27           O1-
ATOM   1419  H   ASP A 101      35.609  -9.058 -15.535  1.00 85.69           H  
ATOM   1420  N   CYS A 102      37.733  -8.107 -13.173  1.00 83.03           N  
ATOM   1421  N   CYS A 102      37.706  -8.097 -13.355  1.00 83.03           N  
ATOM   1422  CA  CYS A 102      38.844  -8.087 -12.228  1.00 82.45           C  
ATOM   1423  CA  CYS A 102      38.820  -8.009 -12.430  1.00 82.45           C  
ATOM   1424  C   CYS A 102      40.143  -8.411 -12.989  1.00 82.16           C  
ATOM   1425  C   CYS A 102      40.135  -8.365 -13.113  1.00 82.16           C  
ATOM   1426  O   CYS A 102      40.565  -9.568 -12.964  1.00 81.99           O  
ATOM   1427  O   CYS A 102      40.562  -9.520 -13.096  1.00 81.99           O  
ATOM   1428  CB  CYS A 102      38.581  -9.057 -11.057  1.00 82.40           C  
ATOM   1429  CB  CYS A 102      38.566  -8.885 -11.200  1.00 82.40           C  
ATOM   1430  SG  CYS A 102      37.257  -8.392 -10.006  1.00 81.27           S  
ATOM   1431  SG  CYS A 102      37.228  -8.273 -10.149  1.00 81.27           S  
ATOM   1432  H   CYS A 102      37.596  -8.967 -13.684  1.00 83.03           H  
ATOM   1433  HG  CYS A 102      37.970  -7.379  -9.503  1.00 81.27           H  
ATOM   1434  N   PRO A 103      40.754  -7.406 -13.672  1.00 81.84           N  
ATOM   1435  N   PRO A 103      40.763  -7.368 -13.735  1.00 81.84           N  
ATOM   1436  CA  PRO A 103      42.052  -7.584 -14.358  1.00 81.61           C  
ATOM   1437  CA  PRO A 103      42.086  -7.544 -14.347  1.00 81.61           C  
ATOM   1438  C   PRO A 103      43.224  -7.918 -13.415  1.00 81.40           C  
ATOM   1439  C   PRO A 103      43.128  -8.066 -13.350  1.00 81.40           C  
ATOM   1440  O   PRO A 103      43.183  -7.599 -12.229  1.00 81.38           O  
ATOM   1441  O   PRO A 103      42.835  -8.201 -12.158  1.00 81.38           O  
ATOM   1442  CB  PRO A 103      42.273  -6.248 -15.092  1.00 81.68           C  
ATOM   1443  CB  PRO A 103      42.459  -6.124 -14.813  1.00 81.68           C  
ATOM   1444  CG  PRO A 103      41.460  -5.231 -14.314  1.00 81.63           C  
ATOM   1445  CG  PRO A 103      41.473  -5.204 -14.172  1.00 81.63           C  
ATOM   1446  CD  PRO A 103      40.250  -6.041 -13.868  1.00 81.71           C  
ATOM   1447  CD  PRO A 103      40.241  -6.004 -13.924  1.00 81.71           C  
ATOM   1448  N   ALA A 104      44.253  -8.564 -13.978  1.00 80.92           N  
ATOM   1449  N   ALA A 104      44.328  -8.351 -13.845  1.00 80.92           N  
ATOM   1450  CA  ALA A 104      45.419  -9.077 -13.258  1.00 80.40           C  
ATOM   1451  CA  ALA A 104      45.404  -8.870 -13.019  1.00 80.40           C  
ATOM   1452  C   ALA A 104      46.594  -8.078 -13.169  1.00 80.23           C  
ATOM   1453  C   ALA A 104      46.577  -7.895 -12.955  1.00 80.23           C  
ATOM   1454  O   ALA A 104      47.736  -8.525 -13.066  1.00 80.13           O  
ATOM   1455  O   ALA A 104      47.740  -8.304 -12.825  1.00 80.13           O  
ATOM   1456  CB  ALA A 104      45.820 -10.400 -13.934  1.00 80.57           C  
ATOM   1457  CB  ALA A 104      45.853 -10.214 -13.549  1.00 80.57           C  
ATOM   1458  H   ALA A 104      44.221  -8.777 -14.965  1.00 80.92           H  
ATOM   1459  N   THR A 105      46.305  -6.761 -13.212  1.00 79.90           N  
ATOM   1460  N   THR A 105      46.262  -6.602 -13.032  1.00 79.90           N  
ATOM   1461  CA  THR A 105      47.280  -5.660 -13.224  1.00 79.48           C  
ATOM   1462  CA  THR A 105      47.286  -5.556 -13.030  1.00 79.48           C  
ATOM   1463  C   THR A 105      48.329  -5.741 -12.097  1.00 78.82           C  
ATOM   1464  C   THR A 105      48.344  -5.786 -11.953  1.00 78.82           C  
ATOM   1465  O   THR A 105      47.961  -5.730 -10.925  1.00 78.56           O  
ATOM   1466  O   THR A 105      48.050  -5.722 -10.768  1.00 78.56           O  
ATOM   1467  CB  THR A 105      46.578  -4.263 -13.197  1.00 79.70           C  
ATOM   1468  CB  THR A 105      46.654  -4.118 -12.913  1.00 79.70           C  
ATOM   1469  CG2 THR A 105      45.629  -4.015 -12.011  1.00 79.44           C  
ATOM   1470  CG2 THR A 105      45.560  -4.043 -11.836  1.00 79.44           C  
ATOM   1471  OG1 THR A 105      47.522  -3.205 -13.155  1.00 80.23           O  
ATOM   1472  OG1 THR A 105      47.641  -3.181 -12.454  1.00 80.23           O  
ATOM   1473  H   THR A 105      45.336  -6.483 -13.270  1.00 79.90           H  
ATOM   1474  HG1 THR A 105      47.960  -3.214 -12.299  1.00 80.23           H  
ATOM   1475  N   GLU A 106      49.615  -5.815 -12.474  1.00 78.36           N  
ATOM   1476  N   GLU A 106      49.566  -6.086 -12.376  1.00 78.36           N  
ATOM   1477  CA  GLU A 106      50.728  -5.762 -11.529  1.00 77.98           C  
ATOM   1478  CA  GLU A 106      50.689  -6.067 -11.458  1.00 77.98           C  
ATOM   1479  C   GLU A 106      50.813  -4.342 -10.903  1.00 77.55           C  
ATOM   1480  C   GLU A 106      50.900  -4.622 -11.042  1.00 77.55           C  
ATOM   1481  O   GLU A 106      51.074  -3.404 -11.653  1.00 77.76           O  
ATOM   1482  O   GLU A 106      51.416  -3.850 -11.849  1.00 77.76           O  
ATOM   1483  CB  GLU A 106      52.032  -6.270 -12.193  1.00  0.00           C  
ATOM   1484  CG  GLU A 106      52.422  -5.630 -13.544  1.00  0.00           C  
ATOM   1485  CD  GLU A 106      53.673  -6.280 -14.152  1.00  0.00           C  
ATOM   1486  OE1 GLU A 106      53.548  -7.428 -14.636  1.00  0.00           O  
ATOM   1487  OE2 GLU A 106      54.732  -5.615 -14.139  1.00  0.00           O1-
ATOM   1488  H   GLU A 106      49.862  -5.841 -13.452  1.00 78.36           H  
ATOM   1489  N   GLY A 107      50.537  -4.120  -9.599  1.00 77.01           N  
ATOM   1490  N   GLY A 107      50.532  -4.242  -9.810  1.00 77.01           N  
ATOM   1491  CA  GLY A 107      50.413  -5.101  -8.524  1.00 76.15           C  
ATOM   1492  CA  GLY A 107      50.159  -5.165  -8.744  1.00 76.15           C  
ATOM   1493  C   GLY A 107      49.179  -4.908  -7.639  1.00 75.65           C  
ATOM   1494  C   GLY A 107      48.989  -4.844  -7.815  1.00 75.65           C  
ATOM   1495  O   GLY A 107      49.314  -4.376  -6.540  1.00 75.01           O  
ATOM   1496  O   GLY A 107      49.077  -3.992  -6.907  1.00 75.01           O  
ATOM   1497  H   GLY A 107      50.533  -3.157  -9.295  1.00 77.01           H  
ATOM   1498  N   ILE A 108      48.017  -5.443  -8.064  1.00 75.28           N  
ATOM   1499  N   ILE A 108      47.899  -5.580  -8.034  1.00 75.28           N  
ATOM   1500  CA  ILE A 108      46.734  -5.494  -7.338  1.00 75.04           C  
ATOM   1501  CA  ILE A 108      46.659  -5.439  -7.273  1.00 75.04           C  
ATOM   1502  C   ILE A 108      46.733  -6.060  -5.904  1.00 74.89           C  
ATOM   1503  C   ILE A 108      46.792  -5.917  -5.833  1.00 74.89           C  
ATOM   1504  O   ILE A 108      45.801  -5.743  -5.166  1.00 75.09           O  
ATOM   1505  O   ILE A 108      46.015  -5.501  -4.963  1.00 75.09           O  
ATOM   1506  CB  ILE A 108      45.592  -6.253  -8.097  1.00 75.09           C  
ATOM   1507  CB  ILE A 108      45.477  -6.212  -7.938  1.00 75.09           C  
ATOM   1508  CG1 ILE A 108      46.057  -7.342  -9.101  1.00 74.89           C  
ATOM   1509  CG1 ILE A 108      45.959  -7.149  -9.052  1.00 74.89           C  
ATOM   1510  CG2 ILE A 108      44.607  -5.257  -8.725  1.00 75.11           C  
ATOM   1511  CG2 ILE A 108      44.407  -5.248  -8.416  1.00 75.11           C  
ATOM   1512  CD1 ILE A 108      45.313  -8.676  -8.983  1.00 74.79           C  
ATOM   1513  CD1 ILE A 108      45.464  -8.576  -8.918  1.00 74.79           C  
ATOM   1514  H   ILE A 108      47.995  -5.848  -8.991  1.00 75.28           H  
ATOM   1515  N   PHE A 109      47.737  -6.864  -5.518  1.00 74.24           N  
ATOM   1516  N   PHE A 109      47.749  -6.810  -5.586  1.00 74.24           N  
ATOM   1517  CA  PHE A 109      47.869  -7.389  -4.156  1.00 73.51           C  
ATOM   1518  CA  PHE A 109      47.909  -7.398  -4.263  1.00 73.51           C  
ATOM   1519  C   PHE A 109      48.024  -6.289  -3.100  1.00 72.75           C  
ATOM   1520  C   PHE A 109      48.062  -6.288  -3.243  1.00 72.75           C  
ATOM   1521  O   PHE A 109      47.332  -6.340  -2.087  1.00 72.50           O  
ATOM   1522  O   PHE A 109      47.438  -6.319  -2.190  1.00 72.50           O  
ATOM   1523  CB  PHE A 109      49.007  -8.414  -4.100  1.00 73.94           C  
ATOM   1524  CB  PHE A 109      49.092  -8.371  -4.235  1.00 73.94           C  
ATOM   1525  CG  PHE A 109      49.371  -8.968  -2.739  1.00 73.98           C  
ATOM   1526  CG  PHE A 109      49.408  -8.929  -2.873  1.00 73.98           C  
ATOM   1527  CD1 PHE A 109      48.517  -9.889  -2.099  1.00 73.69           C  
ATOM   1528  CD1 PHE A 109      48.558  -9.844  -2.267  1.00 73.69           C  
ATOM   1529  CD2 PHE A 109      50.508  -8.484  -2.059  1.00 74.47           C  
ATOM   1530  CD2 PHE A 109      50.575  -8.543  -2.211  1.00 74.47           C  
ATOM   1531  CE1 PHE A 109      48.832 -10.348  -0.828  1.00 74.48           C  
ATOM   1532  CE1 PHE A 109      48.849 -10.353  -1.019  1.00 74.48           C  
ATOM   1533  CE2 PHE A 109      50.804  -8.957  -0.790  1.00 75.28           C  
ATOM   1534  CE2 PHE A 109      50.887  -9.050  -0.960  1.00 75.28           C  
ATOM   1535  CZ  PHE A 109      49.970  -9.884  -0.179  1.00 75.84           C  
ATOM   1536  CZ  PHE A 109      50.023  -9.959  -0.361  1.00 75.84           C  
ATOM   1537  H   PHE A 109      48.493  -7.071  -6.156  1.00 74.24           H  
ATOM   1538  N   ASP A 110      48.873  -5.294  -3.401  1.00 72.09           N  
ATOM   1539  N   ASP A 110      48.853  -5.283  -3.578  1.00 72.09           N  
ATOM   1540  CA  ASP A 110      49.058  -4.086  -2.595  1.00 71.89           C  
ATOM   1541  CA  ASP A 110      48.969  -4.130  -2.698  1.00 71.89           C  
ATOM   1542  C   ASP A 110      47.846  -3.146  -2.643  1.00 70.96           C  
ATOM   1543  C   ASP A 110      47.707  -3.253  -2.727  1.00 70.96           C  
ATOM   1544  O   ASP A 110      47.617  -2.442  -1.662  1.00 70.89           O  
ATOM   1545  O   ASP A 110      47.350  -2.660  -1.713  1.00 70.89           O  
ATOM   1546  CB  ASP A 110      50.346  -3.307  -2.951  1.00 72.30           C  
ATOM   1547  CB  ASP A 110      50.237  -3.321  -3.003  1.00 72.30           C  
ATOM   1548  CG  ASP A 110      51.609  -4.177  -2.906  1.00 73.39           C  
ATOM   1549  CG  ASP A 110      51.513  -4.137  -2.808  1.00 73.39           C  
ATOM   1550  OD1 ASP A 110      52.013  -4.674  -3.981  1.00 74.01           O  
ATOM   1551  OD1 ASP A 110      52.108  -4.571  -3.825  1.00 74.01           O  
ATOM   1552  OD2 ASP A 110      52.063  -4.456  -1.773  1.00 75.10           O1-
ATOM   1553  OD2 ASP A 110      51.987  -4.399  -1.675  1.00 75.10           O1-
ATOM   1554  H   ASP A 110      49.406  -5.332  -4.260  1.00 72.09           H  
ATOM   1555  N   TYR A 111      47.086  -3.156  -3.755  1.00 69.91           N  
ATOM   1556  N   TYR A 111      47.035  -3.189  -3.875  1.00 69.91           N  
ATOM   1557  CA  TYR A 111      45.903  -2.315  -3.948  1.00 69.05           C  
ATOM   1558  CA  TYR A 111      45.812  -2.398  -4.019  1.00 69.05           C  
ATOM   1559  C   TYR A 111      44.783  -2.814  -3.024  1.00 68.64           C  
ATOM   1560  C   TYR A 111      44.727  -2.899  -3.078  1.00 68.64           C  
ATOM   1561  O   TYR A 111      44.301  -2.036  -2.206  1.00 68.57           O  
ATOM   1562  O   TYR A 111      44.236  -2.161  -2.224  1.00 68.57           O  
ATOM   1563  CB  TYR A 111      45.419  -2.287  -5.423  1.00  0.00           C  
ATOM   1564  CB  TYR A 111      45.322  -2.424  -5.456  1.00 69.13           C  
ATOM   1565  CG  TYR A 111      46.342  -1.815  -6.549  1.00  0.00           C  
ATOM   1566  CD1 TYR A 111      47.750  -1.878  -6.482  1.00  0.00           C  
ATOM   1567  CD2 TYR A 111      45.757  -1.385  -7.758  1.00  0.00           C  
ATOM   1568  CE1 TYR A 111      48.549  -1.543  -7.589  1.00  0.00           C  
ATOM   1569  CE2 TYR A 111      46.554  -1.073  -8.876  1.00  0.00           C  
ATOM   1570  CZ  TYR A 111      47.954  -1.139  -8.791  1.00  0.00           C  
ATOM   1571  OH  TYR A 111      48.734  -0.814  -9.862  1.00  0.00           O  
ATOM   1572  H   TYR A 111      47.333  -3.769  -4.518  1.00 69.91           H  
ATOM   1573  HH  TYR A 111      48.225  -0.530 -10.625  1.00  0.00           H  
ATOM   1574  N   ALA A 112      44.464  -4.118  -3.129  1.00 68.04           N  
ATOM   1575  N   ALA A 112      44.372  -4.168  -3.237  1.00 68.04           N  
ATOM   1576  CA  ALA A 112      43.516  -4.864  -2.301  1.00 67.03           C  
ATOM   1577  CA  ALA A 112      43.458  -4.845  -2.330  1.00 67.03           C  
ATOM   1578  C   ALA A 112      43.874  -4.877  -0.805  1.00 66.27           C  
ATOM   1579  C   ALA A 112      43.935  -4.784  -0.869  1.00 66.27           C  
ATOM   1580  O   ALA A 112      42.989  -4.642   0.016  1.00 65.91           O  
ATOM   1581  O   ALA A 112      43.139  -4.531   0.042  1.00 65.91           O  
ATOM   1582  CB  ALA A 112      43.413  -6.296  -2.845  1.00 67.24           C  
ATOM   1583  CB  ALA A 112      43.273  -6.281  -2.778  1.00 67.24           C  
ATOM   1584  H   ALA A 112      44.949  -4.673  -3.824  1.00 68.04           H  
ATOM   1585  N   ALA A 113      45.162  -5.098  -0.479  1.00 65.53           N  
ATOM   1586  N   ALA A 113      45.231  -4.995  -0.647  1.00 65.53           N  
ATOM   1587  CA  ALA A 113      45.696  -5.053   0.888  1.00 64.91           C  
ATOM   1588  CA  ALA A 113      45.781  -4.971   0.715  1.00 64.91           C  
ATOM   1589  C   ALA A 113      45.675  -3.651   1.519  1.00 64.30           C  
ATOM   1590  C   ALA A 113      45.742  -3.588   1.362  1.00 64.30           C  
ATOM   1591  O   ALA A 113      45.710  -3.557   2.746  1.00 64.38           O  
ATOM   1592  O   ALA A 113      45.970  -3.456   2.565  1.00 64.38           O  
ATOM   1593  CB  ALA A 113      47.123  -5.620   0.913  1.00 64.80           C  
ATOM   1594  CB  ALA A 113      47.194  -5.537   0.751  1.00 64.80           C  
ATOM   1595  H   ALA A 113      45.836  -5.298  -1.208  1.00 65.53           H  
ATOM   1596  N   ALA A 114      45.592  -2.599   0.689  1.00 63.46           N  
ATOM   1597  N   ALA A 114      45.460  -2.563   0.563  1.00 63.46           N  
ATOM   1598  CA  ALA A 114      45.397  -1.230   1.143  1.00 62.56           C  
ATOM   1599  CA  ALA A 114      45.323  -1.216   1.084  1.00 62.56           C  
ATOM   1600  C   ALA A 114      43.918  -0.912   1.410  1.00 62.20           C  
ATOM   1601  C   ALA A 114      43.858  -0.901   1.423  1.00 62.20           C  
ATOM   1602  O   ALA A 114      43.668  -0.179   2.362  1.00 62.17           O  
ATOM   1603  O   ALA A 114      43.590  -0.169   2.382  1.00 62.17           O  
ATOM   1604  CB  ALA A 114      46.022  -0.246   0.147  1.00 62.52           C  
ATOM   1605  CB  ALA A 114      45.891  -0.223   0.118  1.00 62.52           C  
ATOM   1606  H   ALA A 114      45.598  -2.743  -0.312  1.00 63.46           H  
ATOM   1607  N   ILE A 115      42.968  -1.464   0.621  1.00 61.36           N  
ATOM   1608  N   ILE A 115      42.918  -1.471   0.665  1.00 61.36           N  
ATOM   1609  CA  ILE A 115      41.526  -1.249   0.836  1.00 60.88           C  
ATOM   1610  CA  ILE A 115      41.498  -1.284   0.959  1.00 60.88           C  
ATOM   1611  C   ILE A 115      41.042  -1.971   2.111  1.00 60.79           C  
ATOM   1612  C   ILE A 115      41.045  -2.012   2.214  1.00 60.79           C  
ATOM   1613  O   ILE A 115      40.337  -1.365   2.918  1.00 61.21           O  
ATOM   1614  O   ILE A 115      40.330  -1.437   3.051  1.00 61.21           O  
ATOM   1615  CB  ILE A 115      40.594  -1.751  -0.318  1.00 60.70           C  
ATOM   1616  CB  ILE A 115      40.604  -1.681  -0.204  1.00 60.70           C  
ATOM   1617  CG1 ILE A 115      41.100  -1.513  -1.753  1.00 61.41           C  
ATOM   1618  CG1 ILE A 115      41.332  -1.515  -1.534  1.00 61.41           C  
ATOM   1619  CG2 ILE A 115      39.187  -1.144  -0.192  1.00 60.73           C  
ATOM   1620  CG2 ILE A 115      39.342  -0.840  -0.171  1.00 60.73           C  
ATOM   1621  CD1 ILE A 115      41.427  -0.059  -2.118  1.00 62.96           C  
ATOM   1622  CD1 ILE A 115      41.328  -0.087  -2.103  1.00 62.96           C  
ATOM   1623  H   ILE A 115      43.233  -2.049  -0.159  1.00 61.36           H  
ATOM   1624  N   GLY A 116      41.460  -3.240   2.274  1.00 60.24           N  
ATOM   1625  N   GLY A 116      41.442  -3.274   2.341  1.00 60.24           N  
ATOM   1626  CA  GLY A 116      41.164  -4.064   3.443  1.00 59.61           C  
ATOM   1627  CA  GLY A 116      41.179  -4.021   3.554  1.00 59.61           C  
ATOM   1628  C   GLY A 116      41.852  -3.509   4.685  1.00 59.30           C  
ATOM   1629  C   GLY A 116      41.825  -3.336   4.741  1.00 59.30           C  
ATOM   1630  O   GLY A 116      41.221  -3.438   5.733  1.00 59.29           O  
ATOM   1631  O   GLY A 116      41.163  -3.052   5.739  1.00 59.29           O  
ATOM   1632  H   GLY A 116      42.033  -3.661   1.554  1.00 60.24           H  
ATOM   1633  N   GLY A 117      43.118  -3.078   4.548  1.00 58.97           N  
ATOM   1634  N   GLY A 117      43.119  -3.050   4.611  1.00 58.97           N  
ATOM   1635  CA  GLY A 117      43.922  -2.514   5.628  1.00 58.54           C  
ATOM   1636  CA  GLY A 117      43.890  -2.410   5.659  1.00 58.54           C  
ATOM   1637  C   GLY A 117      43.358  -1.173   6.103  1.00 58.41           C  
ATOM   1638  C   GLY A 117      43.240  -1.116   6.087  1.00 58.41           C  
ATOM   1639  O   GLY A 117      43.369  -0.913   7.302  1.00 58.62           O  
ATOM   1640  O   GLY A 117      43.128  -0.825   7.276  1.00 58.62           O  
ATOM   1641  H   GLY A 117      43.568  -3.158   3.647  1.00 58.97           H  
ATOM   1642  N   ALA A 118      42.816  -0.363   5.181  1.00 57.92           N  
ATOM   1643  N   ALA A 118      42.794  -0.341   5.109  1.00 57.92           N  
ATOM   1644  CA  ALA A 118      42.133   0.895   5.459  1.00 57.32           C  
ATOM   1645  CA  ALA A 118      42.082   0.886   5.399  1.00 57.32           C  
ATOM   1646  C   ALA A 118      40.815   0.731   6.221  1.00 56.80           C  
ATOM   1647  C   ALA A 118      40.809   0.566   6.164  1.00 56.80           C  
ATOM   1648  O   ALA A 118      40.576   1.494   7.155  1.00 56.76           O  
ATOM   1649  O   ALA A 118      40.572   1.114   7.228  1.00 56.76           O  
ATOM   1650  CB  ALA A 118      41.914   1.632   4.135  1.00 57.45           C  
ATOM   1651  CB  ALA A 118      41.772   1.623   4.125  1.00 57.45           C  
ATOM   1652  H   ALA A 118      42.858  -0.630   4.207  1.00 57.92           H  
ATOM   1653  N   THR A 119      39.999  -0.263   5.836  1.00 56.31           N  
ATOM   1654  N   THR A 119      40.003  -0.346   5.641  1.00 56.31           N  
ATOM   1655  CA  THR A 119      38.719  -0.550   6.486  1.00 56.13           C  
ATOM   1656  CA  THR A 119      38.767  -0.688   6.324  1.00 56.13           C  
ATOM   1657  C   THR A 119      38.879  -1.295   7.823  1.00 56.00           C  
ATOM   1658  C   THR A 119      39.015  -1.295   7.696  1.00 56.00           C  
ATOM   1659  O   THR A 119      38.075  -1.069   8.725  1.00 55.38           O  
ATOM   1660  O   THR A 119      38.265  -1.026   8.626  1.00 55.38           O  
ATOM   1661  CB  THR A 119      37.791  -1.372   5.569  1.00 56.17           C  
ATOM   1662  CB  THR A 119      37.898  -1.576   5.452  1.00 56.17           C  
ATOM   1663  CG2 THR A 119      36.374  -1.599   6.117  1.00 56.44           C  
ATOM   1664  CG2 THR A 119      36.481  -1.665   6.021  1.00 56.44           C  
ATOM   1665  OG1 THR A 119      37.662  -0.654   4.367  1.00 56.20           O  
ATOM   1666  OG1 THR A 119      37.686  -0.908   4.203  1.00 56.20           O  
ATOM   1667  H   THR A 119      40.237  -0.837   5.038  1.00 56.31           H  
ATOM   1668  HG1 THR A 119      37.049  -1.121   3.784  1.00 56.20           H  
ATOM   1669  N   ILE A 120      39.944  -2.105   7.952  1.00 56.42           N  
ATOM   1670  N   ILE A 120      40.084  -2.076   7.831  1.00 56.42           N  
ATOM   1671  CA  ILE A 120      40.384  -2.699   9.213  1.00 57.01           C  
ATOM   1672  CA  ILE A 120      40.441  -2.623   9.132  1.00 57.01           C  
ATOM   1673  C   ILE A 120      40.923  -1.632  10.185  1.00 57.11           C  
ATOM   1674  C   ILE A 120      40.895  -1.513  10.080  1.00 57.11           C  
ATOM   1675  O   ILE A 120      40.616  -1.728  11.369  1.00 57.28           O  
ATOM   1676  O   ILE A 120      40.455  -1.459  11.234  1.00 57.28           O  
ATOM   1677  CB  ILE A 120      41.446  -3.822   8.993  1.00 57.31           C  
ATOM   1678  CB  ILE A 120      41.474  -3.771   9.019  1.00 57.31           C  
ATOM   1679  CG1 ILE A 120      40.788  -5.073   8.366  1.00 58.30           C  
ATOM   1680  CG1 ILE A 120      40.805  -5.041   8.471  1.00 58.30           C  
ATOM   1681  CG2 ILE A 120      42.234  -4.246  10.252  1.00 57.51           C  
ATOM   1682  CG2 ILE A 120      42.063  -4.126  10.386  1.00 57.51           C  
ATOM   1683  CD1 ILE A 120      41.780  -6.016   7.660  1.00 58.65           C  
ATOM   1684  CD1 ILE A 120      41.675  -5.852   7.476  1.00 58.65           C  
ATOM   1685  H   ILE A 120      40.541  -2.273   7.152  1.00 56.42           H  
ATOM   1686  N   THR A 121      41.659  -0.623   9.679  1.00 57.01           N  
ATOM   1687  N   THR A 121      41.727  -0.601   9.582  1.00 57.01           N  
ATOM   1688  CA  THR A 121      42.136   0.517  10.471  1.00 56.58           C  
ATOM   1689  CA  THR A 121      42.148   0.556  10.371  1.00 56.58           C  
ATOM   1690  C   THR A 121      40.983   1.440  10.913  1.00 56.83           C  
ATOM   1691  C   THR A 121      40.950   1.371  10.846  1.00 56.83           C  
ATOM   1692  O   THR A 121      40.999   1.894  12.055  1.00 57.07           O  
ATOM   1693  O   THR A 121      40.870   1.715  12.021  1.00 57.07           O  
ATOM   1694  CB  THR A 121      43.194   1.374   9.722  1.00 56.35           C  
ATOM   1695  CB  THR A 121      43.145   1.439   9.600  1.00 56.35           C  
ATOM   1696  CG2 THR A 121      43.722   2.590  10.503  1.00 55.85           C  
ATOM   1697  CG2 THR A 121      43.943   2.294  10.549  1.00 55.85           C  
ATOM   1698  OG1 THR A 121      44.316   0.571   9.425  1.00 56.21           O  
ATOM   1699  OG1 THR A 121      44.153   0.618   8.999  1.00 56.21           O  
ATOM   1700  H   THR A 121      41.880  -0.610   8.692  1.00 57.01           H  
ATOM   1701  HG1 THR A 121      44.046  -0.098   8.786  1.00 56.21           H  
ATOM   1702  N   ALA A 122      39.986   1.655  10.035  1.00 57.23           N  
ATOM   1703  N   ALA A 122      40.013   1.660   9.949  1.00 57.23           N  
ATOM   1704  CA  ALA A 122      38.750   2.376  10.341  1.00 57.87           C  
ATOM   1705  CA  ALA A 122      38.803   2.395  10.326  1.00 57.87           C  
ATOM   1706  C   ALA A 122      37.927   1.670  11.429  1.00 58.47           C  
ATOM   1707  C   ALA A 122      38.034   1.681  11.427  1.00 58.47           C  
ATOM   1708  O   ALA A 122      37.574   2.313  12.413  1.00 58.48           O  
ATOM   1709  O   ALA A 122      37.625   2.304  12.393  1.00 58.48           O  
ATOM   1710  CB  ALA A 122      37.919   2.549   9.065  1.00 57.54           C  
ATOM   1711  CB  ALA A 122      37.909   2.633   9.126  1.00 57.54           C  
ATOM   1712  H   ALA A 122      40.054   1.270   9.101  1.00 57.23           H  
ATOM   1713  N   ALA A 123      37.701   0.354  11.267  1.00 59.51           N  
ATOM   1714  N   ALA A 123      37.865   0.370  11.289  1.00 59.51           N  
ATOM   1715  CA  ALA A 123      37.047  -0.514  12.249  1.00 60.67           C  
ATOM   1716  CA  ALA A 123      37.102  -0.404  12.259  1.00 60.67           C  
ATOM   1717  C   ALA A 123      37.803  -0.617  13.585  1.00 61.60           C  
ATOM   1718  C   ALA A 123      37.797  -0.427  13.611  1.00 61.60           C  
ATOM   1719  O   ALA A 123      37.153  -0.720  14.624  1.00 61.82           O  
ATOM   1720  O   ALA A 123      37.135  -0.449  14.659  1.00 61.82           O  
ATOM   1721  CB  ALA A 123      36.828  -1.903  11.636  1.00 60.54           C  
ATOM   1722  CB  ALA A 123      36.889  -1.806  11.759  1.00 60.54           C  
ATOM   1723  H   ALA A 123      38.020  -0.102  10.421  1.00 59.51           H  
ATOM   1724  N   GLN A 124      39.146  -0.545  13.540  1.00 62.51           N  
ATOM   1725  N   GLN A 124      39.133  -0.409  13.565  1.00 62.51           N  
ATOM   1726  CA  GLN A 124      40.013  -0.511  14.717  1.00 63.03           C  
ATOM   1727  CA  GLN A 124      39.992  -0.463  14.748  1.00 63.03           C  
ATOM   1728  C   GLN A 124      39.850   0.788  15.523  1.00 63.54           C  
ATOM   1729  C   GLN A 124      39.848   0.780  15.605  1.00 63.54           C  
ATOM   1730  O   GLN A 124      39.886   0.726  16.747  1.00 63.56           O  
ATOM   1731  O   GLN A 124      39.802   0.686  16.831  1.00 63.56           O  
ATOM   1732  CB  GLN A 124      41.483  -0.785  14.319  1.00 63.02           C  
ATOM   1733  CB  GLN A 124      41.447  -0.650  14.331  1.00 63.02           C  
ATOM   1734  CG  GLN A 124      42.476  -0.926  15.492  1.00 63.69           C  
ATOM   1735  CG  GLN A 124      42.403  -1.026  15.457  1.00 63.69           C  
ATOM   1736  CD  GLN A 124      42.110  -2.060  16.453  1.00 63.86           C  
ATOM   1737  CD  GLN A 124      41.802  -1.984  16.464  1.00 63.86           C  
ATOM   1738  NE2 GLN A 124      42.151  -1.808  17.758  1.00 63.97           N  
ATOM   1739  NE2 GLN A 124      41.795  -1.581  17.728  1.00 63.97           N  
ATOM   1740  OE1 GLN A 124      41.808  -3.169  16.026  1.00 64.12           O  
ATOM   1741  OE1 GLN A 124      41.358  -3.076  16.108  1.00 64.12           O  
ATOM   1742  H   GLN A 124      39.611  -0.490  12.644  1.00 62.51           H  
ATOM   1743 HE21 GLN A 124      42.377  -0.882  18.105  1.00 63.97           H  
ATOM   1744 HE22 GLN A 124      41.921  -2.528  18.426  1.00 63.97           H  
ATOM   1745  N   CYS A 125      39.614   1.919  14.834  1.00 64.12           N  
ATOM   1746  N   CYS A 125      39.775   1.934  14.947  1.00 64.12           N  
ATOM   1747  CA  CYS A 125      39.299   3.209  15.448  1.00 65.03           C  
ATOM   1748  CA  CYS A 125      39.462   3.195  15.606  1.00 65.03           C  
ATOM   1749  C   CYS A 125      37.955   3.169  16.202  1.00 65.12           C  
ATOM   1750  C   CYS A 125      38.145   3.076  16.350  1.00 65.12           C  
ATOM   1751  O   CYS A 125      37.914   3.644  17.336  1.00 65.46           O  
ATOM   1752  O   CYS A 125      38.077   3.379  17.536  1.00 65.46           O  
ATOM   1753  CB  CYS A 125      39.314   4.372  14.438  1.00 65.16           C  
ATOM   1754  CB  CYS A 125      39.367   4.326  14.581  1.00 65.16           C  
ATOM   1755  SG  CYS A 125      40.971   4.579  13.729  1.00 68.13           S  
ATOM   1756  SG  CYS A 125      40.766   4.374  13.439  1.00 68.13           S  
ATOM   1757  H   CYS A 125      39.602   1.891  13.823  1.00 64.12           H  
ATOM   1758  HG  CYS A 125      40.975   3.434  13.035  1.00 68.13           H  
ATOM   1759  N   LEU A 126      36.908   2.554  15.609  1.00 65.31           N  
ATOM   1760  N   LEU A 126      37.110   2.613  15.650  1.00 65.31           N  
ATOM   1761  CA  LEU A 126      35.618   2.326  16.277  1.00 65.36           C  
ATOM   1762  CA  LEU A 126      35.780   2.416  16.226  1.00 65.36           C  
ATOM   1763  C   LEU A 126      35.746   1.459  17.547  1.00 65.63           C  
ATOM   1764  C   LEU A 126      35.805   1.517  17.453  1.00 65.63           C  
ATOM   1765  O   LEU A 126      35.125   1.808  18.551  1.00 65.77           O  
ATOM   1766  O   LEU A 126      35.073   1.753  18.415  1.00 65.77           O  
ATOM   1767  CB  LEU A 126      34.560   1.682  15.333  1.00 65.30           C  
ATOM   1768  CB  LEU A 126      34.828   1.806  15.192  1.00 65.30           C  
ATOM   1769  CG  LEU A 126      33.801   2.580  14.320  1.00 64.15           C  
ATOM   1770  CG  LEU A 126      33.963   2.615  14.211  1.00 64.15           C  
ATOM   1771  CD1 LEU A 126      33.480   4.003  14.801  1.00 61.30           C  
ATOM   1772  CD1 LEU A 126      33.844   4.103  14.513  1.00 61.30           C  
ATOM   1773  CD2 LEU A 126      34.437   2.596  12.935  1.00 63.46           C  
ATOM   1774  CD2 LEU A 126      34.486   2.357  12.806  1.00 63.46           C  
ATOM   1775  H   LEU A 126      37.009   2.178  14.675  1.00 65.31           H  
ATOM   1776  N   ILE A 127      36.532   0.363  17.495  1.00 65.86           N  
ATOM   1777  N   ILE A 127      36.640   0.487  17.422  1.00 65.86           N  
ATOM   1778  CA  ILE A 127      36.672  -0.558  18.631  1.00 66.57           C  
ATOM   1779  CA  ILE A 127      36.698  -0.435  18.548  1.00 66.57           C  
ATOM   1780  C   ILE A 127      37.679  -0.101  19.715  1.00 66.66           C  
ATOM   1781  C   ILE A 127      37.699  -0.027  19.646  1.00 66.66           C  
ATOM   1782  O   ILE A 127      37.565  -0.561  20.850  1.00 66.84           O  
ATOM   1783  O   ILE A 127      37.632  -0.537  20.771  1.00 66.84           O  
ATOM   1784  CB  ILE A 127      36.972  -2.031  18.232  1.00 66.84           C  
ATOM   1785  CB  ILE A 127      36.917  -1.914  18.086  1.00 66.84           C  
ATOM   1786  CG1 ILE A 127      38.368  -2.322  17.645  1.00 66.96           C  
ATOM   1787  CG1 ILE A 127      38.350  -2.151  17.617  1.00 66.96           C  
ATOM   1788  CG2 ILE A 127      35.870  -2.642  17.350  1.00 67.26           C  
ATOM   1789  CG2 ILE A 127      35.897  -2.338  17.023  1.00 67.26           C  
ATOM   1790  CD1 ILE A 127      38.967  -3.634  18.171  1.00 68.22           C  
ATOM   1791  CD1 ILE A 127      39.012  -3.269  18.367  1.00 68.22           C  
ATOM   1792  H   ILE A 127      37.013   0.115  16.640  1.00 65.86           H  
ATOM   1793  N   ASP A 128      38.591   0.832  19.392  1.00 66.50           N  
ATOM   1794  N   ASP A 128      38.622   0.881  19.324  1.00 66.50           N  
ATOM   1795  CA  ASP A 128      39.411   1.567  20.370  1.00 66.07           C  
ATOM   1796  CA  ASP A 128      39.486   1.479  20.341  1.00 66.07           C  
ATOM   1797  C   ASP A 128      38.632   2.686  21.084  1.00 66.25           C  
ATOM   1798  C   ASP A 128      38.743   2.606  21.032  1.00 66.25           C  
ATOM   1799  O   ASP A 128      39.110   3.174  22.107  1.00 66.45           O  
ATOM   1800  O   ASP A 128      39.216   3.138  22.033  1.00 66.45           O  
ATOM   1801  CB  ASP A 128      40.705   2.153  19.740  1.00 65.82           C  
ATOM   1802  CB  ASP A 128      40.756   2.054  19.728  1.00 65.82           C  
ATOM   1803  CG  ASP A 128      41.783   1.127  19.357  1.00 66.22           C  
ATOM   1804  CG  ASP A 128      41.734   0.996  19.293  1.00 66.22           C  
ATOM   1805  OD1 ASP A 128      41.899   0.099  20.060  1.00 66.87           O  
ATOM   1806  OD1 ASP A 128      41.874  -0.031  19.987  1.00 66.87           O  
ATOM   1807  OD2 ASP A 128      42.584   1.452  18.453  1.00 67.02           O1-
ATOM   1808  OD2 ASP A 128      42.427   1.107  18.258  1.00 67.02           O1-
ATOM   1809  H   ASP A 128      38.679   1.131  18.430  1.00 66.50           H  
ATOM   1810  N   GLY A 129      37.461   3.078  20.549  1.00 66.11           N  
ATOM   1811  N   GLY A 129      37.589   2.985  20.493  1.00 66.11           N  
ATOM   1812  CA  GLY A 129      36.664   4.194  21.060  1.00 66.49           C  
ATOM   1813  CA  GLY A 129      36.860   4.121  21.017  1.00 66.49           C  
ATOM   1814  C   GLY A 129      37.246   5.550  20.627  1.00 66.79           C  
ATOM   1815  C   GLY A 129      37.394   5.460  20.531  1.00 66.79           C  
ATOM   1816  O   GLY A 129      36.948   6.564  21.255  1.00 67.08           O  
ATOM   1817  O   GLY A 129      37.080   6.499  21.107  1.00 67.08           O  
ATOM   1818  H   GLY A 129      37.131   2.628  19.706  1.00 66.11           H  
ATOM   1819  N   MET A 130      38.075   5.565  19.569  1.00 66.93           N  
ATOM   1820  N   MET A 130      38.178   5.439  19.453  1.00 66.93           N  
ATOM   1821  CA  MET A 130      38.753   6.731  19.000  1.00 66.86           C  
ATOM   1822  CA  MET A 130      38.737   6.649  18.834  1.00 66.86           C  
ATOM   1823  C   MET A 130      37.800   7.740  18.324  1.00 66.33           C  
ATOM   1824  C   MET A 130      37.706   7.627  18.256  1.00 66.33           C  
ATOM   1825  O   MET A 130      38.191   8.890  18.121  1.00 66.56           O  
ATOM   1826  O   MET A 130      38.023   8.789  18.035  1.00 66.56           O  
ATOM   1827  CB  MET A 130      39.823   6.197  18.023  1.00 67.21           C  
ATOM   1828  CB  MET A 130      39.731   6.262  17.736  1.00 67.21           C  
ATOM   1829  CG  MET A 130      40.883   7.214  17.583  1.00 68.60           C  
ATOM   1830  CG  MET A 130      40.855   7.263  17.476  1.00 68.60           C  
ATOM   1831  SD  MET A 130      42.255   6.515  16.621  1.00 72.69           S  
ATOM   1832  SD  MET A 130      42.339   6.511  16.714  1.00 72.69           S  
ATOM   1833  CE  MET A 130      43.062   5.479  17.873  1.00 71.10           C  
ATOM   1834  CE  MET A 130      42.973   5.440  18.093  1.00 71.10           C  
ATOM   1835  H   MET A 130      38.254   4.692  19.089  1.00 66.93           H  
ATOM   1836  N   CYS A 131      36.576   7.296  17.995  1.00 65.73           N  
ATOM   1837  N   CYS A 131      36.489   7.163  18.001  1.00 65.73           N  
ATOM   1838  CA  CYS A 131      35.565   8.055  17.266  1.00 65.32           C  
ATOM   1839  CA  CYS A 131      35.465   7.995  17.368  1.00 65.32           C  
ATOM   1840  C   CYS A 131      34.213   7.324  17.316  1.00 64.61           C  
ATOM   1841  C   CYS A 131      34.115   7.325  17.381  1.00 64.61           C  
ATOM   1842  O   CYS A 131      34.165   6.111  17.530  1.00 64.86           O  
ATOM   1843  O   CYS A 131      34.014   6.124  17.608  1.00 64.86           O  
ATOM   1844  CB  CYS A 131      36.003   8.328  15.807  1.00 65.62           C  
ATOM   1845  CB  CYS A 131      35.823   8.295  15.906  1.00 65.62           C  
ATOM   1846  SG  CYS A 131      36.297   6.775  14.904  1.00 66.38           S  
ATOM   1847  SG  CYS A 131      36.255   6.841  14.909  1.00 66.38           S  
ATOM   1848  H   CYS A 131      36.325   6.340  18.206  1.00 65.73           H  
ATOM   1849  HG  CYS A 131      36.508   7.342  13.713  1.00 66.38           H  
ATOM   1850  N   LYS A 132      33.142   8.094  17.069  1.00 63.74           N  
ATOM   1851  N   LYS A 132      33.082   8.117  17.127  1.00 63.74           N  
ATOM   1852  CA  LYS A 132      31.792   7.580  16.830  1.00 63.05           C  
ATOM   1853  CA  LYS A 132      31.742   7.604  16.874  1.00 63.05           C  
ATOM   1854  C   LYS A 132      31.591   7.152  15.366  1.00 61.78           C  
ATOM   1855  C   LYS A 132      31.621   7.055  15.426  1.00 61.78           C  
ATOM   1856  O   LYS A 132      30.763   6.279  15.111  1.00 61.84           O  
ATOM   1857  O   LYS A 132      30.885   6.092  15.192  1.00 61.84           O  
ATOM   1858  CB  LYS A 132      30.776   8.659  17.258  1.00 63.50           C  
ATOM   1859  CB  LYS A 132      30.722   8.725  17.129  1.00 63.50           C  
ATOM   1860  CG  LYS A 132      29.296   8.238  17.122  1.00 65.58           C  
ATOM   1861  CG  LYS A 132      29.247   8.338  17.038  1.00 65.58           C  
ATOM   1862  CD  LYS A 132      28.302   9.182  17.826  1.00 69.93           C  
ATOM   1863  CD  LYS A 132      28.334   9.402  17.717  1.00 69.93           C  
ATOM   1864  CE  LYS A 132      28.507   9.359  19.346  1.00 71.00           C  
ATOM   1865  CE  LYS A 132      28.126   9.141  19.238  1.00 71.00           C  
ATOM   1866  NZ  LYS A 132      28.483   8.080  20.081  1.00 71.78           N1+
ATOM   1867  NZ  LYS A 132      28.960   8.000  19.771  1.00 71.78           N1+
ATOM   1868  H   LYS A 132      33.267   9.086  16.929  1.00 63.74           H  
ATOM   1869  HZ1 LYS A 132      29.241   7.494  19.761  1.00 71.78           H  
ATOM   1870  HZ2 LYS A 132      28.587   8.253  21.071  1.00 71.78           H  
ATOM   1871  HZ3 LYS A 132      27.607   7.603  19.912  1.00 71.78           H  
ATOM   1872  N   VAL A 133      32.334   7.776  14.437  1.00 59.84           N  
ATOM   1873  N   VAL A 133      32.355   7.666  14.483  1.00 59.84           N  
ATOM   1874  CA  VAL A 133      32.237   7.531  13.002  1.00 57.83           C  
ATOM   1875  CA  VAL A 133      32.206   7.452  13.041  1.00 57.83           C  
ATOM   1876  C   VAL A 133      33.654   7.451  12.410  1.00 57.17           C  
ATOM   1877  C   VAL A 133      33.568   7.401  12.347  1.00 57.17           C  
ATOM   1878  O   VAL A 133      34.464   8.330  12.691  1.00 57.29           O  
ATOM   1879  O   VAL A 133      34.437   8.237  12.617  1.00 57.29           O  
ATOM   1880  CB  VAL A 133      31.460   8.673  12.276  1.00 57.54           C  
ATOM   1881  CB  VAL A 133      31.413   8.610  12.408  1.00 57.54           C  
ATOM   1882  CG1 VAL A 133      31.409   8.508  10.743  1.00 57.10           C  
ATOM   1883  CG1 VAL A 133      31.620   8.662  10.890  1.00 57.10           C  
ATOM   1884  CG2 VAL A 133      30.026   8.840  12.813  1.00 57.31           C  
ATOM   1885  CG2 VAL A 133      29.951   8.492  12.737  1.00 57.31           C  
ATOM   1886  H   VAL A 133      33.009   8.471  14.719  1.00 59.84           H  
ATOM   1887  N   ALA A 134      33.914   6.436  11.570  1.00 55.80           N  
ATOM   1888  N   ALA A 134      33.760   6.436  11.448  1.00 55.80           N  
ATOM   1889  CA  ALA A 134      35.127   6.345  10.754  1.00 54.74           C  
ATOM   1890  CA  ALA A 134      34.998   6.370  10.678  1.00 54.74           C  
ATOM   1891  C   ALA A 134      34.734   6.215   9.281  1.00 54.26           C  
ATOM   1892  C   ALA A 134      34.702   6.228   9.211  1.00 54.26           C  
ATOM   1893  O   ALA A 134      33.759   5.531   8.975  1.00 54.72           O  
ATOM   1894  O   ALA A 134      33.830   5.480   8.816  1.00 54.72           O  
ATOM   1895  CB  ALA A 134      35.986   5.154  11.189  1.00 54.43           C  
ATOM   1896  CB  ALA A 134      35.881   5.244  11.155  1.00 54.43           C  
ATOM   1897  H   ALA A 134      33.196   5.748  11.379  1.00 55.80           H  
ATOM   1898  N   ILE A 135      35.495   6.886   8.404  1.00 53.83           N  
ATOM   1899  N   ILE A 135      35.445   6.940   8.395  1.00 53.83           N  
ATOM   1900  CA  ILE A 135      35.179   7.023   6.985  1.00 53.94           C  
ATOM   1901  CA  ILE A 135      35.147   7.001   6.984  1.00 53.94           C  
ATOM   1902  C   ILE A 135      36.328   6.468   6.131  1.00 54.23           C  
ATOM   1903  C   ILE A 135      36.253   6.383   6.133  1.00 54.23           C  
ATOM   1904  O   ILE A 135      37.481   6.836   6.348  1.00 54.60           O  
ATOM   1905  O   ILE A 135      37.441   6.630   6.399  1.00 54.60           O  
ATOM   1906  CB  ILE A 135      34.953   8.516   6.595  1.00 53.69           C  
ATOM   1907  CB  ILE A 135      34.928   8.442   6.585  1.00 53.69           C  
ATOM   1908  CG1 ILE A 135      33.830   9.176   7.431  1.00 54.52           C  
ATOM   1909  CG1 ILE A 135      33.828   9.051   7.471  1.00 54.52           C  
ATOM   1910  CG2 ILE A 135      34.663   8.713   5.091  1.00 53.72           C  
ATOM   1911  CG2 ILE A 135      34.598   8.498   5.112  1.00 53.72           C  
ATOM   1912  CD1 ILE A 135      33.736  10.698   7.249  1.00 54.77           C  
ATOM   1913  CD1 ILE A 135      33.603  10.550   7.307  1.00 54.77           C  
ATOM   1914  H   ILE A 135      36.276   7.435   8.736  1.00 53.83           H  
ATOM   1915  N   ASN A 136      35.964   5.642   5.139  1.00 53.84           N  
ATOM   1916  N   ASN A 136      35.856   5.591   5.123  1.00 53.84           N  
ATOM   1917  CA  ASN A 136      36.856   5.114   4.118  1.00 53.43           C  
ATOM   1918  CA  ASN A 136      36.782   5.032   4.134  1.00 53.43           C  
ATOM   1919  C   ASN A 136      36.083   5.022   2.790  1.00 53.67           C  
ATOM   1920  C   ASN A 136      36.211   5.002   2.725  1.00 53.67           C  
ATOM   1921  O   ASN A 136      35.610   3.944   2.431  1.00 53.86           O  
ATOM   1922  O   ASN A 136      35.997   3.940   2.148  1.00 53.86           O  
ATOM   1923  CB  ASN A 136      37.449   3.757   4.581  1.00 53.14           C  
ATOM   1924  CB  ASN A 136      37.274   3.638   4.536  1.00 53.14           C  
ATOM   1925  CG  ASN A 136      38.490   3.213   3.599  1.00 52.69           C  
ATOM   1926  CG  ASN A 136      38.328   3.089   3.576  1.00 52.69           C  
ATOM   1927  ND2 ASN A 136      38.583   1.894   3.451  1.00 51.87           N  
ATOM   1928  ND2 ASN A 136      39.040   3.979   2.901  1.00 51.87           N  
ATOM   1929  OD1 ASN A 136      39.201   3.985   2.963  1.00 53.82           O  
ATOM   1930  OD1 ASN A 136      38.490   1.879   3.441  1.00 53.82           O  
ATOM   1931  H   ASN A 136      34.991   5.376   5.050  1.00 53.84           H  
ATOM   1932 HD21 ASN A 136      37.995   1.259   3.979  1.00 51.87           H  
ATOM   1933 HD22 ASN A 136      39.259   1.497   2.814  1.00 51.87           H  
ATOM   1934  N   TRP A 137      35.995   6.153   2.069  1.00 54.01           N  
ATOM   1935  N   TRP A 137      35.992   6.173   2.152  1.00 54.01           N  
ATOM   1936  CA  TRP A 137      35.348   6.252   0.753  1.00 53.89           C  
ATOM   1937  CA  TRP A 137      35.353   6.264   0.846  1.00 53.89           C  
ATOM   1938  C   TRP A 137      35.946   5.354  -0.343  1.00 54.78           C  
ATOM   1939  C   TRP A 137      35.912   5.265  -0.171  1.00 54.78           C  
ATOM   1940  O   TRP A 137      35.224   4.955  -1.254  1.00 55.28           O  
ATOM   1941  O   TRP A 137      35.145   4.627  -0.901  1.00 55.28           O  
ATOM   1942  CB  TRP A 137      35.354   7.713   0.273  1.00 53.33           C  
ATOM   1943  CB  TRP A 137      35.451   7.685   0.332  1.00 53.33           C  
ATOM   1944  CG  TRP A 137      34.590   8.684   1.115  1.00 51.91           C  
ATOM   1945  CG  TRP A 137      34.686   8.656   1.164  1.00 51.91           C  
ATOM   1946  CD1 TRP A 137      35.082   9.823   1.651  1.00 50.52           C  
ATOM   1947  CD1 TRP A 137      35.170   9.775   1.769  1.00 50.52           C  
ATOM   1948  CD2 TRP A 137      33.183   8.632   1.497  1.00 51.81           C  
ATOM   1949  CD2 TRP A 137      33.287   8.603   1.479  1.00 51.81           C  
ATOM   1950  CE2 TRP A 137      32.889   9.782   2.290  1.00 51.92           C  
ATOM   1951  CE2 TRP A 137      32.993   9.730   2.268  1.00 51.92           C  
ATOM   1952  CE3 TRP A 137      32.117   7.736   1.246  1.00 51.10           C  
ATOM   1953  CE3 TRP A 137      32.246   7.712   1.170  1.00 51.10           C  
ATOM   1954  NE1 TRP A 137      34.080  10.476   2.338  1.00 51.42           N  
ATOM   1955  NE1 TRP A 137      34.161  10.429   2.433  1.00 51.42           N  
ATOM   1956  CZ2 TRP A 137      31.610  10.019   2.824  1.00 52.47           C  
ATOM   1957  CZ2 TRP A 137      31.710   9.981   2.763  1.00 52.47           C  
ATOM   1958  CZ3 TRP A 137      30.830   7.969   1.766  1.00 50.82           C  
ATOM   1959  CZ3 TRP A 137      30.979   7.965   1.656  1.00 50.82           C  
ATOM   1960  CH2 TRP A 137      30.576   9.104   2.559  1.00 51.63           C  
ATOM   1961  CH2 TRP A 137      30.717   9.087   2.441  1.00 51.63           C  
ATOM   1962  H   TRP A 137      36.402   7.004   2.429  1.00 54.01           H  
ATOM   1963  HE1 TRP A 137      34.221  11.357   2.815  1.00 51.42           H  
ATOM   1964  N   SER A 138      37.242   5.036  -0.225  1.00 55.10           N  
ATOM   1965  N   SER A 138      37.239   5.115  -0.187  1.00 55.10           N  
ATOM   1966  CA  SER A 138      37.960   4.125  -1.113  1.00 55.62           C  
ATOM   1967  CA  SER A 138      37.948   4.168  -1.051  1.00 55.62           C  
ATOM   1968  C   SER A 138      37.577   2.636  -0.944  1.00 56.12           C  
ATOM   1969  C   SER A 138      37.581   2.668  -0.913  1.00 56.12           C  
ATOM   1970  O   SER A 138      37.908   1.840  -1.823  1.00 56.60           O  
ATOM   1971  O   SER A 138      37.969   1.851  -1.763  1.00 56.60           O  
ATOM   1972  CB  SER A 138      39.463   4.358  -0.898  1.00 55.57           C  
ATOM   1973  CB  SER A 138      39.447   4.317  -0.815  1.00 55.57           C  
ATOM   1974  OG  SER A 138      39.913   5.459  -1.659  1.00 56.20           O  
ATOM   1975  OG  SER A 138      39.957   5.476  -1.432  1.00 56.20           O  
ATOM   1976  H   SER A 138      37.775   5.412   0.545  1.00 55.10           H  
ATOM   1977  HG  SER A 138      40.867   5.522  -1.563  1.00 56.20           H  
ATOM   1978  N   GLY A 139      36.878   2.294   0.154  1.00 56.23           N  
ATOM   1979  N   GLY A 139      36.872   2.299   0.153  1.00 56.23           N  
ATOM   1980  CA  GLY A 139      36.355   0.960   0.444  1.00 56.53           C  
ATOM   1981  CA  GLY A 139      36.485   0.918   0.383  1.00 56.53           C  
ATOM   1982  C   GLY A 139      34.903   0.809  -0.026  1.00 57.14           C  
ATOM   1983  C   GLY A 139      35.032   0.657   0.043  1.00 57.14           C  
ATOM   1984  O   GLY A 139      34.359   1.677  -0.710  1.00 57.70           O  
ATOM   1985  O   GLY A 139      34.367   1.522  -0.552  1.00 57.70           O  
ATOM   1986  H   GLY A 139      36.634   3.017   0.816  1.00 56.23           H  
ATOM   1987  N   GLY A 140      34.284  -0.317   0.364  1.00 57.08           N  
ATOM   1988  N   GLY A 140      34.523  -0.523   0.400  1.00 57.08           N  
ATOM   1989  CA  GLY A 140      32.891  -0.653   0.069  1.00 57.23           C  
ATOM   1990  CA  GLY A 140      33.108  -0.821   0.180  1.00 57.23           C  
ATOM   1991  C   GLY A 140      32.779  -1.720  -1.027  1.00 57.23           C  
ATOM   1992  C   GLY A 140      32.849  -1.800  -0.946  1.00 57.23           C  
ATOM   1993  O   GLY A 140      31.800  -1.702  -1.767  1.00 57.00           O  
ATOM   1994  O   GLY A 140      31.820  -1.767  -1.630  1.00 57.00           O  
ATOM   1995  H   GLY A 140      34.802  -0.980   0.930  1.00 57.08           H  
ATOM   1996  N   TRP A 141      33.764  -2.628  -1.148  1.00 57.43           N  
ATOM   1997  N   TRP A 141      33.802  -2.702  -1.103  1.00 57.43           N  
ATOM   1998  CA  TRP A 141      33.826  -3.714  -2.129  1.00 57.80           C  
ATOM   1999  CA  TRP A 141      33.809  -3.690  -2.161  1.00 57.80           C  
ATOM   2000  C   TRP A 141      33.085  -4.986  -1.676  1.00 58.03           C  
ATOM   2001  C   TRP A 141      33.003  -4.966  -1.812  1.00 58.03           C  
ATOM   2002  O   TRP A 141      33.682  -6.035  -1.452  1.00 58.05           O  
ATOM   2003  O   TRP A 141      33.552  -6.038  -1.526  1.00 58.05           O  
ATOM   2004  CB  TRP A 141      35.296  -4.004  -2.469  1.00 57.88           C  
ATOM   2005  CB  TRP A 141      35.267  -3.962  -2.483  1.00 57.88           C  
ATOM   2006  CG ATRP A 141      36.029  -3.047  -3.347  0.65 59.05           C  
ATOM   2007  CG ATRP A 141      35.985  -3.036  -3.383  0.65 59.05           C  
ATOM   2008  CG BTRP A 141      35.883  -2.621  -2.891  0.35 56.83           C  
ATOM   2009  CG BTRP A 141      35.883  -2.621  -2.891  0.35 56.83           C  
ATOM   2010  CD1ATRP A 141      35.570  -1.902  -3.906  0.65 59.96           C  
ATOM   2011  CD1ATRP A 141      35.594  -1.800  -3.804  0.65 59.96           C  
ATOM   2012  CD1BTRP A 141      36.794  -1.887  -2.187  0.35 56.00           C  
ATOM   2013  CD1BTRP A 141      36.794  -1.887  -2.187  0.35 56.00           C  
ATOM   2014  CD2ATRP A 141      37.379  -3.227  -3.846  0.65 60.14           C  
ATOM   2015  CD2ATRP A 141      37.262  -3.277  -3.968  0.65 60.14           C  
ATOM   2016  CD2BTRP A 141      35.543  -1.824  -4.043  0.35 56.26           C  
ATOM   2017  CD2BTRP A 141      35.543  -1.824  -4.043  0.35 56.26           C  
ATOM   2018  CE2ATRP A 141      37.664  -2.184  -4.773  0.65 61.31           C  
ATOM   2019  CE2ATRP A 141      37.588  -2.149  -4.747  0.65 61.31           C  
ATOM   2020  CE2BTRP A 141      36.318  -0.643  -3.983  0.35 55.42           C  
ATOM   2021  CE2BTRP A 141      36.318  -0.643  -3.983  0.35 55.42           C  
ATOM   2022  CE3ATRP A 141      38.383  -4.196  -3.627  0.65 60.14           C  
ATOM   2023  CE3ATRP A 141      38.177  -4.338  -3.906  0.65 60.14           C  
ATOM   2024  CE3BTRP A 141      34.668  -1.996  -5.133  0.35 56.41           C  
ATOM   2025  CE3BTRP A 141      34.668  -1.996  -5.133  0.35 56.41           C  
ATOM   2026  NE1ATRP A 141      36.532  -1.393  -4.756  0.65 60.67           N  
ATOM   2027  NE1ATRP A 141      36.551  -1.258  -4.628  0.65 60.67           N  
ATOM   2028  NE1BTRP A 141      37.071  -0.709  -2.841  0.35 55.13           N  
ATOM   2029  NE1BTRP A 141      37.071  -0.709  -2.841  0.35 55.13           N  
ATOM   2030  CZ2ATRP A 141      38.877  -2.132  -5.476  0.65 61.79           C  
ATOM   2031  CZ2ATRP A 141      38.791  -2.052  -5.463  0.65 61.79           C  
ATOM   2032  CZ2BTRP A 141      36.258   0.351  -4.968  0.35 55.36           C  
ATOM   2033  CZ2BTRP A 141      36.258   0.351  -4.968  0.35 55.36           C  
ATOM   2034  CZ3ATRP A 141      39.622  -4.124  -4.284  0.65 61.37           C  
ATOM   2035  CZ3ATRP A 141      39.360  -4.244  -4.614  0.65 61.37           C  
ATOM   2036  CZ3BTRP A 141      34.602  -1.004  -6.111  0.35 55.90           C  
ATOM   2037  CZ3BTRP A 141      34.602  -1.004  -6.111  0.35 55.90           C  
ATOM   2038  CH2ATRP A 141      39.864  -3.102  -5.216  0.65 61.90           C  
ATOM   2039  CH2ATRP A 141      39.660  -3.106  -5.383  0.65 61.90           C  
ATOM   2040  CH2BTRP A 141      35.396   0.152  -6.021  0.35 55.61           C  
ATOM   2041  CH2BTRP A 141      35.396   0.152  -6.021  0.35 55.61           C  
ATOM   2042  H   TRP A 141      34.545  -2.595  -0.502  1.00 57.43           H  
ATOM   2043  HE1ATRP A 141      36.391  -0.553  -5.297  0.65 60.67           H  
ATOM   2044  HE1BTRP A 141      37.743  -0.062  -2.453  0.35 55.13           H  
ATOM   2045  N   HIS A 142      31.763  -4.851  -1.602  1.00 58.03           N  
ATOM   2046  N   HIS A 142      31.686  -4.822  -1.887  1.00 58.03           N  
ATOM   2047  CA  HIS A 142      30.743  -5.817  -1.206  1.00 58.35           C  
ATOM   2048  CA  HIS A 142      30.730  -5.776  -1.348  1.00 58.35           C  
ATOM   2049  C   HIS A 142      30.545  -7.071  -2.082  1.00 58.90           C  
ATOM   2050  C   HIS A 142      30.468  -7.055  -2.193  1.00 58.90           C  
ATOM   2051  O   HIS A 142      29.674  -7.862  -1.725  1.00 59.18           O  
ATOM   2052  O   HIS A 142      29.447  -7.739  -2.005  1.00 59.18           O  
ATOM   2053  CB  HIS A 142      29.409  -5.047  -1.054  1.00 57.93           C  
ATOM   2054  CB  HIS A 142      29.416  -5.024  -1.098  1.00 57.93           C  
ATOM   2055  CG  HIS A 142      28.924  -4.267  -2.261  1.00 56.41           C  
ATOM   2056  CG  HIS A 142      28.881  -4.321  -2.307  1.00 56.41           C  
ATOM   2057  CD2 HIS A 142      27.643  -4.037  -2.726  1.00 55.07           C  
ATOM   2058  CD2 HIS A 142      29.411  -4.126  -3.538  1.00 55.07           C  
ATOM   2059  ND1 HIS A 142      29.808  -3.564  -3.078  1.00 54.97           N  
ATOM   2060  ND1 HIS A 142      27.646  -3.709  -2.323  1.00 54.97           N  
ATOM   2061  CE1 HIS A 142      29.056  -2.911  -3.930  1.00 54.17           C  
ATOM   2062  CE1 HIS A 142      27.435  -3.172  -3.510  1.00 54.17           C  
ATOM   2063  NE2 HIS A 142      27.759  -3.162  -3.784  1.00 55.28           N  
ATOM   2064  NE2 HIS A 142      28.495  -3.402  -4.263  1.00 55.28           N  
ATOM   2065  H   HIS A 142      31.379  -3.953  -1.871  1.00 58.03           H  
ATOM   2066  HE2 HIS A 142      27.012  -2.778  -4.346  1.00 55.28           H  
ATOM   2067  N   HIS A 143      31.303  -7.251  -3.181  1.00 59.12           N  
ATOM   2068  N   HIS A 143      31.383  -7.384  -3.099  1.00 59.12           N  
ATOM   2069  CA  HIS A 143      31.097  -8.369  -4.110  1.00 59.40           C  
ATOM   2070  CA  HIS A 143      31.138  -8.439  -4.078  1.00 59.40           C  
ATOM   2071  C   HIS A 143      32.055  -9.551  -3.961  1.00 60.40           C  
ATOM   2072  C   HIS A 143      32.112  -9.606  -3.938  1.00 60.40           C  
ATOM   2073  O   HIS A 143      31.634 -10.671  -4.257  1.00 61.06           O  
ATOM   2074  O   HIS A 143      31.694 -10.771  -4.011  1.00 61.06           O  
ATOM   2075  CB  HIS A 143      31.132  -7.886  -5.565  1.00 58.84           C  
ATOM   2076  CB  HIS A 143      31.221  -7.899  -5.511  1.00 58.84           C  
ATOM   2077  CG  HIS A 143      29.970  -7.044  -6.000  1.00 57.47           C  
ATOM   2078  CG  HIS A 143      30.059  -7.052  -5.928  1.00 57.47           C  
ATOM   2079  CD2 HIS A 143      29.915  -5.888  -6.737  1.00 55.80           C  
ATOM   2080  CD2 HIS A 143      30.013  -5.893  -6.625  1.00 55.80           C  
ATOM   2081  ND1 HIS A 143      28.655  -7.386  -5.745  1.00 56.42           N  
ATOM   2082  ND1 HIS A 143      28.748  -7.395  -5.671  1.00 56.42           N  
ATOM   2083  CE1 HIS A 143      27.886  -6.492  -6.358  1.00 55.28           C  
ATOM   2084  CE1 HIS A 143      27.947  -6.479  -6.183  1.00 55.28           C  
ATOM   2085  NE2 HIS A 143      28.583  -5.576  -7.006  1.00 55.23           N  
ATOM   2086  NE2 HIS A 143      28.689  -5.555  -6.763  1.00 55.23           N  
ATOM   2087  H   HIS A 143      31.999  -6.564  -3.434  1.00 59.12           H  
ATOM   2088  HD1 HIS A 143      28.336  -8.206  -5.238  1.00 56.42           H  
ATOM   2089  N   ALA A 144      33.311  -9.301  -3.556  1.00 60.85           N  
ATOM   2090  N   ALA A 144      33.399  -9.308  -3.757  1.00 60.85           N  
ATOM   2091  CA  ALA A 144      34.359 -10.320  -3.507  1.00 61.76           C  
ATOM   2092  CA  ALA A 144      34.416 -10.353  -3.715  1.00 61.76           C  
ATOM   2093  C   ALA A 144      34.000 -11.490  -2.579  1.00 62.90           C  
ATOM   2094  C   ALA A 144      34.061 -11.467  -2.731  1.00 62.90           C  
ATOM   2095  O   ALA A 144      33.584 -11.280  -1.439  1.00 62.88           O  
ATOM   2096  O   ALA A 144      33.627 -11.221  -1.597  1.00 62.88           O  
ATOM   2097  CB  ALA A 144      35.685  -9.678  -3.094  1.00 61.61           C  
ATOM   2098  CB  ALA A 144      35.776  -9.777  -3.404  1.00 61.61           C  
ATOM   2099  H   ALA A 144      33.578  -8.359  -3.307  1.00 60.85           H  
ATOM   2100  N   LYS A 145      34.157 -12.700  -3.121  1.00 64.26           N  
ATOM   2101  N   LYS A 145      34.237 -12.698  -3.197  1.00 64.26           N  
ATOM   2102  CA  LYS A 145      33.919 -13.975  -2.454  1.00 65.37           C  
ATOM   2103  CA  LYS A 145      33.896 -13.888  -2.432  1.00 65.37           C  
ATOM   2104  C   LYS A 145      35.192 -14.371  -1.679  1.00 66.05           C  
ATOM   2105  C   LYS A 145      35.137 -14.381  -1.689  1.00 66.05           C  
ATOM   2106  O   LYS A 145      36.238 -13.743  -1.860  1.00 65.90           O  
ATOM   2107  O   LYS A 145      36.236 -13.836  -1.870  1.00 65.90           O  
ATOM   2108  CB  LYS A 145      33.581 -15.030  -3.536  1.00 65.50           C  
ATOM   2109  CB  LYS A 145      33.322 -14.973  -3.357  1.00 65.50           C  
ATOM   2110  CG  LYS A 145      32.552 -14.597  -4.610  1.00 66.66           C  
ATOM   2111  CG  LYS A 145      32.366 -14.450  -4.460  1.00 66.66           C  
ATOM   2112  CD  LYS A 145      31.087 -14.546  -4.129  1.00 68.04           C  
ATOM   2113  CD  LYS A 145      30.890 -14.401  -4.014  1.00 68.04           C  
ATOM   2114  CE  LYS A 145      30.352 -15.893  -4.261  1.00 68.59           C  
ATOM   2115  CE  LYS A 145      30.185 -15.764  -4.198  1.00 68.59           C  
ATOM   2116  NZ  LYS A 145      30.063 -16.241  -5.665  1.00 67.31           N1+
ATOM   2117  NZ  LYS A 145      30.010 -16.171  -5.635  1.00 67.31           N1+
ATOM   2118  H   LYS A 145      34.540 -12.771  -4.054  1.00 64.26           H  
ATOM   2119  HZ1 LYS A 145      30.929 -16.321  -6.180  1.00 67.31           H  
ATOM   2120  HZ2 LYS A 145      29.569 -17.121  -5.700  1.00 67.31           H  
ATOM   2121  HZ3 LYS A 145      29.491 -15.518  -6.077  1.00 67.31           H  
ATOM   2122  N   LYS A 146      35.104 -15.418  -0.841  1.00 66.93           N  
ATOM   2123  N   LYS A 146      34.963 -15.396  -0.842  1.00 66.93           N  
ATOM   2124  CA  LYS A 146      36.245 -15.924  -0.066  1.00 67.50           C  
ATOM   2125  CA  LYS A 146      36.070 -15.874  -0.020  1.00 67.50           C  
ATOM   2126  C   LYS A 146      37.435 -16.403  -0.932  1.00 67.95           C  
ATOM   2127  C   LYS A 146      37.252 -16.337  -0.873  1.00 67.95           C  
ATOM   2128  O   LYS A 146      38.579 -16.189  -0.544  1.00 68.04           O  
ATOM   2129  O   LYS A 146      38.392 -15.999  -0.568  1.00 68.04           O  
ATOM   2130  CB  LYS A 146      35.772 -17.005   0.932  1.00 67.56           C  
ATOM   2131  CB  LYS A 146      35.617 -16.930   1.000  1.00 67.56           C  
ATOM   2132  CG  LYS A 146      35.203 -18.294   0.301  1.00 67.84           C  
ATOM   2133  CG  LYS A 146      35.041 -18.222   0.413  1.00 67.84           C  
ATOM   2134  CD  LYS A 146      34.941 -19.427   1.306  1.00 67.26           C  
ATOM   2135  CD  LYS A 146      35.163 -19.384   1.398  1.00 67.26           C  
ATOM   2136  CE  LYS A 146      33.866 -19.100   2.356  1.00 67.36           C  
ATOM   2137  CE  LYS A 146      34.214 -19.208   2.591  1.00 67.36           C  
ATOM   2138  NZ  LYS A 146      33.529 -20.280   3.172  1.00 67.19           N1+
ATOM   2139  NZ  LYS A 146      33.325 -20.388   2.789  1.00 67.19           N1+
ATOM   2140  H   LYS A 146      34.228 -15.906  -0.729  1.00 66.93           H  
ATOM   2141  HZ1 LYS A 146      34.355 -20.602   3.656  1.00 67.19           H  
ATOM   2142  HZ2 LYS A 146      32.819 -20.033   3.846  1.00 67.19           H  
ATOM   2143  HZ3 LYS A 146      33.183 -21.016   2.573  1.00 67.19           H  
ATOM   2144  N   ASP A 147      37.155 -17.008  -2.095  1.00 68.67           N  
ATOM   2145  N   ASP A 147      36.988 -17.060  -1.961  1.00 68.67           N  
ATOM   2146  CA  ASP A 147      38.155 -17.614  -2.984  1.00 69.36           C  
ATOM   2147  CA  ASP A 147      38.082 -17.529  -2.836  1.00 69.36           C  
ATOM   2148  C   ASP A 147      38.226 -16.934  -4.364  1.00 69.64           C  
ATOM   2149  C   ASP A 147      38.179 -16.871  -4.230  1.00 69.64           C  
ATOM   2150  O   ASP A 147      39.173 -17.212  -5.100  1.00 69.92           O  
ATOM   2151  O   ASP A 147      39.115 -17.153  -4.976  1.00 69.92           O  
ATOM   2152  CB  ASP A 147      37.984 -19.157  -3.121  1.00 69.43           C  
ATOM   2153  CB  ASP A 147      38.103 -19.070  -2.959  1.00 69.43           C  
ATOM   2154  CG  ASP A 147      36.553 -19.730  -3.195  1.00 69.75           C  
ATOM   2155  CG  ASP A 147      36.728 -19.679  -3.233  1.00 69.75           C  
ATOM   2156  OD1 ASP A 147      36.425 -20.935  -2.883  1.00 70.01           O  
ATOM   2157  OD1 ASP A 147      36.529 -20.846  -2.836  1.00 70.01           O  
ATOM   2158  OD2 ASP A 147      35.632 -19.023  -3.663  1.00 70.78           O1-
ATOM   2159  OD2 ASP A 147      35.797 -19.094  -3.831  1.00 70.78           O1-
ATOM   2160  H   ASP A 147      36.193 -17.160  -2.363  1.00 68.67           H  
ATOM   2161  N   GLU A 148      37.250 -16.070  -4.693  1.00 69.86           N  
ATOM   2162  N   GLU A 148      37.237 -15.990  -4.562  1.00 69.86           N  
ATOM   2163  CA  GLU A 148      37.118 -15.439  -6.005  1.00 69.83           C  
ATOM   2164  CA  GLU A 148      37.089 -15.467  -5.923  1.00 69.83           C  
ATOM   2165  C   GLU A 148      36.983 -13.918  -5.912  1.00 69.09           C  
ATOM   2166  C   GLU A 148      36.888 -13.948  -5.980  1.00 69.09           C  
ATOM   2167  O   GLU A 148      36.293 -13.410  -5.029  1.00 68.98           O  
ATOM   2168  O   GLU A 148      36.139 -13.386  -5.174  1.00 68.98           O  
ATOM   2169  CB  GLU A 148      35.887 -16.010  -6.741  1.00 70.43           C  
ATOM   2170  CB  GLU A 148      35.861 -16.111  -6.563  1.00 70.43           C  
ATOM   2171  CG  GLU A 148      36.082 -17.435  -7.293  1.00 72.14           C  
ATOM   2172  CG  GLU A 148      36.069 -17.485  -7.175  1.00 72.14           C  
ATOM   2173  CD  GLU A 148      34.952 -17.880  -8.237  1.00 74.97           C  
ATOM   2174  CD  GLU A 148      35.015 -17.784  -8.235  1.00 74.97           C  
ATOM   2175  OE1 GLU A 148      33.789 -17.469  -8.017  1.00 74.99           O  
ATOM   2176  OE1 GLU A 148      33.843 -17.339  -8.058  1.00 74.99           O  
ATOM   2177  OE2 GLU A 148      35.273 -18.632  -9.183  1.00 75.07           O1-
ATOM   2178  OE2 GLU A 148      35.361 -18.452  -9.248  1.00 75.07           O1-
ATOM   2179  H   GLU A 148      36.521 -15.865  -4.026  1.00 69.86           H  
ATOM   2180  N   ALA A 149      37.553 -13.236  -6.918  1.00 68.19           N  
ATOM   2181  N   ALA A 149      37.526 -13.297  -6.952  1.00 68.19           N  
ATOM   2182  CA  ALA A 149      37.222 -11.855  -7.261  1.00 67.39           C  
ATOM   2183  CA  ALA A 149      37.226 -11.896  -7.273  1.00 67.39           C  
ATOM   2184  C   ALA A 149      35.892 -11.810  -8.037  1.00 67.01           C  
ATOM   2185  C   ALA A 149      35.887 -11.793  -8.011  1.00 67.01           C  
ATOM   2186  O   ALA A 149      35.541 -12.779  -8.713  1.00 67.45           O  
ATOM   2187  O   ALA A 149      35.533 -12.680  -8.800  1.00 67.45           O  
ATOM   2188  CB  ALA A 149      38.364 -11.270  -8.100  1.00 67.15           C  
ATOM   2189  CB  ALA A 149      38.331 -11.287  -8.106  1.00 67.15           C  
ATOM   2190  H   ALA A 149      38.116 -13.733  -7.594  1.00 68.19           H  
ATOM   2191  N   SER A 150      35.171 -10.688  -7.922  1.00 65.97           N  
ATOM   2192  N   SER A 150      35.133 -10.730  -7.745  1.00 65.97           N  
ATOM   2193  CA  SER A 150      33.832 -10.517  -8.486  1.00 65.35           C  
ATOM   2194  CA  SER A 150      33.909 -10.471  -8.492  1.00 65.35           C  
ATOM   2195  C   SER A 150      33.476  -9.026  -8.489  1.00 64.84           C  
ATOM   2196  C   SER A 150      33.491  -9.015  -8.330  1.00 64.84           C  
ATOM   2197  O   SER A 150      33.650  -8.386  -7.459  1.00 65.09           O  
ATOM   2198  O   SER A 150      33.673  -8.442  -7.264  1.00 65.09           O  
ATOM   2199  CB  SER A 150      32.829 -11.350  -7.647  1.00 65.36           C  
ATOM   2200  CB  SER A 150      32.792 -11.459  -8.091  1.00 65.36           C  
ATOM   2201  OG  SER A 150      31.484 -11.149  -8.029  1.00 65.62           O  
ATOM   2202  OG  SER A 150      31.545 -10.820  -7.819  1.00 65.62           O  
ATOM   2203  H   SER A 150      35.524  -9.914  -7.373  1.00 65.97           H  
ATOM   2204  HG  SER A 150      30.914 -11.572  -7.382  1.00 65.62           H  
ATOM   2205  N   GLY A 151      32.941  -8.516  -9.613  1.00 64.27           N  
ATOM   2206  N   GLY A 151      32.967  -8.426  -9.406  1.00 64.27           N  
ATOM   2207  CA  GLY A 151      32.352  -7.176  -9.737  1.00 63.39           C  
ATOM   2208  CA  GLY A 151      32.420  -7.071  -9.421  1.00 63.39           C  
ATOM   2209  C   GLY A 151      33.312  -6.044  -9.352  1.00 62.68           C  
ATOM   2210  C   GLY A 151      33.380  -5.905  -9.235  1.00 62.68           C  
ATOM   2211  O   GLY A 151      32.976  -5.234  -8.494  1.00 62.70           O  
ATOM   2212  O   GLY A 151      33.046  -4.955  -8.541  1.00 62.70           O  
ATOM   2213  H   GLY A 151      32.835  -9.121 -10.415  1.00 64.27           H  
ATOM   2214  N   PHE A 152      34.524  -6.028  -9.933  1.00 62.11           N  
ATOM   2215  N   PHE A 152      34.549  -5.968  -9.869  1.00 62.11           N  
ATOM   2216  CA  PHE A 152      35.613  -5.056  -9.703  1.00 61.81           C  
ATOM   2217  CA  PHE A 152      35.653  -5.024  -9.637  1.00 61.81           C  
ATOM   2218  C   PHE A 152      36.270  -5.183  -8.307  1.00 61.46           C  
ATOM   2219  C   PHE A 152      36.205  -5.190  -8.220  1.00 61.46           C  
ATOM   2220  O   PHE A 152      37.229  -4.463  -8.029  1.00 61.44           O  
ATOM   2221  O   PHE A 152      37.180  -4.516  -7.828  1.00 61.44           O  
ATOM   2222  CB  PHE A 152      35.159  -3.587  -9.954  1.00 62.15           C  
ATOM   2223  CB  PHE A 152      35.274  -3.545  -9.873  1.00 62.15           C  
ATOM   2224  CG  PHE A 152      34.399  -3.241 -11.234  1.00 62.94           C  
ATOM   2225  CG  PHE A 152      34.454  -3.282 -11.124  1.00 62.94           C  
ATOM   2226  CD1 PHE A 152      34.339  -4.110 -12.347  1.00 63.18           C  
ATOM   2227  CD1 PHE A 152      34.496  -4.135 -12.222  1.00 63.18           C  
ATOM   2228  CD2 PHE A 152      33.800  -1.968 -11.349  1.00 63.97           C  
ATOM   2229  CD2 PHE A 152      33.643  -2.150 -11.194  1.00 63.97           C  
ATOM   2230  CE1 PHE A 152      33.646  -3.748 -13.492  1.00 63.64           C  
ATOM   2231  CE1 PHE A 152      33.731  -3.873 -13.361  1.00 63.64           C  
ATOM   2232  CE2 PHE A 152      33.114  -1.617 -12.505  1.00 64.51           C  
ATOM   2233  CE2 PHE A 152      32.883  -1.875 -12.337  1.00 64.51           C  
ATOM   2234  CZ  PHE A 152      33.029  -2.508 -13.568  1.00 63.61           C  
ATOM   2235  CZ  PHE A 152      32.925  -2.741 -13.420  1.00 63.61           C  
ATOM   2236  H   PHE A 152      34.738  -6.752 -10.604  1.00 62.11           H  
ATOM   2237  N   CYS A 153      35.749  -6.088  -7.462  1.00 60.75           N  
ATOM   2238  N   CYS A 153      35.592  -6.099  -7.462  1.00 60.75           N  
ATOM   2239  CA  CYS A 153      36.142  -6.291  -6.077  1.00 60.17           C  
ATOM   2240  CA  CYS A 153      36.025  -6.401  -6.105  1.00 60.17           C  
ATOM   2241  C   CYS A 153      37.094  -7.487  -6.026  1.00 60.40           C  
ATOM   2242  C   CYS A 153      37.012  -7.555  -6.053  1.00 60.40           C  
ATOM   2243  O   CYS A 153      36.711  -8.590  -6.415  1.00 60.38           O  
ATOM   2244  O   CYS A 153      36.738  -8.645  -6.555  1.00 60.38           O  
ATOM   2245  CB  CYS A 153      34.922  -6.557  -5.174  1.00 59.76           C  
ATOM   2246  CB  CYS A 153      34.824  -6.668  -5.219  1.00 59.76           C  
ATOM   2247  SG  CYS A 153      33.732  -5.190  -5.307  1.00 59.40           S  
ATOM   2248  SG  CYS A 153      33.674  -5.284  -5.218  1.00 59.40           S  
ATOM   2249  H   CYS A 153      34.974  -6.656  -7.778  1.00 60.75           H  
ATOM   2250  HG  CYS A 153      33.416  -5.393  -6.591  1.00 59.40           H  
ATOM   2251  N   TYR A 154      38.309  -7.238  -5.525  1.00 60.83           N  
ATOM   2252  N   TYR A 154      38.167  -7.279  -5.447  1.00 60.83           N  
ATOM   2253  CA  TYR A 154      39.340  -8.253  -5.306  1.00 61.05           C  
ATOM   2254  CA  TYR A 154      39.270  -8.224  -5.273  1.00 61.05           C  
ATOM   2255  C   TYR A 154      39.358  -8.737  -3.854  1.00 60.54           C  
ATOM   2256  C   TYR A 154      39.301  -8.742  -3.844  1.00 60.54           C  
ATOM   2257  O   TYR A 154      40.009  -9.738  -3.568  1.00 60.73           O  
ATOM   2258  O   TYR A 154      39.934  -9.757  -3.556  1.00 60.73           O  
ATOM   2259  CB  TYR A 154      40.721  -7.656  -5.628  1.00 61.58           C  
ATOM   2260  CB  TYR A 154      40.612  -7.529  -5.523  1.00 61.58           C  
ATOM   2261  CG  TYR A 154      40.887  -7.183  -7.054  1.00 64.53           C  
ATOM   2262  CG  TYR A 154      40.877  -7.082  -6.952  1.00 64.53           C  
ATOM   2263  CD1 TYR A 154      40.404  -5.918  -7.444  1.00 65.88           C  
ATOM   2264  CD1 TYR A 154      40.334  -5.887  -7.453  1.00 65.88           C  
ATOM   2265  CD2 TYR A 154      41.531  -8.011  -7.993  1.00 65.97           C  
ATOM   2266  CD2 TYR A 154      41.703  -7.835  -7.794  1.00 65.97           C  
ATOM   2267  CE1 TYR A 154      40.586  -5.464  -8.761  1.00 66.66           C  
ATOM   2268  CE1 TYR A 154      40.583  -5.481  -8.751  1.00 66.66           C  
ATOM   2269  CE2 TYR A 154      41.712  -7.559  -9.311  1.00 66.65           C  
ATOM   2270  CE2 TYR A 154      41.957  -7.428  -9.093  1.00 66.65           C  
ATOM   2271  CZ  TYR A 154      41.256  -6.280  -9.688  1.00 67.04           C  
ATOM   2272  CZ  TYR A 154      41.394  -6.256  -9.564  1.00 67.04           C  
ATOM   2273  OH  TYR A 154      41.484  -5.811 -10.943  1.00 68.47           O  
ATOM   2274  OH  TYR A 154      41.650  -5.859 -10.854  1.00 68.47           O  
ATOM   2275  H   TYR A 154      38.550  -6.294  -5.258  1.00 60.83           H  
ATOM   2276  HH  TYR A 154      42.026  -6.412 -11.467  1.00 68.47           H  
ATOM   2277  N   LEU A 155      38.707  -7.999  -2.947  1.00 59.80           N  
ATOM   2278  N   LEU A 155      38.635  -8.025  -2.945  1.00 59.80           N  
ATOM   2279  CA  LEU A 155      38.828  -8.219  -1.519  1.00 59.02           C  
ATOM   2280  CA  LEU A 155      38.765  -8.265  -1.519  1.00 59.02           C  
ATOM   2281  C   LEU A 155      37.658  -7.522  -0.831  1.00 58.65           C  
ATOM   2282  C   LEU A 155      37.591  -7.623  -0.795  1.00 58.65           C  
ATOM   2283  O   LEU A 155      37.479  -6.319  -1.014  1.00 59.15           O  
ATOM   2284  O   LEU A 155      37.482  -6.395  -0.762  1.00 59.15           O  
ATOM   2285  CB  LEU A 155      40.209  -7.711  -1.054  1.00 58.62           C  
ATOM   2286  CB  LEU A 155      40.072  -7.645  -1.041  1.00 58.62           C  
ATOM   2287  CG  LEU A 155      40.515  -7.909   0.446  1.00 58.93           C  
ATOM   2288  CG  LEU A 155      40.529  -8.005   0.359  1.00 58.93           C  
ATOM   2289  CD1 LEU A 155      41.729  -8.833   0.652  1.00 59.55           C  
ATOM   2290  CD1 LEU A 155      41.809  -8.816   0.290  1.00 59.55           C  
ATOM   2291  CD2 LEU A 155      40.683  -6.575   1.190  1.00 58.41           C  
ATOM   2292  CD2 LEU A 155      40.725  -6.758   1.172  1.00 58.41           C  
ATOM   2293  H   LEU A 155      38.177  -7.188  -3.231  1.00 59.80           H  
ATOM   2294  N   ASN A 156      36.883  -8.295  -0.057  1.00 57.79           N  
ATOM   2295  N   ASN A 156      36.701  -8.435  -0.226  1.00 57.79           N  
ATOM   2296  CA  ASN A 156      35.722  -7.794   0.660  1.00 56.92           C  
ATOM   2297  CA  ASN A 156      35.563  -7.875   0.499  1.00 56.92           C  
ATOM   2298  C   ASN A 156      36.173  -7.147   1.971  1.00 56.69           C  
ATOM   2299  C   ASN A 156      36.006  -7.178   1.781  1.00 56.69           C  
ATOM   2300  O   ASN A 156      36.173  -7.786   3.022  1.00 56.81           O  
ATOM   2301  O   ASN A 156      36.030  -7.788   2.856  1.00 56.81           O  
ATOM   2302  CB  ASN A 156      34.669  -8.905   0.854  1.00 56.40           C  
ATOM   2303  CB  ASN A 156      34.477  -8.912   0.786  1.00 56.40           C  
ATOM   2304  CG  ASN A 156      33.248  -8.339   0.928  1.00 56.36           C  
ATOM   2305  CG  ASN A 156      33.119  -8.269   1.062  1.00 56.36           C  
ATOM   2306  ND2 ASN A 156      32.313  -8.947   0.202  1.00 56.30           N  
ATOM   2307  ND2 ASN A 156      32.097  -8.728   0.340  1.00 56.30           N  
ATOM   2308  OD1 ASN A 156      33.000  -7.366   1.637  1.00 54.50           O  
ATOM   2309  OD1 ASN A 156      32.987  -7.366   1.909  1.00 54.50           O  
ATOM   2310  H   ASN A 156      37.120  -9.268   0.085  1.00 57.79           H  
ATOM   2311 HD21 ASN A 156      32.554  -9.747  -0.369  1.00 56.30           H  
ATOM   2312 HD22 ASN A 156      31.359  -8.616   0.217  1.00 56.30           H  
ATOM   2313  N   ASP A 157      36.551  -5.866   1.851  1.00 56.15           N  
ATOM   2314  N   ASP A 157      36.349  -5.893   1.647  1.00 56.15           N  
ATOM   2315  CA  ASP A 157      36.966  -4.990   2.941  1.00 55.53           C  
ATOM   2316  CA  ASP A 157      36.822  -5.083   2.760  1.00 55.53           C  
ATOM   2317  C   ASP A 157      35.826  -4.752   3.948  1.00 55.00           C  
ATOM   2318  C   ASP A 157      35.734  -4.791   3.773  1.00 55.00           C  
ATOM   2319  O   ASP A 157      36.124  -4.562   5.122  1.00 55.24           O  
ATOM   2320  O   ASP A 157      36.042  -4.476   4.906  1.00 55.24           O  
ATOM   2321  CB  ASP A 157      37.525  -3.646   2.416  1.00 55.64           C  
ATOM   2322  CB  ASP A 157      37.441  -3.780   2.271  1.00 55.64           C  
ATOM   2323  CG  ASP A 157      36.492  -2.733   1.740  1.00 56.82           C  
ATOM   2324  CG  ASP A 157      36.405  -2.776   1.822  1.00 56.82           C  
ATOM   2325  OD1 ASP A 157      36.085  -3.061   0.613  1.00 59.27           O  
ATOM   2326  OD1 ASP A 157      35.555  -3.121   0.974  1.00 59.27           O  
ATOM   2327  OD2 ASP A 157      36.001  -1.802   2.409  1.00 58.15           O1-
ATOM   2328  OD2 ASP A 157      36.350  -1.611   2.257  1.00 58.15           O1-
ATOM   2329  H   ASP A 157      36.530  -5.434   0.937  1.00 56.15           H  
ATOM   2330  N   ALA A 158      34.560  -4.775   3.482  1.00 54.54           N  
ATOM   2331  N   ALA A 158      34.466  -4.899   3.390  1.00 54.54           N  
ATOM   2332  CA  ALA A 158      33.374  -4.654   4.324  1.00 54.21           C  
ATOM   2333  CA  ALA A 158      33.394  -4.740   4.379  1.00 54.21           C  
ATOM   2334  C   ALA A 158      33.224  -5.847   5.276  1.00 53.85           C  
ATOM   2335  C   ALA A 158      33.397  -5.926   5.317  1.00 53.85           C  
ATOM   2336  O   ALA A 158      32.957  -5.616   6.451  1.00 53.77           O  
ATOM   2337  O   ALA A 158      33.223  -5.784   6.525  1.00 53.77           O  
ATOM   2338  CB  ALA A 158      32.120  -4.460   3.459  1.00 54.21           C  
ATOM   2339  CB  ALA A 158      32.039  -4.598   3.719  1.00 54.21           C  
ATOM   2340  H   ALA A 158      34.399  -4.921   2.495  1.00 54.54           H  
ATOM   2341  N   VAL A 159      33.481  -7.075   4.788  1.00 53.52           N  
ATOM   2342  N   VAL A 159      33.613  -7.103   4.746  1.00 53.52           N  
ATOM   2343  CA  VAL A 159      33.543  -8.282   5.617  1.00 53.02           C  
ATOM   2344  CA  VAL A 159      33.619  -8.322   5.531  1.00 53.02           C  
ATOM   2345  C   VAL A 159      34.714  -8.248   6.622  1.00 53.20           C  
ATOM   2346  C   VAL A 159      34.739  -8.220   6.577  1.00 53.20           C  
ATOM   2347  O   VAL A 159      34.496  -8.601   7.778  1.00 52.91           O  
ATOM   2348  O   VAL A 159      34.490  -8.404   7.777  1.00 52.91           O  
ATOM   2349  CB  VAL A 159      33.597  -9.587   4.771  1.00 52.45           C  
ATOM   2350  CB  VAL A 159      33.671  -9.582   4.626  1.00 52.45           C  
ATOM   2351  CG1 VAL A 159      33.903 -10.863   5.578  1.00 53.03           C  
ATOM   2352  CG1 VAL A 159      33.934 -10.807   5.433  1.00 53.03           C  
ATOM   2353  CG2 VAL A 159      32.288  -9.809   3.999  1.00 51.35           C  
ATOM   2354  CG2 VAL A 159      32.354  -9.760   3.916  1.00 51.35           C  
ATOM   2355  H   VAL A 159      33.700  -7.191   3.807  1.00 53.52           H  
ATOM   2356  N   LEU A 160      35.897  -7.763   6.200  1.00 53.40           N  
ATOM   2357  N   LEU A 160      35.942  -7.853   6.128  1.00 53.40           N  
ATOM   2358  CA  LEU A 160      37.050  -7.532   7.083  1.00 53.79           C  
ATOM   2359  CA  LEU A 160      37.053  -7.542   7.037  1.00 53.79           C  
ATOM   2360  C   LEU A 160      36.791  -6.454   8.156  1.00 54.35           C  
ATOM   2361  C   LEU A 160      36.724  -6.436   8.042  1.00 54.35           C  
ATOM   2362  O   LEU A 160      37.317  -6.576   9.261  1.00 54.79           O  
ATOM   2363  O   LEU A 160      37.201  -6.460   9.159  1.00 54.79           O  
ATOM   2364  CB  LEU A 160      38.300  -7.165   6.250  1.00 53.27           C  
ATOM   2365  CB  LEU A 160      38.312  -7.172   6.263  1.00 53.27           C  
ATOM   2366  CG  LEU A 160      38.822  -8.282   5.320  1.00 54.24           C  
ATOM   2367  CG  LEU A 160      38.886  -8.276   5.365  1.00 54.24           C  
ATOM   2368  CD1 LEU A 160      40.025  -7.794   4.496  1.00 53.85           C  
ATOM   2369  CD1 LEU A 160      40.130  -7.799   4.639  1.00 53.85           C  
ATOM   2370  CD2 LEU A 160      39.168  -9.565   6.086  1.00 54.55           C  
ATOM   2371  CD2 LEU A 160      39.186  -9.590   6.115  1.00 54.55           C  
ATOM   2372  H   LEU A 160      36.009  -7.491   5.233  1.00 53.40           H  
ATOM   2373  N   GLY A 161      35.963  -5.449   7.825  1.00 55.01           N  
ATOM   2374  N   GLY A 161      35.909  -5.466   7.645  1.00 55.01           N  
ATOM   2375  CA  GLY A 161      35.539  -4.378   8.721  1.00 55.42           C  
ATOM   2376  CA  GLY A 161      35.503  -4.410   8.548  1.00 55.42           C  
ATOM   2377  C   GLY A 161      34.525  -4.892   9.747  1.00 56.05           C  
ATOM   2378  C   GLY A 161      34.555  -4.939   9.608  1.00 56.05           C  
ATOM   2379  O   GLY A 161      34.646  -4.566  10.925  1.00 56.36           O  
ATOM   2380  O   GLY A 161      34.748  -4.669  10.793  1.00 56.36           O  
ATOM   2381  H   GLY A 161      35.603  -5.412   6.880  1.00 55.01           H  
ATOM   2382  N   ILE A 162      33.552  -5.710   9.309  1.00 56.08           N  
ATOM   2383  N   ILE A 162      33.540  -5.692   9.181  1.00 56.08           N  
ATOM   2384  CA  ILE A 162      32.521  -6.318  10.154  1.00 56.31           C  
ATOM   2385  CA  ILE A 162      32.564  -6.280  10.093  1.00 56.31           C  
ATOM   2386  C   ILE A 162      33.101  -7.362  11.130  1.00 56.57           C  
ATOM   2387  C   ILE A 162      33.213  -7.276  11.070  1.00 56.57           C  
ATOM   2388  O   ILE A 162      32.710  -7.351  12.296  1.00 56.15           O  
ATOM   2389  O   ILE A 162      32.927  -7.252  12.257  1.00 56.15           O  
ATOM   2390  CB  ILE A 162      31.379  -6.959   9.309  1.00 56.42           C  
ATOM   2391  CB  ILE A 162      31.399  -6.946   9.296  1.00 56.42           C  
ATOM   2392  CG1 ILE A 162      30.575  -5.882   8.542  1.00 56.76           C  
ATOM   2393  CG1 ILE A 162      30.626  -5.914   8.463  1.00 56.76           C  
ATOM   2394  CG2 ILE A 162      30.405  -7.852  10.112  1.00 55.89           C  
ATOM   2395  CG2 ILE A 162      30.418  -7.592  10.227  1.00 55.89           C  
ATOM   2396  CD1 ILE A 162      29.887  -6.398   7.273  1.00 55.75           C  
ATOM   2397  CD1 ILE A 162      30.216  -6.392   7.078  1.00 55.75           C  
ATOM   2398  H   ILE A 162      33.494  -5.923   8.321  1.00 56.08           H  
ATOM   2399  N   LEU A 163      34.044  -8.204  10.663  1.00 57.39           N  
ATOM   2400  N   LEU A 163      34.099  -8.135  10.570  1.00 57.39           N  
ATOM   2401  CA  LEU A 163      34.784  -9.161  11.496  1.00 58.08           C  
ATOM   2402  CA  LEU A 163      34.737  -9.145  11.410  1.00 58.08           C  
ATOM   2403  C   LEU A 163      35.629  -8.471  12.581  1.00 58.94           C  
ATOM   2404  C   LEU A 163      35.490  -8.495  12.560  1.00 58.94           C  
ATOM   2405  O   LEU A 163      35.703  -8.989  13.695  1.00 59.47           O  
ATOM   2406  O   LEU A 163      35.358  -8.909  13.713  1.00 59.47           O  
ATOM   2407  CB  LEU A 163      35.685 -10.065  10.620  1.00 57.84           C  
ATOM   2408  CB  LEU A 163      35.673 -10.051  10.599  1.00 57.84           C  
ATOM   2409  CG  LEU A 163      34.944 -11.167   9.831  1.00 57.60           C  
ATOM   2410  CG  LEU A 163      35.097 -11.156   9.695  1.00 57.60           C  
ATOM   2411  CD1 LEU A 163      35.919 -11.931   8.913  1.00 57.07           C  
ATOM   2412  CD1 LEU A 163      36.186 -12.152   9.286  1.00 57.07           C  
ATOM   2413  CD2 LEU A 163      34.155 -12.124  10.745  1.00 57.18           C  
ATOM   2414  CD2 LEU A 163      33.906 -11.886  10.315  1.00 57.18           C  
ATOM   2415  H   LEU A 163      34.304  -8.168   9.685  1.00 57.39           H  
ATOM   2416  N   ARG A 164      36.218  -7.309  12.246  1.00 59.82           N  
ATOM   2417  N   ARG A 164      36.272  -7.469  12.232  1.00 59.82           N  
ATOM   2418  CA  ARG A 164      36.979  -6.476  13.174  1.00 60.21           C  
ATOM   2419  CA  ARG A 164      37.006  -6.672  13.211  1.00 60.21           C  
ATOM   2420  C   ARG A 164      36.089  -5.810  14.241  1.00 61.04           C  
ATOM   2421  C   ARG A 164      36.075  -5.994  14.210  1.00 61.04           C  
ATOM   2422  O   ARG A 164      36.459  -5.826  15.415  1.00 61.24           O  
ATOM   2423  O   ARG A 164      36.340  -6.010  15.407  1.00 61.24           O  
ATOM   2424  CB  ARG A 164      37.819  -5.456  12.374  1.00 59.92           C  
ATOM   2425  CB  ARG A 164      37.843  -5.616  12.495  1.00 59.92           C  
ATOM   2426  CG  ARG A 164      38.745  -4.537  13.203  1.00 58.80           C  
ATOM   2427  CG  ARG A 164      38.555  -4.665  13.417  1.00 58.80           C  
ATOM   2428  CD  ARG A 164      39.641  -5.260  14.226  1.00 57.49           C  
ATOM   2429  CD  ARG A 164      39.504  -5.353  14.356  1.00 57.49           C  
ATOM   2430  NE  ARG A 164      40.568  -6.209  13.579  1.00 54.83           N  
ATOM   2431  NE  ARG A 164      40.389  -6.236  13.613  1.00 54.83           N  
ATOM   2432  CZ  ARG A 164      41.882  -6.065  13.327  1.00 53.51           C  
ATOM   2433  CZ  ARG A 164      41.681  -6.041  13.487  1.00 53.51           C  
ATOM   2434  NH1 ARG A 164      42.510  -7.020  12.632  1.00 55.10           N1+
ATOM   2435  NH1 ARG A 164      42.407  -6.889  12.777  1.00 55.10           N1+
ATOM   2436  NH2 ARG A 164      42.589  -5.003  13.736  1.00 52.78           N1+
ATOM   2437  NH2 ARG A 164      42.254  -5.004  14.069  1.00 52.78           N1+
ATOM   2438  H   ARG A 164      36.111  -6.949  11.307  1.00 59.82           H  
ATOM   2439  HE  ARG A 164      40.123  -7.043  13.222  1.00 54.83           H  
ATOM   2440 HH11 ARG A 164      42.007  -7.827  12.294  1.00 55.10           H  
ATOM   2441 HH12 ARG A 164      43.483  -6.904  12.372  1.00 55.10           H  
ATOM   2442 HH21 ARG A 164      42.151  -4.285  14.301  1.00 52.78           H  
ATOM   2443 HH22 ARG A 164      43.566  -4.914  13.493  1.00 52.78           H  
ATOM   2444  N   LEU A 165      34.917  -5.289  13.827  1.00 62.08           N  
ATOM   2445  N   LEU A 165      34.993  -5.397  13.711  1.00 62.08           N  
ATOM   2446  CA  LEU A 165      33.886  -4.745  14.719  1.00 63.06           C  
ATOM   2447  CA  LEU A 165      33.986  -4.756  14.557  1.00 63.06           C  
ATOM   2448  C   LEU A 165      33.314  -5.791  15.693  1.00 64.04           C  
ATOM   2449  C   LEU A 165      33.392  -5.737  15.552  1.00 64.04           C  
ATOM   2450  O   LEU A 165      32.974  -5.423  16.816  1.00 64.38           O  
ATOM   2451  O   LEU A 165      32.948  -5.338  16.628  1.00 64.38           O  
ATOM   2452  CB  LEU A 165      32.740  -4.110  13.899  1.00 62.78           C  
ATOM   2453  CB  LEU A 165      32.855  -4.187  13.708  1.00 62.78           C  
ATOM   2454  CG  LEU A 165      33.063  -2.736  13.275  1.00 62.56           C  
ATOM   2455  CG  LEU A 165      32.940  -2.765  13.157  1.00 62.56           C  
ATOM   2456  CD1 LEU A 165      31.948  -2.305  12.311  1.00 61.77           C  
ATOM   2457  CD1 LEU A 165      31.697  -2.498  12.387  1.00 61.77           C  
ATOM   2458  CD2 LEU A 165      33.346  -1.643  14.323  1.00 62.86           C  
ATOM   2459  CD2 LEU A 165      33.098  -1.719  14.242  1.00 62.86           C  
ATOM   2460  H   LEU A 165      34.690  -5.298  12.841  1.00 62.08           H  
ATOM   2461  N   ARG A 166      33.256  -7.067  15.273  1.00 65.16           N  
ATOM   2462  N   ARG A 166      33.396  -7.017  15.184  1.00 65.16           N  
ATOM   2463  CA  ARG A 166      32.782  -8.192  16.082  1.00 66.36           C  
ATOM   2464  CA  ARG A 166      32.798  -8.074  15.998  1.00 66.36           C  
ATOM   2465  C   ARG A 166      33.673  -8.585  17.278  1.00 67.08           C  
ATOM   2466  C   ARG A 166      33.638  -8.506  17.216  1.00 67.08           C  
ATOM   2467  O   ARG A 166      33.235  -9.424  18.065  1.00 67.15           O  
ATOM   2468  O   ARG A 166      33.221  -9.405  17.965  1.00 67.15           O  
ATOM   2469  CB  ARG A 166      32.440  -9.399  15.182  1.00 66.34           C  
ATOM   2470  CB  ARG A 166      32.423  -9.283  15.133  1.00 66.34           C  
ATOM   2471  CG  ARG A 166      31.007  -9.294  14.620  1.00 66.85           C  
ATOM   2472  CG  ARG A 166      30.954  -9.300  14.735  1.00 66.85           C  
ATOM   2473  CD  ARG A 166      30.447 -10.557  13.939  1.00 69.23           C  
ATOM   2474  CD  ARG A 166      30.515 -10.546  13.973  1.00 69.23           C  
ATOM   2475  NE  ARG A 166      30.574 -11.811  14.714  1.00 69.84           N  
ATOM   2476  NE  ARG A 166      30.622 -11.792  14.746  1.00 69.84           N  
ATOM   2477  CZ  ARG A 166      30.267 -12.069  16.003  1.00 69.90           C  
ATOM   2478  CZ  ARG A 166      30.111 -11.984  15.969  1.00 69.90           C  
ATOM   2479  NH1 ARG A 166      30.507 -13.296  16.480  1.00 69.59           N1+
ATOM   2480  NH1 ARG A 166      30.281 -13.162  16.561  1.00 69.59           N1+
ATOM   2481  NH2 ARG A 166      29.742 -11.161  16.838  1.00 68.02           N1+
ATOM   2482  NH2 ARG A 166      29.447 -11.012  16.607  1.00 68.02           N1+
ATOM   2483  H   ARG A 166      33.546  -7.289  14.330  1.00 65.16           H  
ATOM   2484  HE  ARG A 166      30.961 -12.576  14.180  1.00 69.84           H  
ATOM   2485 HH11 ARG A 166      30.906 -14.008  15.885  1.00 69.59           H  
ATOM   2486 HH12 ARG A 166      30.331 -13.509  17.450  1.00 69.59           H  
ATOM   2487 HH21 ARG A 166      29.520 -10.233  16.505  1.00 68.02           H  
ATOM   2488 HH22 ARG A 166      29.568 -11.383  17.807  1.00 68.02           H  
ATOM   2489  N   ARG A 167      34.856  -7.968  17.443  1.00 67.62           N  
ATOM   2490  N   ARG A 167      34.793  -7.860  17.418  1.00 67.62           N  
ATOM   2491  CA  ARG A 167      35.692  -8.151  18.633  1.00 68.22           C  
ATOM   2492  CA  ARG A 167      35.631  -8.105  18.597  1.00 68.22           C  
ATOM   2493  C   ARG A 167      35.149  -7.436  19.885  1.00 68.76           C  
ATOM   2494  C   ARG A 167      35.121  -7.346  19.819  1.00 68.76           C  
ATOM   2495  O   ARG A 167      35.347  -7.965  20.979  1.00 69.04           O  
ATOM   2496  O   ARG A 167      35.188  -7.850  20.947  1.00 69.04           O  
ATOM   2497  CB  ARG A 167      37.131  -7.689  18.354  1.00 68.04           C  
ATOM   2498  CB  ARG A 167      37.088  -7.725  18.341  1.00 68.04           C  
ATOM   2499  CG  ARG A 167      37.877  -8.566  17.340  1.00 68.72           C  
ATOM   2500  CG  ARG A 167      37.859  -8.719  17.514  1.00 68.72           C  
ATOM   2501  CD  ARG A 167      39.343  -8.130  17.213  1.00 69.84           C  
ATOM   2502  CD  ARG A 167      39.144  -8.158  16.965  1.00 69.84           C  
ATOM   2503  NE  ARG A 167      40.163  -9.108  16.480  1.00 71.29           N  
ATOM   2504  NE  ARG A 167      40.097  -9.204  16.595  1.00 71.29           N  
ATOM   2505  CZ  ARG A 167      41.472  -8.993  16.185  1.00 71.29           C  
ATOM   2506  CZ  ARG A 167      41.373  -8.979  16.272  1.00 71.29           C  
ATOM   2507  NH1 ARG A 167      42.094 -10.016  15.586  1.00 71.23           N1+
ATOM   2508  NH1 ARG A 167      42.166  -9.998  15.950  1.00 71.23           N1+
ATOM   2509  NH2 ARG A 167      42.177  -7.888  16.476  1.00 70.19           N1+
ATOM   2510  NH2 ARG A 167      41.859  -7.740  16.271  1.00 70.19           N1+
ATOM   2511  H   ARG A 167      35.170  -7.287  16.765  1.00 67.62           H  
ATOM   2512  HE  ARG A 167      39.689  -9.963  16.222  1.00 71.29           H  
ATOM   2513 HH11 ARG A 167      41.590 -10.863  15.365  1.00 71.23           H  
ATOM   2514 HH12 ARG A 167      43.078  -9.959  15.364  1.00 71.23           H  
ATOM   2515 HH21 ARG A 167      41.725  -7.109  16.934  1.00 70.19           H  
ATOM   2516 HH22 ARG A 167      43.160  -7.827  16.254  1.00 70.19           H  
ATOM   2517  N   LYS A 168      34.500  -6.270  19.720  1.00 69.21           N  
ATOM   2518  N   LYS A 168      34.624  -6.131  19.612  1.00 69.21           N  
ATOM   2519  CA  LYS A 168      33.985  -5.467  20.835  1.00 69.62           C  
ATOM   2520  CA  LYS A 168      34.098  -5.359  20.735  1.00 69.62           C  
ATOM   2521  C   LYS A 168      32.450  -5.412  20.824  1.00 69.27           C  
ATOM   2522  C   LYS A 168      32.577  -5.383  20.749  1.00 69.27           C  
ATOM   2523  O   LYS A 168      31.843  -5.509  21.890  1.00 69.05           O  
ATOM   2524  O   LYS A 168      31.980  -5.551  21.807  1.00 69.05           O  
ATOM   2525  CB  LYS A 168      34.573  -4.046  20.750  1.00 70.06           C  
ATOM   2526  CB  LYS A 168      34.640  -3.918  20.737  1.00 70.06           C  
ATOM   2527  CG  LYS A 168      34.362  -3.187  22.014  1.00 71.39           C  
ATOM   2528  CG  LYS A 168      34.742  -3.253  22.132  1.00 71.39           C  
ATOM   2529  CD  LYS A 168      34.510  -1.697  21.695  1.00 73.13           C  
ATOM   2530  CD  LYS A 168      34.054  -1.871  22.162  1.00 73.13           C  
ATOM   2531  CE  LYS A 168      34.825  -0.811  22.908  1.00 74.40           C  
ATOM   2532  CE  LYS A 168      34.934  -0.799  22.819  1.00 74.40           C  
ATOM   2533  NZ  LYS A 168      35.042   0.590  22.502  1.00 74.67           N1+
ATOM   2534  NZ  LYS A 168      35.306   0.324  21.888  1.00 74.67           N1+
ATOM   2535  H   LYS A 168      34.357  -5.903  18.790  1.00 69.21           H  
ATOM   2536  HZ1 LYS A 168      34.213   0.947  22.049  1.00 74.67           H  
ATOM   2537  HZ2 LYS A 168      35.253   1.149  23.316  1.00 74.67           H  
ATOM   2538  HZ3 LYS A 168      35.822   0.629  21.859  1.00 74.67           H  
ATOM   2539  N   PHE A 169      31.858  -5.232  19.633  1.00 69.23           N  
ATOM   2540  N   PHE A 169      31.967  -5.244  19.571  1.00 69.23           N  
ATOM   2541  CA  PHE A 169      30.417  -5.086  19.436  1.00 69.53           C  
ATOM   2542  CA  PHE A 169      30.506  -5.155  19.443  1.00 69.53           C  
ATOM   2543  C   PHE A 169      29.813  -6.456  19.093  1.00 69.55           C  
ATOM   2544  C   PHE A 169      29.858  -6.507  19.106  1.00 69.55           C  
ATOM   2545  O   PHE A 169      30.428  -7.216  18.349  1.00 69.47           O  
ATOM   2546  O   PHE A 169      30.408  -7.287  18.324  1.00 69.47           O  
ATOM   2547  CB  PHE A 169      30.173  -4.062  18.307  1.00 69.40           C  
ATOM   2548  CB  PHE A 169      30.124  -4.098  18.403  1.00 69.40           C  
ATOM   2549  CG  PHE A 169      30.767  -2.681  18.551  1.00 70.06           C  
ATOM   2550  CG  PHE A 169      30.771  -2.746  18.631  1.00 70.06           C  
ATOM   2551  CD1 PHE A 169      31.998  -2.315  17.965  1.00 70.13           C  
ATOM   2552  CD1 PHE A 169      32.052  -2.477  18.155  1.00 70.13           C  
ATOM   2553  CD2 PHE A 169      30.161  -1.791  19.462  1.00 69.99           C  
ATOM   2554  CD2 PHE A 169      30.091  -1.738  19.317  1.00 69.99           C  
ATOM   2555  CE1 PHE A 169      32.554  -1.070  18.227  1.00 70.03           C  
ATOM   2556  CE1 PHE A 169      32.639  -1.233  18.368  1.00 70.03           C  
ATOM   2557  CE2 PHE A 169      30.733  -0.551  19.713  1.00 68.90           C  
ATOM   2558  CE2 PHE A 169      30.667  -0.498  19.524  1.00 68.90           C  
ATOM   2559  CZ  PHE A 169      31.923  -0.190  19.093  1.00 69.56           C  
ATOM   2560  CZ  PHE A 169      31.939  -0.245  19.051  1.00 69.56           C  
ATOM   2561  H   PHE A 169      32.419  -5.191  18.793  1.00 69.23           H  
ATOM   2562  N   GLU A 170      28.628  -6.759  19.644  1.00 69.60           N  
ATOM   2563  N   GLU A 170      28.693  -6.776  19.700  1.00 69.60           N  
ATOM   2564  CA  GLU A 170      28.003  -8.079  19.512  1.00 69.47           C  
ATOM   2565  CA  GLU A 170      28.020  -8.076  19.553  1.00 69.47           C  
ATOM   2566  C   GLU A 170      27.186  -8.209  18.216  1.00 68.80           C  
ATOM   2567  C   GLU A 170      27.177  -8.180  18.268  1.00 68.80           C  
ATOM   2568  O   GLU A 170      27.481  -9.094  17.415  1.00 69.08           O  
ATOM   2569  O   GLU A 170      27.511  -8.951  17.371  1.00 69.08           O  
ATOM   2570  CB  GLU A 170      27.178  -8.401  20.786  1.00 69.94           C  
ATOM   2571  CB  GLU A 170      27.196  -8.415  20.814  1.00 69.94           C  
ATOM   2572  CG  GLU A 170      27.726  -9.606  21.587  1.00 71.45           C  
ATOM   2573  CG  GLU A 170      27.757  -9.536  21.713  1.00 71.45           C  
ATOM   2574  CD  GLU A 170      29.182  -9.484  22.076  1.00 73.96           C  
ATOM   2575  CD  GLU A 170      29.261  -9.432  22.021  1.00 73.96           C  
ATOM   2576  OE1 GLU A 170      29.624  -8.351  22.369  1.00 74.48           O  
ATOM   2577  OE1 GLU A 170      29.790  -8.303  22.210  1.00 74.48           O  
ATOM   2578  OE2 GLU A 170      29.835 -10.549  22.149  1.00 74.01           O1-
ATOM   2579  OE2 GLU A 170      29.924 -10.497  22.085  1.00 74.01           O1-
ATOM   2580  H   GLU A 170      28.181  -6.107  20.269  1.00 69.60           H  
ATOM   2581  N   ARG A 171      26.191  -7.330  18.030  1.00 67.82           N  
ATOM   2582  N   ARG A 171      26.101  -7.405  18.174  1.00 67.82           N  
ATOM   2583  CA  ARG A 171      25.323  -7.318  16.853  1.00 66.79           C  
ATOM   2584  CA  ARG A 171      25.296  -7.360  16.953  1.00 66.79           C  
ATOM   2585  C   ARG A 171      25.752  -6.165  15.939  1.00 65.72           C  
ATOM   2586  C   ARG A 171      25.730  -6.215  16.024  1.00 65.72           C  
ATOM   2587  O   ARG A 171      25.691  -5.014  16.363  1.00 65.36           O  
ATOM   2588  O   ARG A 171      25.672  -5.037  16.400  1.00 65.36           O  
ATOM   2589  CB  ARG A 171      23.858  -7.194  17.313  1.00 67.09           C  
ATOM   2590  CB  ARG A 171      23.802  -7.243  17.287  1.00 67.09           C  
ATOM   2591  CG  ARG A 171      23.364  -8.482  18.005  1.00 68.16           C  
ATOM   2592  CG  ARG A 171      23.216  -8.457  18.000  1.00 68.16           C  
ATOM   2593  CD  ARG A 171      21.899  -8.461  18.472  1.00 70.08           C  
ATOM   2594  CD  ARG A 171      21.743  -8.329  18.432  1.00 70.08           C  
ATOM   2595  NE  ARG A 171      21.610  -7.371  19.423  1.00 72.16           N  
ATOM   2596  NE  ARG A 171      21.460  -7.154  19.275  1.00 72.16           N  
ATOM   2597  CZ  ARG A 171      21.974  -7.262  20.715  1.00 72.36           C  
ATOM   2598  CZ  ARG A 171      21.921  -6.948  20.516  1.00 72.36           C  
ATOM   2599  NH1 ARG A 171      21.602  -6.176  21.402  1.00 71.36           N1+
ATOM   2600  NH1 ARG A 171      21.584  -5.842  21.161  1.00 71.36           N1+
ATOM   2601  NH2 ARG A 171      22.696  -8.203  21.342  1.00 73.55           N1+
ATOM   2602  NH2 ARG A 171      22.718  -7.830  21.115  1.00 73.55           N1+
ATOM   2603  H   ARG A 171      26.021  -6.611  18.717  1.00 67.82           H  
ATOM   2604  HE  ARG A 171      21.092  -6.599  19.021  1.00 72.16           H  
ATOM   2605 HH11 ARG A 171      21.085  -5.436  20.944  1.00 71.36           H  
ATOM   2606 HH12 ARG A 171      21.814  -6.089  22.384  1.00 71.36           H  
ATOM   2607 HH21 ARG A 171      22.973  -9.036  20.843  1.00 73.55           H  
ATOM   2608 HH22 ARG A 171      22.943  -8.103  22.316  1.00 73.55           H  
ATOM   2609  N   ILE A 172      26.201  -6.496  14.718  1.00 64.43           N  
ATOM   2610  N   ILE A 172      26.151  -6.579  14.808  1.00 64.43           N  
ATOM   2611  CA  ILE A 172      26.638  -5.522  13.712  1.00 62.84           C  
ATOM   2612  CA  ILE A 172      26.579  -5.629  13.767  1.00 62.84           C  
ATOM   2613  C   ILE A 172      25.599  -5.486  12.578  1.00 61.46           C  
ATOM   2614  C   ILE A 172      25.570  -5.585  12.624  1.00 61.46           C  
ATOM   2615  O   ILE A 172      25.184  -6.540  12.104  1.00 61.42           O  
ATOM   2616  O   ILE A 172      25.002  -6.594  12.263  1.00 61.42           O  
ATOM   2617  CB  ILE A 172      28.050  -5.849  13.118  1.00 63.03           C  
ATOM   2618  CB  ILE A 172      27.993  -6.010  13.236  1.00 63.03           C  
ATOM   2619  CG1 ILE A 172      29.204  -5.546  14.103  1.00 62.92           C  
ATOM   2620  CG1 ILE A 172      29.079  -5.562  14.214  1.00 62.92           C  
ATOM   2621  CG2 ILE A 172      28.369  -5.094  11.804  1.00 63.18           C  
ATOM   2622  CG2 ILE A 172      28.283  -5.345  11.906  1.00 63.18           C  
ATOM   2623  CD1 ILE A 172      29.177  -6.296  15.438  1.00 63.70           C  
ATOM   2624  CD1 ILE A 172      29.334  -6.515  15.358  1.00 63.70           C  
ATOM   2625  H   ILE A 172      26.235  -7.467  14.440  1.00 64.43           H  
ATOM   2626  N   LEU A 173      25.209  -4.277  12.152  1.00 60.31           N  
ATOM   2627  N   LEU A 173      25.348  -4.406  12.063  1.00 60.31           N  
ATOM   2628  CA  LEU A 173      24.278  -4.072  11.047  1.00 59.17           C  
ATOM   2629  CA  LEU A 173      24.381  -4.236  10.982  1.00 59.17           C  
ATOM   2630  C   LEU A 173      25.039  -3.547   9.826  1.00 58.34           C  
ATOM   2631  C   LEU A 173      25.074  -3.653   9.756  1.00 58.34           C  
ATOM   2632  O   LEU A 173      25.496  -2.410   9.844  1.00 58.30           O  
ATOM   2633  O   LEU A 173      25.707  -2.592   9.832  1.00 58.30           O  
ATOM   2634  CB  LEU A 173      23.171  -3.092  11.494  1.00 59.05           C  
ATOM   2635  CB  LEU A 173      23.208  -3.341  11.420  1.00 59.05           C  
ATOM   2636  CG  LEU A 173      22.138  -2.732  10.402  1.00 59.67           C  
ATOM   2637  CG  LEU A 173      22.175  -2.898  10.371  1.00 59.67           C  
ATOM   2638  CD1 LEU A 173      21.395  -3.970   9.871  1.00 60.66           C  
ATOM   2639  CD1 LEU A 173      21.414  -4.083   9.848  1.00 60.66           C  
ATOM   2640  CD2 LEU A 173      21.168  -1.645  10.896  1.00 59.92           C  
ATOM   2641  CD2 LEU A 173      21.181  -1.863  10.916  1.00 59.92           C  
ATOM   2642  H   LEU A 173      25.584  -3.443  12.587  1.00 60.31           H  
ATOM   2643  N   TYR A 174      25.097  -4.346   8.755  1.00 57.02           N  
ATOM   2644  N   TYR A 174      24.967  -4.360   8.635  1.00 57.02           N  
ATOM   2645  CA  TYR A 174      25.516  -3.868   7.444  1.00 55.94           C  
ATOM   2646  CA  TYR A 174      25.486  -3.873   7.374  1.00 55.94           C  
ATOM   2647  C   TYR A 174      24.306  -3.254   6.721  1.00 55.28           C  
ATOM   2648  C   TYR A 174      24.305  -3.330   6.626  1.00 55.28           C  
ATOM   2649  O   TYR A 174      23.253  -3.887   6.682  1.00 55.08           O  
ATOM   2650  O   TYR A 174      23.298  -4.012   6.527  1.00 55.08           O  
ATOM   2651  CB  TYR A 174      26.140  -5.033   6.657  1.00 55.87           C  
ATOM   2652  CB  TYR A 174      26.120  -5.006   6.585  1.00 55.87           C  
ATOM   2653  CG  TYR A 174      26.732  -4.629   5.321  1.00 55.64           C  
ATOM   2654  CG  TYR A 174      26.752  -4.590   5.279  1.00 55.64           C  
ATOM   2655  CD1 TYR A 174      27.884  -3.820   5.294  1.00 56.53           C  
ATOM   2656  CD1 TYR A 174      27.993  -3.954   5.264  1.00 56.53           C  
ATOM   2657  CD2 TYR A 174      26.152  -5.061   4.111  1.00 54.97           C  
ATOM   2658  CD2 TYR A 174      26.121  -4.838   4.059  1.00 54.97           C  
ATOM   2659  CE1 TYR A 174      28.448  -3.419   4.074  1.00 56.17           C  
ATOM   2660  CE1 TYR A 174      28.601  -3.571   4.071  1.00 56.17           C  
ATOM   2661  CE2 TYR A 174      26.737  -4.688   2.886  1.00 55.87           C  
ATOM   2662  CE2 TYR A 174      26.715  -4.464   2.857  1.00 55.87           C  
ATOM   2663  CZ  TYR A 174      27.866  -3.848   2.871  1.00 57.04           C  
ATOM   2664  CZ  TYR A 174      27.960  -3.827   2.876  1.00 57.04           C  
ATOM   2665  OH  TYR A 174      28.409  -3.450   1.692  1.00 58.29           O  
ATOM   2666  OH  TYR A 174      28.580  -3.445   1.708  1.00 58.29           O  
ATOM   2667  H   TYR A 174      24.667  -5.263   8.787  1.00 57.02           H  
ATOM   2668  HH  TYR A 174      27.840  -3.628   0.936  1.00 58.29           H  
ATOM   2669  N   VAL A 175      24.473  -2.050   6.155  1.00 54.67           N  
ATOM   2670  N   VAL A 175      24.414  -2.085   6.155  1.00 54.67           N  
ATOM   2671  CA  VAL A 175      23.471  -1.414   5.299  1.00 54.29           C  
ATOM   2672  CA  VAL A 175      23.403  -1.477   5.291  1.00 54.29           C  
ATOM   2673  C   VAL A 175      24.158  -1.052   3.971  1.00 54.32           C  
ATOM   2674  C   VAL A 175      24.064  -1.162   3.955  1.00 54.32           C  
ATOM   2675  O   VAL A 175      25.250  -0.487   3.985  1.00 54.86           O  
ATOM   2676  O   VAL A 175      25.164  -0.605   3.913  1.00 54.86           O  
ATOM   2677  CB  VAL A 175      22.849  -0.127   5.909  1.00 54.17           C  
ATOM   2678  CB  VAL A 175      22.749  -0.212   5.901  1.00 54.17           C  
ATOM   2679  CG1 VAL A 175      21.678   0.417   5.066  1.00 54.15           C  
ATOM   2680  CG1 VAL A 175      21.621   0.269   5.028  1.00 54.15           C  
ATOM   2681  CG2 VAL A 175      22.376  -0.334   7.360  1.00 54.15           C  
ATOM   2682  CG2 VAL A 175      22.201  -0.480   7.305  1.00 54.15           C  
ATOM   2683  H   VAL A 175      25.366  -1.576   6.228  1.00 54.67           H  
ATOM   2684  N   ASP A 176      23.513  -1.411   2.854  1.00 53.84           N  
ATOM   2685  N   ASP A 176      23.403  -1.536   2.865  1.00 53.84           N  
ATOM   2686  CA  ASP A 176      24.079  -1.348   1.512  1.00 53.63           C  
ATOM   2687  CA  ASP A 176      24.018  -1.490   1.548  1.00 53.63           C  
ATOM   2688  C   ASP A 176      23.119  -0.559   0.620  1.00 53.40           C  
ATOM   2689  C   ASP A 176      23.176  -0.692   0.557  1.00 53.40           C  
ATOM   2690  O   ASP A 176      22.086  -1.085   0.210  1.00 53.36           O  
ATOM   2691  O   ASP A 176      22.227  -1.216  -0.040  1.00 53.36           O  
ATOM   2692  CB  ASP A 176      24.300  -2.795   1.038  1.00 53.78           C  
ATOM   2693  CB  ASP A 176      24.233  -2.910   1.036  1.00 53.78           C  
ATOM   2694  CG  ASP A 176      25.116  -2.910  -0.243  1.00 54.11           C  
ATOM   2695  CG  ASP A 176      24.925  -2.949  -0.301  1.00 54.11           C  
ATOM   2696  OD1 ASP A 176      26.316  -3.159  -0.237  1.00 53.76           O  
ATOM   2697  OD1 ASP A 176      24.291  -2.559  -1.328  1.00 53.76           O  
ATOM   2698  OD2 ASP A 176      24.372  -2.722  -1.372  1.00 53.80           O1-
ATOM   2699  OD2 ASP A 176      26.103  -3.365  -0.400  1.00 53.80           O1-
ATOM   2700  H   ASP A 176      22.617  -1.878   2.930  1.00 53.84           H  
ATOM   2701  HD2 ASP A 176      24.876  -2.807  -2.186  1.00 53.80           H  
ATOM   2702  N   LEU A 177      23.482   0.702   0.361  1.00 52.90           N  
ATOM   2703  N   LEU A 177      23.551   0.569   0.367  1.00 52.90           N  
ATOM   2704  CA  LEU A 177      22.688   1.659  -0.408  1.00 52.45           C  
ATOM   2705  CA  LEU A 177      22.750   1.481  -0.425  1.00 52.45           C  
ATOM   2706  C   LEU A 177      23.296   1.919  -1.801  1.00 52.68           C  
ATOM   2707  C   LEU A 177      23.379   1.752  -1.789  1.00 52.68           C  
ATOM   2708  O   LEU A 177      22.909   2.887  -2.452  1.00 53.78           O  
ATOM   2709  O   LEU A 177      22.997   2.699  -2.464  1.00 53.78           O  
ATOM   2710  CB  LEU A 177      22.507   2.954   0.421  1.00 52.13           C  
ATOM   2711  CB  LEU A 177      22.433   2.760   0.370  1.00 52.13           C  
ATOM   2712  CG  LEU A 177      21.909   2.743   1.835  1.00 51.88           C  
ATOM   2713  CG  LEU A 177      21.867   2.527   1.789  1.00 51.88           C  
ATOM   2714  CD1 LEU A 177      21.746   4.083   2.578  1.00 51.17           C  
ATOM   2715  CD1 LEU A 177      21.696   3.802   2.588  1.00 51.17           C  
ATOM   2716  CD2 LEU A 177      20.591   1.938   1.834  1.00 52.83           C  
ATOM   2717  CD2 LEU A 177      20.537   1.796   1.741  1.00 52.83           C  
ATOM   2718  H   LEU A 177      24.360   1.053   0.726  1.00 52.90           H  
ATOM   2719  N   ASP A 178      24.204   1.035  -2.251  1.00 52.27           N  
ATOM   2720  N   ASP A 178      24.325   0.902  -2.196  1.00 52.27           N  
ATOM   2721  CA  ASP A 178      24.706   0.937  -3.625  1.00 51.80           C  
ATOM   2722  CA  ASP A 178      24.876   0.888  -3.555  1.00 51.80           C  
ATOM   2723  C   ASP A 178      23.633   0.291  -4.522  1.00 52.41           C  
ATOM   2724  C   ASP A 178      23.840   0.318  -4.513  1.00 52.41           C  
ATOM   2725  O   ASP A 178      22.886  -0.570  -4.058  1.00 52.75           O  
ATOM   2726  O   ASP A 178      23.037  -0.532  -4.135  1.00 52.75           O  
ATOM   2727  CB  ASP A 178      26.065   0.188  -3.601  1.00 51.35           C  
ATOM   2728  CB  ASP A 178      26.123  -0.009  -3.567  1.00 51.35           C  
ATOM   2729  CG  ASP A 178      26.860  -0.059  -4.895  1.00 49.36           C  
ATOM   2730  CG  ASP A 178      26.774  -0.175  -4.960  1.00 49.36           C  
ATOM   2731  OD1 ASP A 178      28.091   0.148  -4.840  1.00 47.76           O  
ATOM   2732  OD1 ASP A 178      28.013  -0.210  -4.978  1.00 47.76           O  
ATOM   2733  OD2 ASP A 178      26.296  -0.560  -5.893  1.00 44.58           O1-
ATOM   2734  OD2 ASP A 178      26.183  -0.334  -6.056  1.00 44.58           O1-
ATOM   2735  H   ASP A 178      24.475   0.277  -1.641  1.00 52.27           H  
ATOM   2736  N   LEU A 179      23.613   0.699  -5.801  1.00 53.24           N  
ATOM   2737  N   LEU A 179      23.889   0.764  -5.764  1.00 53.24           N  
ATOM   2738  CA  LEU A 179      22.753   0.211  -6.884  1.00 53.93           C  
ATOM   2739  CA  LEU A 179      23.009   0.252  -6.826  1.00 53.93           C  
ATOM   2740  C   LEU A 179      22.713  -1.323  -7.065  1.00 54.65           C  
ATOM   2741  C   LEU A 179      22.944  -1.283  -6.912  1.00 54.65           C  
ATOM   2742  O   LEU A 179      21.723  -1.816  -7.597  1.00 54.83           O  
ATOM   2743  O   LEU A 179      21.903  -1.832  -7.249  1.00 54.83           O  
ATOM   2744  CB  LEU A 179      23.195   0.938  -8.180  1.00 53.38           C  
ATOM   2745  CB  LEU A 179      23.402   0.852  -8.186  1.00 53.38           C  
ATOM   2746  CG  LEU A 179      22.524   0.544  -9.513  1.00 52.27           C  
ATOM   2747  CG  LEU A 179      22.674   0.417  -9.449  1.00 52.27           C  
ATOM   2748  CD1 LEU A 179      21.017   0.832  -9.506  1.00 53.49           C  
ATOM   2749  CD1 LEU A 179      21.297   0.966  -9.446  1.00 53.49           C  
ATOM   2750  CD2 LEU A 179      23.225   1.208 -10.707  1.00 53.02           C  
ATOM   2751  CD2 LEU A 179      23.397   0.915 -10.665  1.00 53.02           C  
ATOM   2752  H   LEU A 179      24.303   1.385  -6.082  1.00 53.24           H  
ATOM   2753  N   HIS A 180      23.757  -2.046  -6.633  1.00 55.35           N  
ATOM   2754  N   HIS A 180      24.048  -1.960  -6.611  1.00 55.35           N  
ATOM   2755  CA  HIS A 180      23.862  -3.499  -6.745  1.00 56.46           C  
ATOM   2756  CA  HIS A 180      24.092  -3.415  -6.698  1.00 56.46           C  
ATOM   2757  C   HIS A 180      23.829  -4.124  -5.351  1.00 57.12           C  
ATOM   2758  C   HIS A 180      23.867  -4.076  -5.329  1.00 57.12           C  
ATOM   2759  O   HIS A 180      24.211  -3.491  -4.363  1.00 57.38           O  
ATOM   2760  O   HIS A 180      23.994  -3.424  -4.276  1.00 57.38           O  
ATOM   2761  CB  HIS A 180      25.164  -3.918  -7.458  1.00 56.59           C  
ATOM   2762  CB  HIS A 180      25.432  -3.915  -7.276  1.00 56.59           C  
ATOM   2763  CG  HIS A 180      25.550  -3.149  -8.697  1.00 57.04           C  
ATOM   2764  CG  HIS A 180      25.879  -3.219  -8.528  1.00 57.04           C  
ATOM   2765  CD2 HIS A 180      25.639  -1.802  -8.952  1.00 57.01           C  
ATOM   2766  CD2 HIS A 180      25.630  -3.499  -9.829  1.00 57.01           C  
ATOM   2767  ND1 HIS A 180      25.906  -3.768  -9.878  1.00 57.54           N  
ATOM   2768  ND1 HIS A 180      26.703  -2.114  -8.528  1.00 57.54           N  
ATOM   2769  CE1 HIS A 180      26.224  -2.799 -10.738  1.00 57.55           C  
ATOM   2770  CE1 HIS A 180      26.931  -1.738  -9.774  1.00 57.55           C  
ATOM   2771  NE2 HIS A 180      26.105  -1.580 -10.236  1.00 56.78           N  
ATOM   2772  NE2 HIS A 180      26.295  -2.565 -10.582  1.00 56.78           N  
ATOM   2773  H   HIS A 180      24.530  -1.579  -6.173  1.00 55.35           H  
ATOM   2774  HD1 HIS A 180      25.915  -4.762 -10.058  1.00 57.54           H  
ATOM   2775  N   HIS A 181      23.379  -5.384  -5.328  1.00 57.41           N  
ATOM   2776  N   HIS A 181      23.544  -5.372  -5.375  1.00 57.41           N  
ATOM   2777  CA  HIS A 181      23.287  -6.225  -4.146  1.00 57.88           C  
ATOM   2778  CA  HIS A 181      23.354  -6.227  -4.207  1.00 57.88           C  
ATOM   2779  C   HIS A 181      24.671  -6.524  -3.542  1.00 58.56           C  
ATOM   2780  C   HIS A 181      24.693  -6.482  -3.532  1.00 58.56           C  
ATOM   2781  O   HIS A 181      25.587  -6.871  -4.283  1.00 58.60           O  
ATOM   2782  O   HIS A 181      25.659  -6.865  -4.206  1.00 58.60           O  
ATOM   2783  CB  HIS A 181      22.534  -7.505  -4.554  1.00 57.70           C  
ATOM   2784  CB  HIS A 181      22.721  -7.557  -4.659  1.00 57.70           C  
ATOM   2785  CG  HIS A 181      22.450  -8.552  -3.482  1.00 56.79           C  
ATOM   2786  CG  HIS A 181      22.520  -8.562  -3.564  1.00 56.79           C  
ATOM   2787  CD2 HIS A 181      21.953  -8.418  -2.208  1.00 57.27           C  
ATOM   2788  CD2 HIS A 181      21.848  -8.486  -2.391  1.00 57.27           C  
ATOM   2789  ND1 HIS A 181      22.918  -9.856  -3.649  1.00 56.13           N  
ATOM   2790  ND1 HIS A 181      23.016  -9.846  -3.635  1.00 56.13           N  
ATOM   2791  CE1 HIS A 181      22.682 -10.456  -2.492  1.00 56.58           C  
ATOM   2792  CE1 HIS A 181      22.676 -10.512  -2.545  1.00 56.58           C  
ATOM   2793  NE2 HIS A 181      22.120  -9.645  -1.600  1.00 57.12           N  
ATOM   2794  NE2 HIS A 181      21.966  -9.708  -1.773  1.00 57.12           N  
ATOM   2795  H   HIS A 181      23.101  -5.821  -6.195  1.00 57.41           H  
ATOM   2796  HE2 HIS A 181      21.840  -9.885  -0.655  1.00 57.12           H  
ATOM   2797  N   GLY A 182      24.782  -6.422  -2.208  1.00 59.12           N  
ATOM   2798  N   GLY A 182      24.745  -6.291  -2.210  1.00 59.12           N  
ATOM   2799  CA  GLY A 182      26.006  -6.717  -1.462  1.00 60.30           C  
ATOM   2800  CA  GLY A 182      25.966  -6.530  -1.448  1.00 60.30           C  
ATOM   2801  C   GLY A 182      26.124  -8.211  -1.186  1.00 60.91           C  
ATOM   2802  C   GLY A 182      26.294  -7.997  -1.246  1.00 60.91           C  
ATOM   2803  O   GLY A 182      26.160  -8.604  -0.022  1.00 60.83           O  
ATOM   2804  O   GLY A 182      26.638  -8.425  -0.146  1.00 60.83           O  
ATOM   2805  H   GLY A 182      23.976  -6.140  -1.666  1.00 59.12           H  
ATOM   2806  N   ASP A 183      26.181  -9.019  -2.261  1.00 61.96           N  
ATOM   2807  N   ASP A 183      26.206  -8.763  -2.328  1.00 61.96           N  
ATOM   2808  CA  ASP A 183      26.194 -10.482  -2.250  1.00 62.90           C  
ATOM   2809  CA  ASP A 183      26.121 -10.227  -2.251  1.00 62.90           C  
ATOM   2810  C   ASP A 183      27.326 -11.086  -1.413  1.00 62.66           C  
ATOM   2811  C   ASP A 183      27.217 -10.881  -1.415  1.00 62.66           C  
ATOM   2812  O   ASP A 183      27.034 -11.958  -0.608  1.00 63.07           O  
ATOM   2813  O   ASP A 183      26.957 -11.843  -0.706  1.00 63.07           O  
ATOM   2814  CB  ASP A 183      26.123 -11.150  -3.652  1.00 63.12           C  
ATOM   2815  CB  ASP A 183      26.042 -10.860  -3.654  1.00 63.12           C  
ATOM   2816  CG  ASP A 183      27.255 -10.907  -4.665  1.00 65.56           C  
ATOM   2817  CG  ASP A 183      27.283 -10.591  -4.502  1.00 65.56           C  
ATOM   2818  OD1 ASP A 183      27.308 -11.672  -5.652  1.00 68.79           O  
ATOM   2819  OD1 ASP A 183      27.275 -10.963  -5.699  1.00 68.79           O  
ATOM   2820  OD2 ASP A 183      27.985  -9.909  -4.521  1.00 67.21           O1-
ATOM   2821  OD2 ASP A 183      28.320 -10.031  -4.070  1.00 67.21           O1-
ATOM   2822  H   ASP A 183      26.169  -8.598  -3.181  1.00 61.96           H  
ATOM   2823  N   GLY A 184      28.567 -10.603  -1.573  1.00 62.51           N  
ATOM   2824  N   GLY A 184      28.428 -10.341  -1.492  1.00 62.51           N  
ATOM   2825  CA  GLY A 184      29.744 -11.128  -0.881  1.00 62.30           C  
ATOM   2826  CA  GLY A 184      29.577 -10.927  -0.826  1.00 62.30           C  
ATOM   2827  C   GLY A 184      29.695 -10.872   0.634  1.00 62.08           C  
ATOM   2828  C   GLY A 184      29.512 -10.741   0.671  1.00 62.08           C  
ATOM   2829  O   GLY A 184      30.193 -11.701   1.396  1.00 62.10           O  
ATOM   2830  O   GLY A 184      30.015 -11.572   1.438  1.00 62.10           O  
ATOM   2831  H   GLY A 184      28.722  -9.875  -2.259  1.00 62.51           H  
ATOM   2832  N   VAL A 185      29.073  -9.760   1.071  1.00 61.73           N  
ATOM   2833  N   VAL A 185      28.902  -9.634   1.085  1.00 61.73           N  
ATOM   2834  CA  VAL A 185      28.834  -9.475   2.488  1.00 61.27           C  
ATOM   2835  CA  VAL A 185      28.709  -9.362   2.496  1.00 61.27           C  
ATOM   2836  C   VAL A 185      27.661 -10.313   3.021  1.00 61.39           C  
ATOM   2837  C   VAL A 185      27.569 -10.244   2.942  1.00 61.39           C  
ATOM   2838  O   VAL A 185      27.770 -10.868   4.112  1.00 61.67           O  
ATOM   2839  O   VAL A 185      27.648 -10.863   3.994  1.00 61.67           O  
ATOM   2840  CB  VAL A 185      28.536  -7.977   2.774  1.00 61.06           C  
ATOM   2841  CB  VAL A 185      28.396  -7.883   2.767  1.00 61.06           C  
ATOM   2842  CG1 VAL A 185      28.410  -7.679   4.281  1.00 60.50           C  
ATOM   2843  CG1 VAL A 185      28.314  -7.618   4.258  1.00 60.50           C  
ATOM   2844  CG2 VAL A 185      29.617  -7.072   2.175  1.00 60.79           C  
ATOM   2845  CG2 VAL A 185      29.451  -6.993   2.122  1.00 60.79           C  
ATOM   2846  H   VAL A 185      28.667  -9.119   0.405  1.00 61.73           H  
ATOM   2847  N   GLU A 186      26.591 -10.437   2.218  1.00 61.55           N  
ATOM   2848  N   GLU A 186      26.524 -10.320   2.117  1.00 61.55           N  
ATOM   2849  CA  GLU A 186      25.446 -11.291   2.505  1.00 61.53           C  
ATOM   2850  CA  GLU A 186      25.368 -11.173   2.395  1.00 61.53           C  
ATOM   2851  C   GLU A 186      25.812 -12.770   2.675  1.00 61.25           C  
ATOM   2852  C   GLU A 186      25.801 -12.627   2.601  1.00 61.25           C  
ATOM   2853  O   GLU A 186      25.425 -13.333   3.688  1.00 61.42           O  
ATOM   2854  O   GLU A 186      25.455 -13.247   3.605  1.00 61.42           O  
ATOM   2855  CB  GLU A 186      24.310 -11.036   1.503  1.00 61.38           C  
ATOM   2856  CB  GLU A 186      24.333 -11.064   1.280  1.00 61.38           C  
ATOM   2857  CG  GLU A 186      23.127 -12.024   1.646  1.00 63.03           C  
ATOM   2858  CG  GLU A 186      23.127 -11.958   1.493  1.00 63.03           C  
ATOM   2859  CD  GLU A 186      21.810 -11.519   1.060  1.00 64.89           C  
ATOM   2860  CD  GLU A 186      21.836 -11.389   0.922  1.00 64.89           C  
ATOM   2861  OE1 GLU A 186      21.479 -10.339   1.310  1.00 65.29           O  
ATOM   2862  OE1 GLU A 186      21.591 -10.169   1.034  1.00 65.29           O  
ATOM   2863  OE2 GLU A 186      21.138 -12.322   0.378  1.00 66.54           O1-
ATOM   2864  OE2 GLU A 186      21.049 -12.173   0.355  1.00 66.54           O1-
ATOM   2865  H   GLU A 186      26.570  -9.950   1.330  1.00 61.55           H  
ATOM   2866  N   ASP A 187      26.582 -13.344   1.737  1.00 60.81           N  
ATOM   2867  N   ASP A 187      26.585 -13.144   1.664  1.00 60.81           N  
ATOM   2868  CA  ASP A 187      27.093 -14.721   1.763  1.00 60.97           C  
ATOM   2869  CA  ASP A 187      27.093 -14.504   1.734  1.00 60.97           C  
ATOM   2870  C   ASP A 187      27.890 -15.049   3.033  1.00 60.44           C  
ATOM   2871  C   ASP A 187      27.763 -14.847   3.063  1.00 60.44           C  
ATOM   2872  O   ASP A 187      27.627 -16.084   3.648  1.00 59.92           O  
ATOM   2873  O   ASP A 187      27.436 -15.849   3.693  1.00 59.92           O  
ATOM   2874  CB  ASP A 187      27.964 -15.070   0.529  1.00 61.43           C  
ATOM   2875  CB  ASP A 187      28.070 -14.758   0.580  1.00 61.43           C  
ATOM   2876  CG  ASP A 187      27.281 -14.970  -0.844  1.00 63.35           C  
ATOM   2877  CG  ASP A 187      27.361 -14.886  -0.774  1.00 63.35           C  
ATOM   2878  OD1 ASP A 187      28.040 -14.832  -1.827  1.00 65.62           O  
ATOM   2879  OD1 ASP A 187      28.055 -14.715  -1.814  1.00 65.62           O  
ATOM   2880  OD2 ASP A 187      26.048 -15.173  -0.920  1.00 63.56           O1-
ATOM   2881  OD2 ASP A 187      26.131 -15.152  -0.896  1.00 63.56           O1-
ATOM   2882  H   ASP A 187      26.832 -12.804   0.916  1.00 60.81           H  
ATOM   2883  N   ALA A 188      28.818 -14.152   3.412  1.00 60.45           N  
ATOM   2884  N   ALA A 188      28.689 -13.994   3.482  1.00 60.45           N  
ATOM   2885  CA  ALA A 188      29.666 -14.277   4.598  1.00 60.27           C  
ATOM   2886  CA  ALA A 188      29.569 -14.290   4.603  1.00 60.27           C  
ATOM   2887  C   ALA A 188      28.890 -14.313   5.926  1.00 60.23           C  
ATOM   2888  C   ALA A 188      28.811 -14.370   5.910  1.00 60.23           C  
ATOM   2889  O   ALA A 188      29.350 -14.968   6.861  1.00 59.98           O  
ATOM   2890  O   ALA A 188      29.154 -15.156   6.785  1.00 59.98           O  
ATOM   2891  CB  ALA A 188      30.678 -13.121   4.607  1.00 60.05           C  
ATOM   2892  CB  ALA A 188      30.670 -13.260   4.691  1.00 60.05           C  
ATOM   2893  H   ALA A 188      28.960 -13.324   2.850  1.00 60.45           H  
ATOM   2894  N   PHE A 189      27.741 -13.617   5.976  1.00 60.46           N  
ATOM   2895  N   PHE A 189      27.761 -13.572   6.014  1.00 60.46           N  
ATOM   2896  CA  PHE A 189      26.952 -13.404   7.189  1.00 61.02           C  
ATOM   2897  CA  PHE A 189      27.027 -13.438   7.253  1.00 61.02           C  
ATOM   2898  C   PHE A 189      25.522 -13.967   7.117  1.00 61.50           C  
ATOM   2899  C   PHE A 189      25.605 -13.957   7.115  1.00 61.50           C  
ATOM   2900  O   PHE A 189      24.740 -13.710   8.032  1.00 61.58           O  
ATOM   2901  O   PHE A 189      24.731 -13.630   7.927  1.00 61.58           O  
ATOM   2902  CB  PHE A 189      26.979 -11.902   7.537  1.00 61.19           C  
ATOM   2903  CB  PHE A 189      27.044 -11.971   7.703  1.00 61.19           C  
ATOM   2904  CG  PHE A 189      28.375 -11.370   7.826  1.00 60.73           C  
ATOM   2905  CG  PHE A 189      28.436 -11.397   7.850  1.00 60.73           C  
ATOM   2906  CD1 PHE A 189      28.924 -10.344   7.032  1.00 59.83           C  
ATOM   2907  CD1 PHE A 189      28.928 -10.488   6.921  1.00 59.83           C  
ATOM   2908  CD2 PHE A 189      29.160 -11.925   8.860  1.00 60.01           C  
ATOM   2909  CD2 PHE A 189      29.254 -11.782   8.908  1.00 60.01           C  
ATOM   2910  CE1 PHE A 189      30.231  -9.933   7.234  1.00 60.03           C  
ATOM   2911  CE1 PHE A 189      30.203  -9.970   7.041  1.00 60.03           C  
ATOM   2912  CE2 PHE A 189      30.463 -11.489   9.054  1.00 60.37           C  
ATOM   2913  CE2 PHE A 189      30.533 -11.265   9.040  1.00 60.37           C  
ATOM   2914  CZ  PHE A 189      31.002 -10.507   8.235  1.00 60.27           C  
ATOM   2915  CZ  PHE A 189      31.012 -10.358   8.105  1.00 60.27           C  
ATOM   2916  H   PHE A 189      27.434 -13.113   5.155  1.00 60.46           H  
ATOM   2917  N   SER A 190      25.207 -14.753   6.071  1.00 62.19           N  
ATOM   2918  N   SER A 190      25.382 -14.776   6.092  1.00 62.19           N  
ATOM   2919  CA  SER A 190      23.913 -15.419   5.882  1.00 63.00           C  
ATOM   2920  CA  SER A 190      24.065 -15.357   5.845  1.00 63.00           C  
ATOM   2921  C   SER A 190      23.662 -16.536   6.905  1.00 63.27           C  
ATOM   2922  C   SER A 190      23.757 -16.474   6.822  1.00 63.27           C  
ATOM   2923  O   SER A 190      22.509 -16.756   7.263  1.00 63.39           O  
ATOM   2924  O   SER A 190      22.594 -16.727   7.127  1.00 63.39           O  
ATOM   2925  CB  SER A 190      23.771 -15.943   4.432  1.00 63.02           C  
ATOM   2926  CB  SER A 190      23.931 -15.858   4.403  1.00 63.02           C  
ATOM   2927  OG  SER A 190      24.736 -16.923   4.098  1.00 64.00           O  
ATOM   2928  OG  SER A 190      24.770 -16.971   4.166  1.00 64.00           O  
ATOM   2929  H   SER A 190      25.890 -14.893   5.341  1.00 62.19           H  
ATOM   2930  HG  SER A 190      25.573 -16.487   3.910  1.00 64.00           H  
ATOM   2931  N   PHE A 191      24.743 -17.196   7.352  1.00 63.86           N  
ATOM   2932  N   PHE A 191      24.805 -17.120   7.324  1.00 63.86           N  
ATOM   2933  CA  PHE A 191      24.733 -18.296   8.313  1.00 64.42           C  
ATOM   2934  CA  PHE A 191      24.657 -18.233   8.259  1.00 64.42           C  
ATOM   2935  C   PHE A 191      24.579 -17.859   9.778  1.00 64.28           C  
ATOM   2936  C   PHE A 191      24.423 -17.767   9.699  1.00 64.28           C  
ATOM   2937  O   PHE A 191      24.105 -18.673  10.571  1.00 64.51           O  
ATOM   2938  O   PHE A 191      23.678 -18.404  10.440  1.00 64.51           O  
ATOM   2939  CB  PHE A 191      26.014 -19.139   8.135  1.00 64.62           C  
ATOM   2940  CB  PHE A 191      25.878 -19.161   8.187  1.00 64.62           C  
ATOM   2941  CG  PHE A 191      26.005 -20.068   6.934  1.00 66.41           C  
ATOM   2942  CG  PHE A 191      25.892 -20.071   6.974  1.00 66.41           C  
ATOM   2943  CD1 PHE A 191      25.686 -21.434   7.094  1.00 67.53           C  
ATOM   2944  CD1 PHE A 191      25.937 -21.458   7.129  1.00 67.53           C  
ATOM   2945  CD2 PHE A 191      26.185 -19.556   5.631  1.00 67.84           C  
ATOM   2946  CD2 PHE A 191      25.881 -19.542   5.669  1.00 67.84           C  
ATOM   2947  CE1 PHE A 191      25.615 -22.265   5.983  1.00 68.65           C  
ATOM   2948  CE1 PHE A 191      25.956 -22.309   5.999  1.00 68.65           C  
ATOM   2949  CE2 PHE A 191      26.090 -20.399   4.532  1.00 67.32           C  
ATOM   2950  CE2 PHE A 191      25.897 -20.381   4.531  1.00 67.32           C  
ATOM   2951  CZ  PHE A 191      25.816 -21.750   4.709  1.00 68.02           C  
ATOM   2952  CZ  PHE A 191      25.934 -21.763   4.696  1.00 68.02           C  
ATOM   2953  H   PHE A 191      25.648 -16.939   6.987  1.00 63.86           H  
ATOM   2954  N   THR A 192      24.992 -16.625  10.121  1.00 64.19           N  
ATOM   2955  N   THR A 192      25.057 -16.656  10.074  1.00 64.19           N  
ATOM   2956  CA  THR A 192      25.029 -16.134  11.501  1.00 64.03           C  
ATOM   2957  CA  THR A 192      25.065 -16.154  11.453  1.00 64.03           C  
ATOM   2958  C   THR A 192      23.903 -15.121  11.782  1.00 64.18           C  
ATOM   2959  C   THR A 192      23.903 -15.209  11.701  1.00 64.18           C  
ATOM   2960  O   THR A 192      23.547 -14.324  10.913  1.00 64.60           O  
ATOM   2961  O   THR A 192      23.361 -14.648  10.766  1.00 64.60           O  
ATOM   2962  CB  THR A 192      26.404 -15.476  11.831  1.00 64.00           C  
ATOM   2963  CB  THR A 192      26.436 -15.468  11.791  1.00 64.00           C  
ATOM   2964  CG2 THR A 192      26.706 -14.154  11.102  1.00 63.38           C  
ATOM   2965  CG2 THR A 192      26.584 -14.143  11.080  1.00 63.38           C  
ATOM   2966  OG1 THR A 192      26.507 -15.195  13.216  1.00 63.85           O  
ATOM   2967  OG1 THR A 192      26.482 -15.091  13.173  1.00 63.85           O  
ATOM   2968  H   THR A 192      25.321 -15.988   9.410  1.00 64.19           H  
ATOM   2969  HG1 THR A 192      26.547 -16.028  13.693  1.00 63.85           H  
ATOM   2970  N   SER A 193      23.392 -15.168  13.020  1.00 64.52           N  
ATOM   2971  N   SER A 193      23.515 -15.058  12.965  1.00 64.52           N  
ATOM   2972  CA  SER A 193      22.472 -14.193  13.603  1.00 64.41           C  
ATOM   2973  CA  SER A 193      22.462 -14.124  13.382  1.00 64.41           C  
ATOM   2974  C   SER A 193      23.173 -12.961  14.203  1.00 64.56           C  
ATOM   2975  C   SER A 193      23.103 -12.932  14.088  1.00 64.56           C  
ATOM   2976  O   SER A 193      22.489 -11.992  14.524  1.00 64.45           O  
ATOM   2977  O   SER A 193      22.409 -12.017  14.560  1.00 64.45           O  
ATOM   2978  CB  SER A 193      21.638 -14.908  14.680  1.00 64.39           C  
ATOM   2979  CB  SER A 193      21.498 -14.815  14.351  1.00 64.39           C  
ATOM   2980  OG  SER A 193      22.441 -15.503  15.682  1.00 63.54           O  
ATOM   2981  OG  SER A 193      22.217 -15.488  15.380  1.00 63.54           O  
ATOM   2982  H   SER A 193      23.717 -15.877  13.661  1.00 64.52           H  
ATOM   2983  HG  SER A 193      21.861 -15.889  16.343  1.00 63.54           H  
ATOM   2984  N   LYS A 194      24.504 -13.016  14.371  1.00 64.56           N  
ATOM   2985  N   LYS A 194      24.430 -12.967  14.171  1.00 64.56           N  
ATOM   2986  CA  LYS A 194      25.306 -11.959  14.993  1.00 65.13           C  
ATOM   2987  CA  LYS A 194      25.197 -11.956  14.895  1.00 65.13           C  
ATOM   2988  C   LYS A 194      25.623 -10.786  14.049  1.00 64.90           C  
ATOM   2989  C   LYS A 194      25.575 -10.746  14.008  1.00 64.90           C  
ATOM   2990  O   LYS A 194      26.201  -9.798  14.502  1.00 64.83           O  
ATOM   2991  O   LYS A 194      26.232  -9.800  14.468  1.00 64.83           O  
ATOM   2992  CB  LYS A 194      26.601 -12.575  15.555  1.00 65.38           C  
ATOM   2993  CB  LYS A 194      26.437 -12.590  15.550  1.00 65.38           C  
ATOM   2994  CG  LYS A 194      26.400 -13.658  16.633  1.00 66.64           C  
ATOM   2995  CG  LYS A 194      26.133 -13.718  16.557  1.00 66.64           C  
ATOM   2996  CD  LYS A 194      25.670 -13.156  17.894  1.00 68.26           C  
ATOM   2997  CD  LYS A 194      25.616 -13.186  17.914  1.00 68.26           C  
ATOM   2998  CE  LYS A 194      25.648 -14.167  19.056  1.00 68.72           C  
ATOM   2999  CE  LYS A 194      25.716 -14.242  19.026  1.00 68.72           C  
ATOM   3000  NZ  LYS A 194      26.972 -14.341  19.683  1.00 68.81           N1+
ATOM   3001  NZ  LYS A 194      27.109 -14.356  19.586  1.00 68.81           N1+
ATOM   3002  H   LYS A 194      25.008 -13.838  14.068  1.00 64.56           H  
ATOM   3003  HZ1 LYS A 194      27.295 -13.456  20.047  1.00 68.81           H  
ATOM   3004  HZ2 LYS A 194      26.901 -15.006  20.441  1.00 68.81           H  
ATOM   3005  HZ3 LYS A 194      27.628 -14.685  18.997  1.00 68.81           H  
ATOM   3006  N   VAL A 195      25.236 -10.902  12.770  1.00 64.43           N  
ATOM   3007  N   VAL A 195      25.140 -10.795  12.745  1.00 64.43           N  
ATOM   3008  CA  VAL A 195      25.303  -9.830  11.789  1.00 63.91           C  
ATOM   3009  CA  VAL A 195      25.316  -9.716  11.776  1.00 63.91           C  
ATOM   3010  C   VAL A 195      24.024  -9.880  10.942  1.00 63.88           C  
ATOM   3011  C   VAL A 195      24.077  -9.693  10.891  1.00 63.88           C  
ATOM   3012  O   VAL A 195      23.615 -10.968  10.533  1.00 64.03           O  
ATOM   3013  O   VAL A 195      23.605 -10.749  10.440  1.00 64.03           O  
ATOM   3014  CB  VAL A 195      26.532  -9.957  10.844  1.00 63.69           C  
ATOM   3015  CB  VAL A 195      26.581  -9.917  10.893  1.00 63.69           C  
ATOM   3016  CG1 VAL A 195      26.587  -8.887   9.729  1.00 63.24           C  
ATOM   3017  CG1 VAL A 195      26.664  -8.872   9.795  1.00 63.24           C  
ATOM   3018  CG2 VAL A 195      27.860  -9.970  11.614  1.00 63.14           C  
ATOM   3019  CG2 VAL A 195      27.836  -9.891  11.728  1.00 63.14           C  
ATOM   3020  H   VAL A 195      24.763 -11.742  12.465  1.00 64.43           H  
ATOM   3021  N   MET A 196      23.445  -8.700  10.673  1.00 63.65           N  
ATOM   3022  N   MET A 196      23.554  -8.495  10.645  1.00 63.65           N  
ATOM   3023  CA  MET A 196      22.329  -8.531   9.747  1.00 64.05           C  
ATOM   3024  CA  MET A 196      22.418  -8.335   9.747  1.00 64.05           C  
ATOM   3025  C   MET A 196      22.762  -7.634   8.584  1.00 63.82           C  
ATOM   3026  C   MET A 196      22.719  -7.457   8.531  1.00 63.82           C  
ATOM   3027  O   MET A 196      23.461  -6.650   8.811  1.00 64.13           O  
ATOM   3028  O   MET A 196      23.386  -6.432   8.639  1.00 64.13           O  
ATOM   3029  CB  MET A 196      21.101  -7.978  10.498  1.00 64.14           C  
ATOM   3030  CB  MET A 196      21.201  -7.799  10.489  1.00 64.14           C  
ATOM   3031  CG  MET A 196      19.873  -7.707   9.606  1.00 65.54           C  
ATOM   3032  CG  MET A 196      19.956  -7.851   9.652  1.00 65.54           C  
ATOM   3033  SD  MET A 196      18.391  -7.194  10.507  1.00 69.93           S  
ATOM   3034  SD  MET A 196      18.543  -7.407  10.610  1.00 69.93           S  
ATOM   3035  CE  MET A 196      17.819  -8.776  11.171  1.00 70.34           C  
ATOM   3036  CE  MET A 196      17.869  -8.987  10.974  1.00 70.34           C  
ATOM   3037  H   MET A 196      23.853  -7.849  11.037  1.00 63.65           H  
ATOM   3038  N   THR A 197      22.314  -7.982   7.370  1.00 63.46           N  
ATOM   3039  N   THR A 197      22.215  -7.861   7.371  1.00 63.46           N  
ATOM   3040  CA  THR A 197      22.553  -7.206   6.156  1.00 63.00           C  
ATOM   3041  CA  THR A 197      22.453  -7.104   6.151  1.00 63.00           C  
ATOM   3042  C   THR A 197      21.213  -6.651   5.645  1.00 62.64           C  
ATOM   3043  C   THR A 197      21.167  -6.555   5.566  1.00 62.64           C  
ATOM   3044  O   THR A 197      20.230  -7.384   5.609  1.00 62.51           O  
ATOM   3045  O   THR A 197      20.240  -7.292   5.280  1.00 62.51           O  
ATOM   3046  CB  THR A 197      23.229  -8.074   5.056  1.00 63.13           C  
ATOM   3047  CB  THR A 197      23.221  -7.937   5.080  1.00 63.13           C  
ATOM   3048  CG2 THR A 197      24.526  -8.744   5.541  1.00 62.98           C  
ATOM   3049  CG2 THR A 197      24.348  -8.777   5.709  1.00 62.98           C  
ATOM   3050  OG1 THR A 197      22.388  -9.071   4.500  1.00 63.09           O  
ATOM   3051  OG1 THR A 197      22.341  -8.898   4.471  1.00 63.09           O  
ATOM   3052  H   THR A 197      21.747  -8.812   7.259  1.00 63.46           H  
ATOM   3053  HG1 THR A 197      21.685  -8.645   4.002  1.00 63.09           H  
ATOM   3054  N   VAL A 198      21.196  -5.366   5.267  1.00 62.45           N  
ATOM   3055  N   VAL A 198      21.122  -5.248   5.390  1.00 62.45           N  
ATOM   3056  CA  VAL A 198      20.058  -4.708   4.630  1.00 62.37           C  
ATOM   3057  CA  VAL A 198      20.043  -4.640   4.654  1.00 62.37           C  
ATOM   3058  C   VAL A 198      20.571  -4.105   3.323  1.00 62.57           C  
ATOM   3059  C   VAL A 198      20.657  -4.128   3.372  1.00 62.57           C  
ATOM   3060  O   VAL A 198      21.412  -3.214   3.373  1.00 62.89           O  
ATOM   3061  O   VAL A 198      21.508  -3.251   3.422  1.00 62.89           O  
ATOM   3062  CB  VAL A 198      19.458  -3.562   5.497  1.00 62.25           C  
ATOM   3063  CB  VAL A 198      19.420  -3.476   5.420  1.00 62.25           C  
ATOM   3064  CG1 VAL A 198      18.324  -2.800   4.779  1.00 62.67           C  
ATOM   3065  CG1 VAL A 198      18.173  -3.030   4.724  1.00 62.67           C  
ATOM   3066  CG2 VAL A 198      18.953  -4.073   6.853  1.00 61.67           C  
ATOM   3067  CG2 VAL A 198      19.099  -3.866   6.855  1.00 61.67           C  
ATOM   3068  H   VAL A 198      22.027  -4.800   5.379  1.00 62.45           H  
ATOM   3069  N   SER A 199      20.074  -4.598   2.182  1.00 62.60           N  
ATOM   3070  N   SER A 199      20.257  -4.697   2.236  1.00 62.60           N  
ATOM   3071  CA  SER A 199      20.572  -4.185   0.876  1.00 62.64           C  
ATOM   3072  CA  SER A 199      20.701  -4.227   0.927  1.00 62.64           C  
ATOM   3073  C   SER A 199      19.419  -3.633   0.028  1.00 62.85           C  
ATOM   3074  C   SER A 199      19.527  -3.656   0.167  1.00 62.85           C  
ATOM   3075  O   SER A 199      18.451  -4.348  -0.219  1.00 62.99           O  
ATOM   3076  O   SER A 199      18.471  -4.262   0.109  1.00 62.99           O  
ATOM   3077  CB  SER A 199      21.332  -5.375   0.251  1.00 62.86           C  
ATOM   3078  CB  SER A 199      21.310  -5.369   0.121  1.00 62.86           C  
ATOM   3079  OG  SER A 199      22.179  -4.963  -0.804  1.00 62.98           O  
ATOM   3080  OG  SER A 199      22.312  -4.921  -0.787  1.00 62.98           O  
ATOM   3081  H   SER A 199      19.390  -5.343   2.196  1.00 62.60           H  
ATOM   3082  HG  SER A 199      21.645  -4.554  -1.490  1.00 62.98           H  
ATOM   3083  N   LEU A 200      19.556  -2.365  -0.394  1.00 63.46           N  
ATOM   3084  N   LEU A 200      19.717  -2.473  -0.402  1.00 63.46           N  
ATOM   3085  CA  LEU A 200      18.644  -1.649  -1.285  1.00 63.59           C  
ATOM   3086  CA  LEU A 200      18.710  -1.821  -1.241  1.00 63.59           C  
ATOM   3087  C   LEU A 200      19.365  -1.484  -2.623  1.00 64.20           C  
ATOM   3088  C   LEU A 200      19.322  -1.610  -2.609  1.00 64.20           C  
ATOM   3089  O   LEU A 200      20.384  -0.799  -2.674  1.00 64.20           O  
ATOM   3090  O   LEU A 200      20.292  -0.851  -2.753  1.00 64.20           O  
ATOM   3091  CB  LEU A 200      18.277  -0.261  -0.705  1.00 63.10           C  
ATOM   3092  CB  LEU A 200      18.293  -0.477  -0.647  1.00 63.10           C  
ATOM   3093  CG  LEU A 200      17.203  -0.259   0.406  1.00 62.19           C  
ATOM   3094  CG  LEU A 200      17.118  -0.461   0.319  1.00 62.19           C  
ATOM   3095  CD1 LEU A 200      17.686  -0.891   1.725  1.00 60.68           C  
ATOM   3096  CD1 LEU A 200      17.530  -0.959   1.687  1.00 60.68           C  
ATOM   3097  CD2 LEU A 200      16.644   1.159   0.637  1.00 61.84           C  
ATOM   3098  CD2 LEU A 200      16.556   0.941   0.402  1.00 61.84           C  
ATOM   3099  H   LEU A 200      20.398  -1.856  -0.148  1.00 63.46           H  
ATOM   3100  N   HIS A 201      18.831  -2.134  -3.666  1.00 65.09           N  
ATOM   3101  N   HIS A 201      18.759  -2.284  -3.608  1.00 65.09           N  
ATOM   3102  CA  HIS A 201      19.521  -2.330  -4.939  1.00 66.27           C  
ATOM   3103  CA  HIS A 201      19.371  -2.339  -4.934  1.00 66.27           C  
ATOM   3104  C   HIS A 201      18.518  -2.582  -6.070  1.00 66.83           C  
ATOM   3105  C   HIS A 201      18.371  -2.567  -6.064  1.00 66.83           C  
ATOM   3106  O   HIS A 201      17.339  -2.838  -5.820  1.00 67.07           O  
ATOM   3107  O   HIS A 201      17.172  -2.737  -5.827  1.00 67.07           O  
ATOM   3108  CB  HIS A 201      20.485  -3.531  -4.793  1.00 66.33           C  
ATOM   3109  CB  HIS A 201      20.407  -3.457  -4.958  1.00 66.33           C  
ATOM   3110  CG  HIS A 201      19.803  -4.809  -4.370  1.00 67.53           C  
ATOM   3111  CG  HIS A 201      19.900  -4.744  -4.401  1.00 67.53           C  
ATOM   3112  CD2 HIS A 201      19.737  -5.449  -3.157  1.00 69.20           C  
ATOM   3113  CD2 HIS A 201      20.238  -5.426  -3.284  1.00 69.20           C  
ATOM   3114  ND1 HIS A 201      18.997  -5.545  -5.215  1.00 68.49           N  
ATOM   3115  ND1 HIS A 201      18.889  -5.463  -5.000  1.00 68.49           N  
ATOM   3116  CE1 HIS A 201      18.438  -6.505  -4.487  1.00 68.98           C  
ATOM   3117  CE1 HIS A 201      18.639  -6.543  -4.285  1.00 68.98           C  
ATOM   3118  NE2 HIS A 201      18.854  -6.523  -3.227  1.00 70.04           N  
ATOM   3119  NE2 HIS A 201      19.446  -6.548  -3.241  1.00 70.04           N  
ATOM   3120  H   HIS A 201      17.965  -2.646  -3.555  1.00 65.09           H  
ATOM   3121  HD1 HIS A 201      18.819  -5.352  -6.192  1.00 68.49           H  
ATOM   3122  N   LYS A 202      19.039  -2.555  -7.304  1.00 67.61           N  
ATOM   3123  N   LYS A 202      18.885  -2.552  -7.292  1.00 67.61           N  
ATOM   3124  CA  LYS A 202      18.354  -3.002  -8.508  1.00 68.26           C  
ATOM   3125  CA  LYS A 202      18.135  -2.938  -8.484  1.00 68.26           C  
ATOM   3126  C   LYS A 202      18.285  -4.534  -8.562  1.00 68.46           C  
ATOM   3127  C   LYS A 202      18.119  -4.451  -8.542  1.00 68.46           C  
ATOM   3128  O   LYS A 202      19.267  -5.190  -8.213  1.00 68.03           O  
ATOM   3129  O   LYS A 202      19.111  -5.084  -8.187  1.00 68.03           O  
ATOM   3130  CB  LYS A 202      19.039  -2.386  -9.743  1.00 68.39           C  
ATOM   3131  CB  LYS A 202      18.810  -2.372  -9.742  1.00 68.39           C  
ATOM   3132  CG  LYS A 202      18.462  -2.840 -11.097  1.00 68.87           C  
ATOM   3133  CG  LYS A 202      18.223  -2.838 -11.072  1.00 68.87           C  
ATOM   3134  CD  LYS A 202      19.015  -2.017 -12.265  1.00 70.53           C  
ATOM   3135  CD  LYS A 202      19.241  -2.688 -12.209  1.00 70.53           C  
ATOM   3136  CE  LYS A 202      18.520  -2.518 -13.630  1.00 71.03           C  
ATOM   3137  CE  LYS A 202      18.590  -2.274 -13.549  1.00 71.03           C  
ATOM   3138  NZ  LYS A 202      19.028  -1.683 -14.731  1.00 69.83           N1+
ATOM   3139  NZ  LYS A 202      19.509  -1.540 -14.488  1.00 69.83           N1+
ATOM   3140  H   LYS A 202      20.020  -2.328  -7.420  1.00 67.61           H  
ATOM   3141  HZ1 LYS A 202      20.038  -1.677 -14.720  1.00 69.83           H  
ATOM   3142  HZ2 LYS A 202      18.693  -2.037 -15.616  1.00 69.83           H  
ATOM   3143  HZ3 LYS A 202      18.690  -0.737 -14.602  1.00 69.83           H  
ATOM   3144  N   PHE A 203      17.150  -5.070  -9.038  1.00 69.26           N  
ATOM   3145  N   PHE A 203      16.986  -5.022  -8.961  1.00 69.26           N  
ATOM   3146  CA  PHE A 203      17.012  -6.496  -9.318  1.00 69.72           C  
ATOM   3147  CA  PHE A 203      16.886  -6.460  -9.266  1.00 69.72           C  
ATOM   3148  C   PHE A 203      16.229  -6.668 -10.625  1.00 69.60           C  
ATOM   3149  C   PHE A 203      16.135  -6.706 -10.570  1.00 69.60           C  
ATOM   3150  O   PHE A 203      15.088  -6.216 -10.733  1.00 69.48           O  
ATOM   3151  O   PHE A 203      14.961  -6.337 -10.693  1.00 69.48           O  
ATOM   3152  CB  PHE A 203      16.360  -7.215  -8.125  1.00 70.14           C  
ATOM   3153  CB  PHE A 203      16.234  -7.246  -8.119  1.00 70.14           C  
ATOM   3154  CG  PHE A 203      16.514  -8.724  -8.163  1.00 71.13           C  
ATOM   3155  CG  PHE A 203      16.530  -8.729  -8.156  1.00 71.13           C  
ATOM   3156  CD1 PHE A 203      15.543  -9.530  -8.794  1.00 71.07           C  
ATOM   3157  CD1 PHE A 203      15.642  -9.616  -8.770  1.00 71.07           C  
ATOM   3158  CD2 PHE A 203      17.724  -9.313  -7.740  1.00 72.51           C  
ATOM   3159  CD2 PHE A 203      17.704  -9.235  -7.586  1.00 72.51           C  
ATOM   3160  CE1 PHE A 203      15.759 -10.894  -8.936  1.00 72.24           C  
ATOM   3161  CE1 PHE A 203      15.914 -10.983  -8.824  1.00 72.24           C  
ATOM   3162  CE2 PHE A 203      17.922 -10.677  -7.903  1.00 73.49           C  
ATOM   3163  CE2 PHE A 203      17.993 -10.612  -7.640  1.00 73.49           C  
ATOM   3164  CZ  PHE A 203      16.943 -11.466  -8.490  1.00 73.20           C  
ATOM   3165  CZ  PHE A 203      17.089 -11.487  -8.259  1.00 73.20           C  
ATOM   3166  H   PHE A 203      16.368  -4.481  -9.291  1.00 69.26           H  
ATOM   3167  N   SER A 204      16.888  -7.324 -11.588  1.00 69.67           N  
ATOM   3168  N   SER A 204      16.843  -7.327 -11.521  1.00 69.67           N  
ATOM   3169  CA  SER A 204      16.423  -7.587 -12.945  1.00 69.60           C  
ATOM   3170  CA  SER A 204      16.366  -7.676 -12.867  1.00 69.60           C  
ATOM   3171  C   SER A 204      17.440  -8.578 -13.551  1.00 69.55           C  
ATOM   3172  C   SER A 204      17.439  -8.510 -13.588  1.00 69.55           C  
ATOM   3173  O   SER A 204      18.628  -8.253 -13.525  1.00 69.47           O  
ATOM   3174  O   SER A 204      18.603  -8.090 -13.656  1.00 69.47           O  
ATOM   3175  CB  SER A 204      16.387  -6.258 -13.738  1.00 69.82           C  
ATOM   3176  CB  SER A 204      16.061  -6.419 -13.687  1.00 69.82           C  
ATOM   3177  OG  SER A 204      16.014  -6.467 -15.087  1.00 70.48           O  
ATOM   3178  OG  SER A 204      16.227  -6.654 -15.085  1.00 70.48           O  
ATOM   3179  H   SER A 204      17.820  -7.662 -11.392  1.00 69.67           H  
ATOM   3180  HG  SER A 204      16.738  -6.901 -15.547  1.00 70.48           H  
ATOM   3181  N   PRO A 205      16.995  -9.756 -14.059  1.00 69.58           N  
ATOM   3182  N   PRO A 205      17.049  -9.659 -14.157  1.00 69.58           N  
ATOM   3183  CA  PRO A 205      17.881 -10.758 -14.695  1.00 69.21           C  
ATOM   3184  CA  PRO A 205      18.022 -10.670 -14.625  1.00 69.21           C  
ATOM   3185  C   PRO A 205      18.840 -10.204 -15.766  1.00 68.61           C  
ATOM   3186  C   PRO A 205      18.911 -10.186 -15.769  1.00 68.61           C  
ATOM   3187  O   PRO A 205      18.402  -9.500 -16.676  1.00 68.37           O  
ATOM   3188  O   PRO A 205      18.447  -9.527 -16.690  1.00 68.37           O  
ATOM   3189  CB  PRO A 205      16.907 -11.786 -15.291  1.00 69.30           C  
ATOM   3190  CB  PRO A 205      17.137 -11.850 -15.070  1.00 69.30           C  
ATOM   3191  CG  PRO A 205      15.689 -11.711 -14.392  1.00 69.71           C  
ATOM   3192  CG  PRO A 205      15.764 -11.574 -14.447  1.00 69.71           C  
ATOM   3193  CD  PRO A 205      15.610 -10.232 -14.039  1.00 69.86           C  
ATOM   3194  CD  PRO A 205      15.654 -10.071 -14.428  1.00 69.86           C  
ATOM   3195  N   GLY A 206      20.132 -10.516 -15.595  1.00 68.48           N  
ATOM   3196  N   GLY A 206      20.190 -10.534 -15.697  1.00 68.48           N  
ATOM   3197  CA  GLY A 206      21.225 -10.049 -16.445  1.00 68.07           C  
ATOM   3198  CA  GLY A 206      21.208  -9.946 -16.554  1.00 68.07           C  
ATOM   3199  C   GLY A 206      21.954  -8.854 -15.811  1.00 67.63           C  
ATOM   3200  C   GLY A 206      21.989  -8.885 -15.783  1.00 67.63           C  
ATOM   3201  O   GLY A 206      23.133  -8.664 -16.110  1.00 67.57           O  
ATOM   3202  O   GLY A 206      23.206  -8.761 -15.967  1.00 67.57           O  
ATOM   3203  H   GLY A 206      20.394 -11.092 -14.808  1.00 68.48           H  
ATOM   3204  N   PHE A 207      21.298  -8.075 -14.926  1.00 66.98           N  
ATOM   3205  N   PHE A 207      21.289  -8.142 -14.915  1.00 66.98           N  
ATOM   3206  CA  PHE A 207      21.939  -6.997 -14.172  1.00 66.55           C  
ATOM   3207  CA  PHE A 207      21.913  -7.100 -14.105  1.00 66.55           C  
ATOM   3208  C   PHE A 207      22.612  -7.592 -12.927  1.00 66.21           C  
ATOM   3209  C   PHE A 207      22.644  -7.560 -12.841  1.00 66.21           C  
ATOM   3210  O   PHE A 207      21.952  -8.252 -12.123  1.00 66.80           O  
ATOM   3211  O   PHE A 207      22.022  -7.922 -11.841  1.00 66.80           O  
ATOM   3212  CB  PHE A 207      20.928  -5.889 -13.808  1.00 66.37           C  
ATOM   3213  CB  PHE A 207      20.954  -5.958 -13.747  1.00 66.37           C  
ATOM   3214  CG  PHE A 207      21.590  -4.616 -13.300  1.00 66.32           C  
ATOM   3215  CG  PHE A 207      21.679  -4.711 -13.326  1.00 66.32           C  
ATOM   3216  CD1 PHE A 207      22.090  -3.671 -14.221  1.00 66.34           C  
ATOM   3217  CD1 PHE A 207      21.996  -3.725 -14.259  1.00 66.34           C  
ATOM   3218  CD2 PHE A 207      21.894  -4.459 -11.929  1.00 65.63           C  
ATOM   3219  CD2 PHE A 207      22.113  -4.550 -12.014  1.00 65.63           C  
ATOM   3220  CE1 PHE A 207      22.816  -2.575 -13.772  1.00 66.32           C  
ATOM   3221  CE1 PHE A 207      22.699  -2.576 -13.878  1.00 66.32           C  
ATOM   3222  CE2 PHE A 207      22.630  -3.362 -11.501  1.00 65.68           C  
ATOM   3223  CE2 PHE A 207      22.816  -3.406 -11.624  1.00 65.68           C  
ATOM   3224  CZ  PHE A 207      23.085  -2.423 -12.417  1.00 65.80           C  
ATOM   3225  CZ  PHE A 207      23.112  -2.421 -12.556  1.00 65.80           C  
ATOM   3226  H   PHE A 207      20.336  -8.278 -14.688  1.00 66.98           H  
ATOM   3227  N   PHE A 208      23.921  -7.329 -12.821  1.00 65.41           N  
ATOM   3228  N   PHE A 208      23.970  -7.480 -12.902  1.00 65.41           N  
ATOM   3229  CA  PHE A 208      24.848  -7.829 -11.809  1.00 64.38           C  
ATOM   3230  CA  PHE A 208      24.879  -7.827 -11.821  1.00 64.38           C  
ATOM   3231  C   PHE A 208      24.431  -7.427 -10.370  1.00 64.30           C  
ATOM   3232  C   PHE A 208      24.393  -7.443 -10.419  1.00 64.30           C  
ATOM   3233  O   PHE A 208      23.991  -6.292 -10.179  1.00 64.28           O  
ATOM   3234  O   PHE A 208      23.776  -6.401 -10.247  1.00 64.28           O  
ATOM   3235  CB  PHE A 208      26.209  -7.201 -12.163  1.00 63.87           C  
ATOM   3236  CB  PHE A 208      26.222  -7.173 -12.102  1.00 63.87           C  
ATOM   3237  CG  PHE A 208      27.411  -7.802 -11.460  1.00 63.23           C  
ATOM   3238  CG  PHE A 208      27.343  -7.779 -11.347  1.00 63.23           C  
ATOM   3239  CD1 PHE A 208      27.777  -7.386 -10.162  1.00 62.64           C  
ATOM   3240  CD1 PHE A 208      27.698  -7.292 -10.096  1.00 62.64           C  
ATOM   3241  CD2 PHE A 208      28.071  -8.908 -12.037  1.00 62.57           C  
ATOM   3242  CD2 PHE A 208      28.047  -8.849 -11.875  1.00 62.57           C  
ATOM   3243  CE1 PHE A 208      28.806  -8.037  -9.499  1.00 62.35           C  
ATOM   3244  CE1 PHE A 208      28.741  -7.857  -9.387  1.00 62.35           C  
ATOM   3245  CE2 PHE A 208      29.106  -9.533 -11.359  1.00 62.40           C  
ATOM   3246  CE2 PHE A 208      29.099  -9.428 -11.170  1.00 62.40           C  
ATOM   3247  CZ  PHE A 208      29.471  -9.096 -10.095  1.00 62.52           C  
ATOM   3248  CZ  PHE A 208      29.446  -8.932  -9.927  1.00 62.52           C  
ATOM   3249  H   PHE A 208      24.347  -6.763 -13.541  1.00 65.41           H  
ATOM   3250  N   PRO A 209      24.618  -8.322  -9.371  1.00 64.33           N  
ATOM   3251  N   PRO A 209      24.624  -8.296  -9.425  1.00 64.33           N  
ATOM   3252  CA  PRO A 209      25.162  -9.690  -9.484  1.00 64.90           C  
ATOM   3253  CA  PRO A 209      25.178  -9.636  -9.613  1.00 64.90           C  
ATOM   3254  C   PRO A 209      24.151 -10.763  -9.932  1.00 65.55           C  
ATOM   3255  C   PRO A 209      24.096 -10.689  -9.880  1.00 65.55           C  
ATOM   3256  O   PRO A 209      24.570 -11.894 -10.172  1.00 65.70           O  
ATOM   3257  O   PRO A 209      24.433 -11.869 -10.018  1.00 65.70           O  
ATOM   3258  CB  PRO A 209      25.674  -9.972  -8.065  1.00 64.60           C  
ATOM   3259  CB  PRO A 209      25.840  -9.911  -8.273  1.00 64.60           C  
ATOM   3260  CG  PRO A 209      24.720  -9.207  -7.165  1.00 64.26           C  
ATOM   3261  CG  PRO A 209      24.985  -9.195  -7.301  1.00 64.26           C  
ATOM   3262  CD  PRO A 209      24.421  -7.950  -7.970  1.00 64.31           C  
ATOM   3263  CD  PRO A 209      24.361  -8.020  -8.007  1.00 64.31           C  
ATOM   3264  N   GLY A 210      22.856 -10.412 -10.030  1.00 65.96           N  
ATOM   3265  N   GLY A 210      22.834 -10.266  -9.955  1.00 65.96           N  
ATOM   3266  CA  GLY A 210      21.787 -11.353 -10.369  1.00 66.55           C  
ATOM   3267  CA  GLY A 210      21.729 -11.177 -10.165  1.00 66.55           C  
ATOM   3268  C   GLY A 210      21.430 -12.269  -9.184  1.00 67.06           C  
ATOM   3269  C   GLY A 210      21.634 -12.217  -9.068  1.00 67.06           C  
ATOM   3270  O   GLY A 210      20.900 -13.357  -9.403  1.00 67.35           O  
ATOM   3271  O   GLY A 210      21.417 -13.397  -9.338  1.00 67.35           O  
ATOM   3272  H   GLY A 210      22.583  -9.459  -9.837  1.00 65.96           H  
ATOM   3273  N   THR A 211      21.736 -11.840  -7.950  1.00 67.52           N  
ATOM   3274  N   THR A 211      21.854 -11.775  -7.834  1.00 67.52           N  
ATOM   3275  CA  THR A 211      21.423 -12.518  -6.694  1.00 67.56           C  
ATOM   3276  CA  THR A 211      21.524 -12.527  -6.630  1.00 67.56           C  
ATOM   3277  C   THR A 211      20.748 -11.510  -5.743  1.00 67.82           C  
ATOM   3278  C   THR A 211      20.728 -11.537  -5.794  1.00 67.82           C  
ATOM   3279  O   THR A 211      20.897 -10.299  -5.923  1.00 67.83           O  
ATOM   3280  O   THR A 211      20.733 -10.335  -6.083  1.00 67.83           O  
ATOM   3281  CB  THR A 211      22.718 -13.045  -6.010  1.00 67.53           C  
ATOM   3282  CB  THR A 211      22.784 -12.975  -5.859  1.00 67.53           C  
ATOM   3283  CG2 THR A 211      23.504 -14.048  -6.867  1.00 67.75           C  
ATOM   3284  CG2 THR A 211      23.666 -13.882  -6.698  1.00 67.75           C  
ATOM   3285  OG1 THR A 211      23.605 -12.005  -5.653  1.00 67.83           O  
ATOM   3286  OG1 THR A 211      23.638 -11.850  -5.618  1.00 67.83           O  
ATOM   3287  H   THR A 211      22.192 -10.945  -7.842  1.00 67.52           H  
ATOM   3288  HG1 THR A 211      23.178 -11.426  -5.013  1.00 67.83           H  
ATOM   3289  N   GLY A 212      20.018 -12.036  -4.747  1.00 68.20           N  
ATOM   3290  N   GLY A 212      20.012 -12.052  -4.795  1.00 68.20           N  
ATOM   3291  CA  GLY A 212      19.422 -11.237  -3.683  1.00 67.85           C  
ATOM   3292  CA  GLY A 212      19.355 -11.233  -3.792  1.00 67.85           C  
ATOM   3293  C   GLY A 212      18.101 -10.594  -4.106  1.00 67.92           C  
ATOM   3294  C   GLY A 212      18.048 -10.600  -4.195  1.00 67.92           C  
ATOM   3295  O   GLY A 212      17.977  -9.380  -4.009  1.00 67.67           O  
ATOM   3296  O   GLY A 212      17.956  -9.383  -4.275  1.00 67.67           O  
ATOM   3297  H   GLY A 212      19.907 -13.038  -4.672  1.00 68.20           H  
ATOM   3298  N   ASP A 213      17.092 -11.387  -4.499  1.00 68.47           N  
ATOM   3299  N   ASP A 213      17.033 -11.424  -4.451  1.00 68.47           N  
ATOM   3300  CA  ASP A 213      15.684 -10.964  -4.469  1.00 68.78           C  
ATOM   3301  CA  ASP A 213      15.653 -10.934  -4.500  1.00 68.78           C  
ATOM   3302  C   ASP A 213      15.206 -10.905  -2.994  1.00 68.58           C  
ATOM   3303  C   ASP A 213      15.164 -10.859  -3.059  1.00 68.58           C  
ATOM   3304  O   ASP A 213      15.885 -11.440  -2.115  1.00 68.87           O  
ATOM   3305  O   ASP A 213      15.810 -11.409  -2.170  1.00 68.87           O  
ATOM   3306  CB  ASP A 213      14.809 -11.915  -5.326  1.00 68.93           C  
ATOM   3307  CB  ASP A 213      14.751 -11.846  -5.346  1.00 68.93           C  
ATOM   3308  CG  ASP A 213      13.383 -11.412  -5.613  1.00 70.11           C  
ATOM   3309  CG  ASP A 213      13.389 -11.201  -5.659  1.00 70.11           C  
ATOM   3310  OD1 ASP A 213      12.437 -12.036  -5.084  1.00 70.96           O  
ATOM   3311  OD1 ASP A 213      12.371 -11.671  -5.102  1.00 70.96           O  
ATOM   3312  OD2 ASP A 213      13.261 -10.366  -6.290  1.00 71.56           O1-
ATOM   3313  OD2 ASP A 213      13.239 -10.211  -6.428  1.00 71.56           O1-
ATOM   3314  H   ASP A 213      17.250 -12.387  -4.534  1.00 68.47           H  
ATOM   3315  N   VAL A 214      14.045 -10.277  -2.734  1.00 68.37           N  
ATOM   3316  N   VAL A 214      14.038 -10.193  -2.817  1.00 68.37           N  
ATOM   3317  CA  VAL A 214      13.430 -10.162  -1.403  1.00 68.25           C  
ATOM   3318  CA  VAL A 214      13.511 -10.064  -1.457  1.00 68.25           C  
ATOM   3319  C   VAL A 214      13.238 -11.500  -0.645  1.00 68.23           C  
ATOM   3320  C   VAL A 214      13.506 -11.402  -0.721  1.00 68.23           C  
ATOM   3321  O   VAL A 214      13.372 -11.511   0.579  1.00 68.37           O  
ATOM   3322  O   VAL A 214      13.984 -11.489   0.411  1.00 68.37           O  
ATOM   3323  CB  VAL A 214      12.080  -9.383  -1.459  1.00 68.31           C  
ATOM   3324  CB  VAL A 214      12.115  -9.374  -1.411  1.00 68.31           C  
ATOM   3325  CG1 VAL A 214      10.997 -10.050  -2.328  1.00 68.50           C  
ATOM   3326  CG1 VAL A 214      11.171  -9.942  -2.463  1.00 68.50           C  
ATOM   3327  CG2 VAL A 214      11.501  -9.041  -0.074  1.00 68.18           C  
ATOM   3328  CG2 VAL A 214      11.504  -9.461  -0.008  1.00 68.18           C  
ATOM   3329  H   VAL A 214      13.522  -9.876  -3.500  1.00 68.37           H  
ATOM   3330  N   SER A 215      12.999 -12.600  -1.385  1.00 68.05           N  
ATOM   3331  N   SER A 215      13.012 -12.441  -1.395  1.00 68.05           N  
ATOM   3332  CA  SER A 215      12.861 -13.962  -0.857  1.00 68.03           C  
ATOM   3333  CA  SER A 215      12.974 -13.811  -0.872  1.00 68.03           C  
ATOM   3334  C   SER A 215      14.137 -14.552  -0.219  1.00 68.08           C  
ATOM   3335  C   SER A 215      14.253 -14.325  -0.169  1.00 68.08           C  
ATOM   3336  O   SER A 215      14.016 -15.421   0.644  1.00 68.24           O  
ATOM   3337  O   SER A 215      14.166 -15.098   0.780  1.00 68.24           O  
ATOM   3338  CB  SER A 215      12.297 -14.881  -1.962  1.00 67.85           C  
ATOM   3339  CB  SER A 215      12.544 -14.778  -1.985  1.00 67.85           C  
ATOM   3340  OG  SER A 215      13.271 -15.271  -2.912  1.00 67.41           O  
ATOM   3341  OG  SER A 215      13.581 -15.666  -2.349  1.00 67.41           O  
ATOM   3342  H   SER A 215      12.917 -12.504  -2.388  1.00 68.05           H  
ATOM   3343  HG  SER A 215      13.464 -14.523  -3.483  1.00 67.41           H  
ATOM   3344  N   ASP A 216      15.317 -14.073  -0.645  1.00 68.05           N  
ATOM   3345  N   ASP A 216      15.425 -13.901  -0.637  1.00 68.05           N  
ATOM   3346  CA  ASP A 216      16.631 -14.471  -0.137  1.00 68.08           C  
ATOM   3347  CA  ASP A 216      16.703 -14.374  -0.094  1.00 68.08           C  
ATOM   3348  C   ASP A 216      16.871 -13.761   1.202  1.00 67.43           C  
ATOM   3349  C   ASP A 216      17.007 -13.707   1.238  1.00 67.43           C  
ATOM   3350  O   ASP A 216      17.048 -12.544   1.218  1.00 67.63           O  
ATOM   3351  O   ASP A 216      17.270 -12.506   1.294  1.00 67.63           O  
ATOM   3352  CB  ASP A 216      17.748 -14.188  -1.174  1.00 68.56           C  
ATOM   3353  CB  ASP A 216      17.807 -14.155  -1.124  1.00 68.56           C  
ATOM   3354  CG  ASP A 216      17.505 -14.852  -2.545  1.00 70.56           C  
ATOM   3355  CG  ASP A 216      17.392 -14.647  -2.504  1.00 70.56           C  
ATOM   3356  OD1 ASP A 216      17.808 -14.199  -3.566  1.00 72.47           O  
ATOM   3357  OD1 ASP A 216      17.194 -13.800  -3.416  1.00 72.47           O  
ATOM   3358  OD2 ASP A 216      17.114 -16.041  -2.564  1.00 71.41           O1-
ATOM   3359  OD2 ASP A 216      17.180 -15.867  -2.742  1.00 71.41           O1-
ATOM   3360  H   ASP A 216      15.327 -13.344  -1.345  1.00 68.05           H  
ATOM   3361  N   VAL A 217      16.773 -14.531   2.299  1.00 66.60           N  
ATOM   3362  N   VAL A 217      16.947 -14.494   2.308  1.00 66.60           N  
ATOM   3363  CA  VAL A 217      16.635 -14.001   3.659  1.00 65.84           C  
ATOM   3364  CA  VAL A 217      16.752 -13.945   3.653  1.00 65.84           C  
ATOM   3365  C   VAL A 217      17.672 -14.535   4.665  1.00 65.52           C  
ATOM   3366  C   VAL A 217      17.749 -14.448   4.667  1.00 65.52           C  
ATOM   3367  O   VAL A 217      17.590 -14.195   5.844  1.00 64.84           O  
ATOM   3368  O   VAL A 217      17.710 -14.073   5.828  1.00 64.84           O  
ATOM   3369  CB  VAL A 217      15.211 -14.253   4.228  1.00 65.74           C  
ATOM   3370  CB  VAL A 217      15.333 -14.248   4.190  1.00 65.74           C  
ATOM   3371  CG1 VAL A 217      14.150 -13.412   3.506  1.00 65.48           C  
ATOM   3372  CG1 VAL A 217      14.306 -13.420   3.451  1.00 65.48           C  
ATOM   3373  CG2 VAL A 217      14.817 -15.739   4.292  1.00 65.22           C  
ATOM   3374  CG2 VAL A 217      15.020 -15.748   4.097  1.00 65.22           C  
ATOM   3375  H   VAL A 217      16.603 -15.520   2.192  1.00 66.60           H  
ATOM   3376  N   GLY A 218      18.652 -15.315   4.193  1.00 65.76           N  
ATOM   3377  N   GLY A 218      18.644 -15.306   4.219  1.00 65.76           N  
ATOM   3378  CA  GLY A 218      19.669 -15.929   5.041  1.00 66.36           C  
ATOM   3379  CA  GLY A 218      19.633 -15.868   5.104  1.00 66.36           C  
ATOM   3380  C   GLY A 218      19.233 -17.352   5.410  1.00 66.74           C  
ATOM   3381  C   GLY A 218      19.211 -17.262   5.454  1.00 66.74           C  
ATOM   3382  O   GLY A 218      18.057 -17.714   5.323  1.00 67.04           O  
ATOM   3383  O   GLY A 218      18.028 -17.571   5.453  1.00 67.04           O  
ATOM   3384  H   GLY A 218      18.684 -15.529   3.207  1.00 65.76           H  
ATOM   3385  N   LEU A 219      20.223 -18.161   5.803  1.00 67.26           N  
ATOM   3386  N   LEU A 219      20.195 -18.099   5.745  1.00 67.26           N  
ATOM   3387  CA  LEU A 219      20.137 -19.611   5.985  1.00 67.58           C  
ATOM   3388  CA  LEU A 219      19.989 -19.511   6.004  1.00 67.58           C  
ATOM   3389  C   LEU A 219      20.557 -19.979   7.420  1.00 68.03           C  
ATOM   3390  C   LEU A 219      20.497 -19.862   7.395  1.00 68.03           C  
ATOM   3391  O   LEU A 219      21.312 -19.240   8.050  1.00 68.14           O  
ATOM   3392  O   LEU A 219      21.275 -19.112   7.992  1.00 68.14           O  
ATOM   3393  CB  LEU A 219      21.124 -20.254   4.974  1.00 67.45           C  
ATOM   3394  CB  LEU A 219      20.767 -20.330   4.974  1.00 67.45           C  
ATOM   3395  CG  LEU A 219      20.652 -20.479   3.508  1.00 67.51           C  
ATOM   3396  CG  LEU A 219      20.489 -20.322   3.457  1.00 67.51           C  
ATOM   3397  CD1 LEU A 219      19.572 -19.530   2.961  1.00 66.09           C  
ATOM   3398  CD1 LEU A 219      19.410 -19.342   2.963  1.00 66.09           C  
ATOM   3399  CD2 LEU A 219      21.855 -20.525   2.544  1.00 66.84           C  
ATOM   3400  CD2 LEU A 219      21.805 -20.163   2.685  1.00 66.84           C  
ATOM   3401  H   LEU A 219      21.146 -17.771   5.935  1.00 67.26           H  
ATOM   3402  N   GLY A 220      20.108 -21.157   7.889  1.00 68.75           N  
ATOM   3403  N   GLY A 220      20.053 -21.009   7.902  1.00 68.75           N  
ATOM   3404  CA  GLY A 220      20.551 -21.782   9.142  1.00 69.15           C  
ATOM   3405  CA  GLY A 220      20.584 -21.591   9.126  1.00 69.15           C  
ATOM   3406  C   GLY A 220      20.214 -20.929  10.374  1.00 69.58           C  
ATOM   3407  C   GLY A 220      20.312 -20.770  10.370  1.00 69.58           C  
ATOM   3408  O   GLY A 220      19.098 -20.421  10.492  1.00 68.99           O  
ATOM   3409  O   GLY A 220      19.239 -20.157  10.510  1.00 68.99           O  
ATOM   3410  H   GLY A 220      19.482 -21.703   7.315  1.00 68.75           H  
ATOM   3411  N   LYS A 221      21.194 -20.784  11.285  1.00 70.18           N  
ATOM   3412  N   LYS A 221      21.315 -20.754  11.254  1.00 70.18           N  
ATOM   3413  CA  LYS A 221      21.124 -19.943  12.489  1.00 70.50           C  
ATOM   3414  CA  LYS A 221      21.289 -20.014  12.517  1.00 70.50           C  
ATOM   3415  C   LYS A 221      20.891 -18.441  12.211  1.00 70.83           C  
ATOM   3416  C   LYS A 221      21.022 -18.520  12.329  1.00 70.83           C  
ATOM   3417  O   LYS A 221      20.431 -17.747  13.114  1.00 70.77           O  
ATOM   3418  O   LYS A 221      20.690 -17.823  13.287  1.00 70.77           O  
ATOM   3419  CB  LYS A 221      22.403 -20.141  13.338  1.00  0.00           C  
ATOM   3420  CB  LYS A 221      22.589 -20.239  13.286  1.00 70.41           C  
ATOM   3421  CG  LYS A 221      22.473 -21.494  14.069  1.00  0.00           C  
ATOM   3422  CD  LYS A 221      23.727 -21.626  14.950  1.00  0.00           C  
ATOM   3423  CE  LYS A 221      23.742 -22.927  15.770  1.00  0.00           C  
ATOM   3424  NZ  LYS A 221      24.960 -23.048  16.592  1.00  0.00           N1+
ATOM   3425  H   LYS A 221      22.084 -21.232  11.121  1.00 70.18           H  
ATOM   3426  HZ1 LYS A 221      25.015 -22.271  17.234  1.00  0.00           H  
ATOM   3427  HZ2 LYS A 221      24.929 -23.913  17.114  1.00  0.00           H  
ATOM   3428  HZ3 LYS A 221      25.774 -23.049  15.994  1.00  0.00           H  
ATOM   3429  N   GLY A 222      21.196 -17.983  10.985  1.00 71.50           N  
ATOM   3430  N   GLY A 222      21.145 -18.040  11.092  1.00 71.50           N  
ATOM   3431  CA  GLY A 222      21.086 -16.602  10.528  1.00 72.29           C  
ATOM   3432  CA  GLY A 222      20.860 -16.650  10.772  1.00 72.29           C  
ATOM   3433  C   GLY A 222      19.929 -16.407   9.545  1.00 72.78           C  
ATOM   3434  C   GLY A 222      19.814 -16.394   9.705  1.00 72.78           C  
ATOM   3435  O   GLY A 222      19.970 -15.460   8.760  1.00 72.85           O  
ATOM   3436  O   GLY A 222      19.949 -15.448   8.930  1.00 72.85           O  
ATOM   3437  H   GLY A 222      21.559 -18.638  10.306  1.00 71.50           H  
ATOM   3438  N   ARG A 223      18.906 -17.278   9.557  1.00 73.63           N  
ATOM   3439  N   ARG A 223      18.777 -17.228   9.661  1.00 73.63           N  
ATOM   3440  CA  ARG A 223      17.705 -17.112   8.741  1.00 74.32           C  
ATOM   3441  CA  ARG A 223      17.673 -17.063   8.717  1.00 74.32           C  
ATOM   3442  C   ARG A 223      16.821 -15.968   9.261  1.00 74.63           C  
ATOM   3443  C   ARG A 223      16.878 -15.836   9.126  1.00 74.63           C  
ATOM   3444  O   ARG A 223      16.598 -15.870  10.466  1.00 75.14           O  
ATOM   3445  O   ARG A 223      16.704 -15.586  10.315  1.00 75.14           O  
ATOM   3446  CB  ARG A 223      17.006 -18.475   8.601  1.00 74.63           C  
ATOM   3447  CB  ARG A 223      16.777 -18.305   8.725  1.00 74.63           C  
ATOM   3448  CG  ARG A 223      15.666 -18.486   7.840  1.00 75.81           C  
ATOM   3449  CG  ARG A 223      15.592 -18.263   7.751  1.00 75.81           C  
ATOM   3450  CD  ARG A 223      15.393 -19.874   7.229  1.00 78.37           C  
ATOM   3451  CD  ARG A 223      15.534 -19.443   6.771  1.00 78.37           C  
ATOM   3452  NE  ARG A 223      13.964 -20.145   6.994  1.00 79.95           N  
ATOM   3453  NE  ARG A 223      14.231 -20.107   6.798  1.00 79.95           N  
ATOM   3454  CZ  ARG A 223      13.150 -19.702   6.018  1.00 80.45           C  
ATOM   3455  CZ  ARG A 223      13.175 -19.742   6.076  1.00 80.45           C  
ATOM   3456  NH1 ARG A 223      13.552 -18.838   5.076  1.00 80.32           N1+
ATOM   3457  NH1 ARG A 223      13.242 -18.711   5.241  1.00 80.32           N1+
ATOM   3458  NH2 ARG A 223      11.889 -20.151   5.991  1.00 80.90           N1+
ATOM   3459  NH2 ARG A 223      12.042 -20.420   6.187  1.00 80.90           N1+
ATOM   3460  H   ARG A 223      18.920 -18.062  10.194  1.00 73.63           H  
ATOM   3461  HE  ARG A 223      13.544 -20.740   7.694  1.00 79.95           H  
ATOM   3462 HH11 ARG A 223      14.502 -18.495   5.084  1.00 80.32           H  
ATOM   3463 HH12 ARG A 223      12.920 -18.527   4.353  1.00 80.32           H  
ATOM   3464 HH21 ARG A 223      11.559 -20.793   6.697  1.00 80.90           H  
ATOM   3465 HH22 ARG A 223      11.254 -19.852   5.264  1.00 80.90           H  
ATOM   3466  N   TYR A 224      16.384 -15.116   8.317  1.00 74.89           N  
ATOM   3467  N   TYR A 224      16.395 -15.077   8.147  1.00 74.89           N  
ATOM   3468  CA  TYR A 224      15.716 -13.820   8.494  1.00 75.00           C  
ATOM   3469  CA  TYR A 224      15.690 -13.806   8.378  1.00 75.00           C  
ATOM   3470  C   TYR A 224      16.679 -12.652   8.820  1.00 74.61           C  
ATOM   3471  C   TYR A 224      16.655 -12.653   8.707  1.00 74.61           C  
ATOM   3472  O   TYR A 224      16.202 -11.526   8.957  1.00 74.34           O  
ATOM   3473  O   TYR A 224      16.249 -11.489   8.723  1.00 74.34           O  
ATOM   3474  CB  TYR A 224      14.505 -13.892   9.457  1.00 75.44           C  
ATOM   3475  CB  TYR A 224      14.578 -13.939   9.440  1.00 75.44           C  
ATOM   3476  CG  TYR A 224      13.511 -15.008   9.167  1.00 77.56           C  
ATOM   3477  CG  TYR A 224      13.548 -15.042   9.170  1.00 77.56           C  
ATOM   3478  CD1 TYR A 224      12.695 -14.954   8.018  1.00 78.91           C  
ATOM   3479  CD1 TYR A 224      12.559 -14.884   8.191  1.00 78.91           C  
ATOM   3480  CD2 TYR A 224      13.406 -16.112  10.039  1.00 79.39           C  
ATOM   3481  CD2 TYR A 224      13.551 -16.237   9.915  1.00 79.39           C  
ATOM   3482  CE1 TYR A 224      11.765 -15.978   7.757  1.00 80.19           C  
ATOM   3483  CE1 TYR A 224      11.613 -15.891   7.944  1.00 80.19           C  
ATOM   3484  CE2 TYR A 224      12.495 -17.149   9.766  1.00 80.06           C  
ATOM   3485  CE2 TYR A 224      12.612 -17.251   9.674  1.00 80.06           C  
ATOM   3486  CZ  TYR A 224      11.664 -17.076   8.632  1.00 80.79           C  
ATOM   3487  CZ  TYR A 224      11.644 -17.070   8.688  1.00 80.79           C  
ATOM   3488  OH  TYR A 224      10.761 -18.069   8.388  1.00 81.14           O  
ATOM   3489  OH  TYR A 224      10.710 -18.060   8.436  1.00 81.14           O  
ATOM   3490  H   TYR A 224      16.652 -15.303   7.360  1.00 74.89           H  
ATOM   3491  HH  TYR A 224      10.192 -17.881   7.639  1.00 81.14           H  
ATOM   3492  N   TYR A 225      18.002 -12.911   8.887  1.00 74.26           N  
ATOM   3493  N   TYR A 225      17.929 -12.984   8.937  1.00 74.26           N  
ATOM   3494  CA  TYR A 225      19.058 -11.908   9.114  1.00 74.08           C  
ATOM   3495  CA  TYR A 225      18.978 -11.996   9.231  1.00 74.08           C  
ATOM   3496  C   TYR A 225      19.748 -11.458   7.820  1.00 73.71           C  
ATOM   3497  C   TYR A 225      19.714 -11.506   7.966  1.00 73.71           C  
ATOM   3498  O   TYR A 225      20.890 -11.001   7.855  1.00 74.15           O  
ATOM   3499  O   TYR A 225      20.927 -11.252   7.991  1.00 74.15           O  
ATOM   3500  CB  TYR A 225      20.093 -12.403  10.135  1.00 74.24           C  
ATOM   3501  CB  TYR A 225      19.964 -12.531  10.290  1.00 74.24           C  
ATOM   3502  CG  TYR A 225      19.544 -12.604  11.523  1.00 75.15           C  
ATOM   3503  CG  TYR A 225      19.340 -12.690  11.668  1.00 75.15           C  
ATOM   3504  CD1 TYR A 225      18.828 -13.773  11.837  1.00 75.80           C  
ATOM   3505  CD1 TYR A 225      18.503 -13.772  11.963  1.00 75.80           C  
ATOM   3506  CD2 TYR A 225      19.802 -11.640  12.516  1.00 75.83           C  
ATOM   3507  CD2 TYR A 225      19.575 -11.759  12.670  1.00 75.83           C  
ATOM   3508  CE1 TYR A 225      18.437 -14.024  13.159  1.00 75.71           C  
ATOM   3509  CE1 TYR A 225      17.918 -13.919  13.211  1.00 75.71           C  
ATOM   3510  CE2 TYR A 225      19.407 -11.882  13.838  1.00 76.48           C  
ATOM   3511  CE2 TYR A 225      18.992 -11.894  13.926  1.00 76.48           C  
ATOM   3512  CZ  TYR A 225      18.777 -13.095  14.156  1.00 76.46           C  
ATOM   3513  CZ  TYR A 225      18.164 -12.976  14.191  1.00 76.46           C  
ATOM   3514  OH  TYR A 225      18.598 -13.415  15.454  1.00 76.17           O  
ATOM   3515  OH  TYR A 225      17.590 -13.107  15.439  1.00 76.17           O  
ATOM   3516  H   TYR A 225      18.327 -13.857   8.737  1.00 74.26           H  
ATOM   3517  HH  TYR A 225      18.189 -14.274  15.576  1.00 76.17           H  
ATOM   3518  N   SER A 226      19.027 -11.530   6.701  1.00 72.69           N  
ATOM   3519  N   SER A 226      18.959 -11.389   6.872  1.00 72.69           N  
ATOM   3520  CA  SER A 226      19.381 -10.818   5.488  1.00 71.60           C  
ATOM   3521  CA  SER A 226      19.414 -10.818   5.613  1.00 71.60           C  
ATOM   3522  C   SER A 226      18.077 -10.219   4.968  1.00 71.45           C  
ATOM   3523  C   SER A 226      18.197 -10.180   4.963  1.00 71.45           C  
ATOM   3524  O   SER A 226      17.095 -10.935   4.797  1.00 71.87           O  
ATOM   3525  O   SER A 226      17.265 -10.870   4.558  1.00 71.87           O  
ATOM   3526  CB  SER A 226      20.058 -11.752   4.468  1.00 71.27           C  
ATOM   3527  CB  SER A 226      20.009 -11.885   4.681  1.00 71.27           C  
ATOM   3528  OG  SER A 226      21.320 -12.191   4.933  1.00 70.42           O  
ATOM   3529  OG  SER A 226      21.125 -12.546   5.256  1.00 70.42           O  
ATOM   3530  H   SER A 226      18.106 -11.947   6.717  1.00 72.69           H  
ATOM   3531  HG  SER A 226      21.919 -11.439   4.930  1.00 70.42           H  
ATOM   3532  N   VAL A 227      18.082  -8.903   4.760  1.00 71.10           N  
ATOM   3533  N   VAL A 227      18.180  -8.857   4.903  1.00 71.10           N  
ATOM   3534  CA  VAL A 227      17.001  -8.169   4.130  1.00 70.64           C  
ATOM   3535  CA  VAL A 227      17.132  -8.151   4.190  1.00 70.64           C  
ATOM   3536  C   VAL A 227      17.516  -7.718   2.758  1.00 71.11           C  
ATOM   3537  C   VAL A 227      17.649  -7.818   2.808  1.00 71.11           C  
ATOM   3538  O   VAL A 227      18.628  -7.197   2.654  1.00 71.26           O  
ATOM   3539  O   VAL A 227      18.843  -7.572   2.628  1.00 71.26           O  
ATOM   3540  CB  VAL A 227      16.584  -6.922   4.959  1.00 70.39           C  
ATOM   3541  CB  VAL A 227      16.721  -6.871   4.902  1.00 70.39           C  
ATOM   3542  CG1 VAL A 227      15.550  -6.028   4.248  1.00 70.05           C  
ATOM   3543  CG1 VAL A 227      15.607  -6.187   4.144  1.00 70.05           C  
ATOM   3544  CG2 VAL A 227      16.063  -7.314   6.352  1.00 69.66           C  
ATOM   3545  CG2 VAL A 227      16.279  -7.164   6.332  1.00 69.66           C  
ATOM   3546  H   VAL A 227      18.917  -8.366   4.965  1.00 71.10           H  
ATOM   3547  N   ASN A 228      16.678  -7.935   1.740  1.00 71.70           N  
ATOM   3548  N   ASN A 228      16.750  -7.842   1.833  1.00 71.70           N  
ATOM   3549  CA  ASN A 228      16.903  -7.502   0.368  1.00 72.40           C  
ATOM   3550  CA  ASN A 228      17.072  -7.500   0.458  1.00 72.40           C  
ATOM   3551  C   ASN A 228      15.660  -6.758  -0.084  1.00 73.04           C  
ATOM   3552  C   ASN A 228      15.902  -6.777  -0.166  1.00 73.04           C  
ATOM   3553  O   ASN A 228      14.543  -7.240   0.102  1.00 73.50           O  
ATOM   3554  O   ASN A 228      14.829  -7.346  -0.293  1.00 73.50           O  
ATOM   3555  CB  ASN A 228      17.169  -8.724  -0.530  1.00 72.22           C  
ATOM   3556  CB  ASN A 228      17.366  -8.759  -0.342  1.00 72.22           C  
ATOM   3557  CG  ASN A 228      18.569  -9.284  -0.319  1.00 73.10           C  
ATOM   3558  CG  ASN A 228      18.754  -9.305  -0.081  1.00 73.10           C  
ATOM   3559  ND2 ASN A 228      18.676 -10.588  -0.082  1.00 72.76           N  
ATOM   3560  ND2 ASN A 228      18.815 -10.480   0.545  1.00 72.76           N  
ATOM   3561  OD1 ASN A 228      19.542  -8.540  -0.368  1.00 73.12           O  
ATOM   3562  OD1 ASN A 228      19.766  -8.684  -0.442  1.00 73.12           O  
ATOM   3563  H   ASN A 228      15.789  -8.384   1.913  1.00 71.70           H  
ATOM   3564 HD21 ASN A 228      17.857 -11.178  -0.011  1.00 72.76           H  
ATOM   3565 HD22 ASN A 228      19.589 -10.998   0.085  1.00 72.76           H  
ATOM   3566  N   VAL A 229      15.900  -5.593  -0.685  1.00 73.83           N  
ATOM   3567  N   VAL A 229      16.094  -5.520  -0.541  1.00 73.83           N  
ATOM   3568  CA  VAL A 229      14.875  -4.718  -1.217  1.00 74.79           C  
ATOM   3569  CA  VAL A 229      15.021  -4.757  -1.163  1.00 74.79           C  
ATOM   3570  C   VAL A 229      15.185  -4.556  -2.725  1.00 75.56           C  
ATOM   3571  C   VAL A 229      15.283  -4.574  -2.655  1.00 75.56           C  
ATOM   3572  O   VAL A 229      16.009  -3.712  -3.086  1.00 76.12           O  
ATOM   3573  O   VAL A 229      16.115  -3.744  -3.034  1.00 76.12           O  
ATOM   3574  CB  VAL A 229      14.908  -3.335  -0.516  1.00 74.68           C  
ATOM   3575  CB  VAL A 229      14.844  -3.367  -0.515  1.00 74.68           C  
ATOM   3576  CG1 VAL A 229      13.802  -2.396  -1.015  1.00 74.66           C  
ATOM   3577  CG1 VAL A 229      13.571  -2.718  -1.011  1.00 74.66           C  
ATOM   3578  CG2 VAL A 229      14.823  -3.431   1.017  1.00 74.79           C  
ATOM   3579  CG2 VAL A 229      14.837  -3.461   1.003  1.00 74.79           C  
ATOM   3580  H   VAL A 229      16.854  -5.266  -0.779  1.00 73.83           H  
ATOM   3581  N   PRO A 230      14.558  -5.396  -3.579  1.00 76.12           N  
ATOM   3582  N   PRO A 230      14.586  -5.336  -3.504  1.00 76.12           N  
ATOM   3583  CA  PRO A 230      14.647  -5.253  -5.040  1.00 76.53           C  
ATOM   3584  CA  PRO A 230      14.690  -5.158  -4.960  1.00 76.53           C  
ATOM   3585  C   PRO A 230      13.774  -4.084  -5.537  1.00 77.04           C  
ATOM   3586  C   PRO A 230      13.834  -3.979  -5.428  1.00 77.04           C  
ATOM   3587  O   PRO A 230      12.561  -4.090  -5.331  1.00 77.15           O  
ATOM   3588  O   PRO A 230      12.677  -3.872  -5.029  1.00 77.15           O  
ATOM   3589  CB  PRO A 230      14.175  -6.623  -5.552  1.00 76.33           C  
ATOM   3590  CB  PRO A 230      14.157  -6.478  -5.516  1.00 76.33           C  
ATOM   3591  CG  PRO A 230      13.213  -7.137  -4.502  1.00 76.34           C  
ATOM   3592  CG  PRO A 230      13.909  -7.327  -4.323  1.00 76.34           C  
ATOM   3593  CD  PRO A 230      13.769  -6.571  -3.203  1.00 75.89           C  
ATOM   3594  CD  PRO A 230      13.659  -6.423  -3.160  1.00 75.89           C  
ATOM   3595  N   ILE A 231      14.425  -3.086  -6.144  1.00 77.73           N  
ATOM   3596  N   ILE A 231      14.422  -3.097  -6.235  1.00 77.73           N  
ATOM   3597  CA  ILE A 231      13.818  -1.842  -6.624  1.00 78.25           C  
ATOM   3598  CA  ILE A 231      13.788  -1.858  -6.701  1.00 78.25           C  
ATOM   3599  C   ILE A 231      14.126  -1.720  -8.135  1.00 78.59           C  
ATOM   3600  C   ILE A 231      14.103  -1.718  -8.192  1.00 78.59           C  
ATOM   3601  O   ILE A 231      15.089  -2.315  -8.611  1.00 78.51           O  
ATOM   3602  O   ILE A 231      15.117  -2.237  -8.658  1.00 78.51           O  
ATOM   3603  CB  ILE A 231      14.420  -0.622  -5.848  1.00 78.46           C  
ATOM   3604  CB  ILE A 231      14.351  -0.626  -5.914  1.00 78.46           C  
ATOM   3605  CG1 ILE A 231      14.298  -0.779  -4.313  1.00 78.48           C  
ATOM   3606  CG1 ILE A 231      14.332  -0.854  -4.391  1.00 78.48           C  
ATOM   3607  CG2 ILE A 231      13.823   0.739  -6.245  1.00 78.76           C  
ATOM   3608  CG2 ILE A 231      13.599   0.652  -6.273  1.00 78.76           C  
ATOM   3609  CD1 ILE A 231      15.057   0.277  -3.493  1.00 77.26           C  
ATOM   3610  CD1 ILE A 231      14.780   0.348  -3.558  1.00 77.26           C  
ATOM   3611  H   ILE A 231      15.430  -3.144  -6.252  1.00 77.73           H  
ATOM   3612  N   GLN A 232      13.284  -1.004  -8.892  1.00 79.22           N  
ATOM   3613  N   GLN A 232      13.242  -1.033  -8.942  1.00 79.22           N  
ATOM   3614  CA  GLN A 232      13.421  -0.817 -10.340  1.00 79.74           C  
ATOM   3615  CA  GLN A 232      13.465  -0.833 -10.387  1.00 79.74           C  
ATOM   3616  C   GLN A 232      13.925   0.608 -10.648  1.00 80.04           C  
ATOM   3617  C   GLN A 232      13.837   0.619 -10.693  1.00 80.04           C  
ATOM   3618  O   GLN A 232      14.153   1.404  -9.737  1.00 80.05           O  
ATOM   3619  O   GLN A 232      13.746   1.495  -9.821  1.00 80.05           O  
ATOM   3620  CB  GLN A 232      12.062  -1.109 -11.028  1.00 79.74           C  
ATOM   3621  CB  GLN A 232      12.238  -1.241 -11.235  1.00 79.74           C  
ATOM   3622  CG  GLN A 232      11.360  -2.441 -10.659  1.00 79.78           C  
ATOM   3623  CG  GLN A 232      11.462  -2.469 -10.765  1.00 79.78           C  
ATOM   3624  CD  GLN A 232      12.275  -3.663 -10.491  1.00 80.26           C  
ATOM   3625  CD  GLN A 232      12.366  -3.640 -10.478  1.00 80.26           C  
ATOM   3626  NE2 GLN A 232      13.006  -4.043 -11.541  1.00 80.43           N  
ATOM   3627  NE2 GLN A 232      12.310  -4.145  -9.247  1.00 80.43           N  
ATOM   3628  OE1 GLN A 232      12.323  -4.258  -9.417  1.00 80.79           O  
ATOM   3629  OE1 GLN A 232      13.125  -4.073 -11.351  1.00 80.79           O  
ATOM   3630  H   GLN A 232      12.482  -0.559  -8.460  1.00 79.22           H  
ATOM   3631 HE21 GLN A 232      12.949  -3.547 -12.417  1.00 80.43           H  
ATOM   3632 HE22 GLN A 232      13.624  -4.839 -11.453  1.00 80.43           H  
ATOM   3633  N   ASP A 233      14.124   0.897 -11.942  1.00 80.21           N  
ATOM   3634  N   ASP A 233      14.220   0.862 -11.946  1.00 80.21           N  
ATOM   3635  CA  ASP A 233      14.696   2.153 -12.436  1.00 80.32           C  
ATOM   3636  CA  ASP A 233      14.680   2.168 -12.412  1.00 80.32           C  
ATOM   3637  C   ASP A 233      13.838   3.399 -12.150  1.00 80.15           C  
ATOM   3638  C   ASP A 233      13.775   3.344 -12.054  1.00 80.15           C  
ATOM   3639  O   ASP A 233      12.613   3.311 -12.085  1.00 80.00           O  
ATOM   3640  O   ASP A 233      12.567   3.185 -11.856  1.00 80.00           O  
ATOM   3641  CB  ASP A 233      15.010   2.086 -13.953  1.00 80.61           C  
ATOM   3642  CB  ASP A 233      14.880   2.145 -13.931  1.00 80.61           C  
ATOM   3643  CG  ASP A 233      15.973   0.971 -14.398  1.00 81.99           C  
ATOM   3644  CG  ASP A 233      15.940   1.150 -14.376  1.00 81.99           C  
ATOM   3645  OD1 ASP A 233      16.796   0.517 -13.572  1.00 83.18           O  
ATOM   3646  OD1 ASP A 233      16.874   0.863 -13.595  1.00 83.18           O  
ATOM   3647  OD2 ASP A 233      15.964   0.677 -15.613  1.00 84.44           O1-
ATOM   3648  OD2 ASP A 233      15.920   0.599 -15.503  1.00 84.44           O1-
ATOM   3649  H   ASP A 233      13.928   0.198 -12.642  1.00 80.21           H  
ATOM   3650  N   GLY A 234      14.528   4.546 -12.051  1.00 80.00           N  
ATOM   3651  N   GLY A 234      14.390   4.523 -11.966  1.00 80.00           N  
ATOM   3652  CA  GLY A 234      13.947   5.886 -12.048  1.00 79.68           C  
ATOM   3653  CA  GLY A 234      13.668   5.779 -11.910  1.00 79.68           C  
ATOM   3654  C   GLY A 234      13.556   6.397 -10.656  1.00 79.37           C  
ATOM   3655  C   GLY A 234      13.520   6.409 -10.546  1.00 79.37           C  
ATOM   3656  O   GLY A 234      13.001   7.491 -10.581  1.00 79.48           O  
ATOM   3657  O   GLY A 234      13.335   7.626 -10.455  1.00 79.48           O  
ATOM   3658  H   GLY A 234      15.538   4.499 -12.105  1.00 80.00           H  
ATOM   3659  N   ILE A 235      13.829   5.649  -9.572  1.00 79.01           N  
ATOM   3660  N   ILE A 235      13.599   5.592  -9.499  1.00 79.01           N  
ATOM   3661  CA  ILE A 235      13.498   6.040  -8.199  1.00 78.99           C  
ATOM   3662  CA  ILE A 235      13.370   6.046  -8.126  1.00 78.99           C  
ATOM   3663  C   ILE A 235      14.255   7.297  -7.715  1.00 79.26           C  
ATOM   3664  C   ILE A 235      14.227   7.261  -7.710  1.00 79.26           C  
ATOM   3665  O   ILE A 235      15.484   7.336  -7.754  1.00 79.21           O  
ATOM   3666  O   ILE A 235      15.461   7.226  -7.809  1.00 79.21           O  
ATOM   3667  CB  ILE A 235      13.683   4.867  -7.194  1.00 78.84           C  
ATOM   3668  CB  ILE A 235      13.521   4.848  -7.125  1.00 78.84           C  
ATOM   3669  CG1 ILE A 235      13.223   5.239  -5.768  1.00 78.62           C  
ATOM   3670  CG1 ILE A 235      13.452   5.321  -5.670  1.00 78.62           C  
ATOM   3671  CG2 ILE A 235      15.100   4.258  -7.190  1.00 78.50           C  
ATOM   3672  CG2 ILE A 235      14.798   4.050  -7.379  1.00 78.50           C  
ATOM   3673  CD1 ILE A 235      12.836   4.046  -4.886  1.00 78.35           C  
ATOM   3674  CD1 ILE A 235      12.570   4.474  -4.795  1.00 78.35           C  
ATOM   3675  H   ILE A 235      14.271   4.749  -9.686  1.00 79.01           H  
ATOM   3676  N   GLN A 236      13.468   8.293  -7.280  1.00 79.32           N  
ATOM   3677  N   GLN A 236      13.558   8.330  -7.265  1.00 79.32           N  
ATOM   3678  CA  GLN A 236      13.911   9.590  -6.766  1.00 79.64           C  
ATOM   3679  CA  GLN A 236      14.235   9.522  -6.755  1.00 79.64           C  
ATOM   3680  C   GLN A 236      14.203   9.494  -5.250  1.00 79.85           C  
ATOM   3681  C   GLN A 236      14.326   9.498  -5.230  1.00 79.85           C  
ATOM   3682  O   GLN A 236      13.947   8.460  -4.630  1.00 79.83           O  
ATOM   3683  O   GLN A 236      14.074   8.465  -4.622  1.00 79.83           O  
ATOM   3684  CB  GLN A 236      12.782  10.631  -6.999  1.00 79.81           C  
ATOM   3685  CB  GLN A 236      13.556  10.807  -7.233  1.00 79.81           C  
ATOM   3686  CG  GLN A 236      12.047  10.604  -8.361  1.00 80.59           C  
ATOM   3687  CG  GLN A 236      12.365  10.617  -8.150  1.00 80.59           C  
ATOM   3688  CD  GLN A 236      12.880  11.015  -9.578  1.00 81.19           C  
ATOM   3689  CD  GLN A 236      12.671  10.993  -9.581  1.00 81.19           C  
ATOM   3690  NE2 GLN A 236      12.568  10.443 -10.741  1.00 80.72           N  
ATOM   3691  NE2 GLN A 236      12.179  10.190 -10.514  1.00 80.72           N  
ATOM   3692  OE1 GLN A 236      13.752  11.875  -9.493  1.00 81.52           O  
ATOM   3693  OE1 GLN A 236      13.344  11.996  -9.844  1.00 81.52           O  
ATOM   3694  H   GLN A 236      12.468   8.156  -7.296  1.00 79.32           H  
ATOM   3695 HE21 GLN A 236      11.857   9.726 -10.789  1.00 80.72           H  
ATOM   3696 HE22 GLN A 236      13.068  10.702 -11.578  1.00 80.72           H  
ATOM   3697  N   ASP A 237      14.683  10.610  -4.675  1.00 80.39           N  
ATOM   3698  N   ASP A 237      14.691  10.630  -4.621  1.00 80.39           N  
ATOM   3699  CA  ASP A 237      14.965  10.810  -3.242  1.00 80.98           C  
ATOM   3700  CA  ASP A 237      14.908  10.725  -3.164  1.00 80.98           C  
ATOM   3701  C   ASP A 237      13.780  10.501  -2.324  1.00 81.50           C  
ATOM   3702  C   ASP A 237      13.659  10.437  -2.329  1.00 81.50           C  
ATOM   3703  O   ASP A 237      13.951   9.802  -1.326  1.00 81.69           O  
ATOM   3704  O   ASP A 237      13.649   9.485  -1.543  1.00 81.69           O  
ATOM   3705  CB  ASP A 237      15.410  12.255  -2.893  1.00 80.93           C  
ATOM   3706  CB  ASP A 237      15.476  12.091  -2.755  1.00 80.93           C  
ATOM   3707  CG  ASP A 237      16.535  12.858  -3.734  1.00 80.76           C  
ATOM   3708  CG  ASP A 237      16.433  12.676  -3.777  1.00 80.76           C  
ATOM   3709  OD1 ASP A 237      17.296  12.087  -4.353  1.00 80.93           O  
ATOM   3710  OD1 ASP A 237      16.812  11.986  -4.747  1.00 80.93           O  
ATOM   3711  OD2 ASP A 237      16.697  14.093  -3.640  1.00 80.27           O1-
ATOM   3712  OD2 ASP A 237      16.856  13.844  -3.677  1.00 80.27           O1-
ATOM   3713  H   ASP A 237      14.890  11.405  -5.264  1.00 80.39           H  
ATOM   3714  N   GLU A 238      12.621  11.078  -2.683  1.00 81.98           N  
ATOM   3715  N   GLU A 238      12.633  11.278  -2.496  1.00 81.98           N  
ATOM   3716  CA  GLU A 238      11.389  11.091  -1.904  1.00 82.42           C  
ATOM   3717  CA  GLU A 238      11.295  11.085  -1.923  1.00 82.42           C  
ATOM   3718  C   GLU A 238      10.897   9.671  -1.586  1.00 82.19           C  
ATOM   3719  C   GLU A 238      10.978   9.619  -1.608  1.00 82.19           C  
ATOM   3720  O   GLU A 238      10.643   9.377  -0.420  1.00 82.27           O  
ATOM   3721  O   GLU A 238      10.844   9.244  -0.442  1.00 82.27           O  
ATOM   3722  CB  GLU A 238      10.346  11.945  -2.661  1.00 82.71           C  
ATOM   3723  CB  GLU A 238      10.230  11.653  -2.881  1.00 82.71           C  
ATOM   3724  CG  GLU A 238       9.079  12.309  -1.844  1.00 84.28           C  
ATOM   3725  CG  GLU A 238       9.156  12.514  -2.218  1.00 84.28           C  
ATOM   3726  CD  GLU A 238       7.740  11.704  -2.304  1.00 86.47           C  
ATOM   3727  CD  GLU A 238       7.740  11.940  -2.338  1.00 86.47           C  
ATOM   3728  OE1 GLU A 238       6.708  12.305  -1.929  1.00 86.67           O  
ATOM   3729  OE1 GLU A 238       6.784  12.600  -1.835  1.00 86.67           O  
ATOM   3730  OE2 GLU A 238       7.743  10.657  -2.990  1.00 86.53           O1-
ATOM   3731  OE2 GLU A 238       7.572  10.836  -2.926  1.00 86.53           O1-
ATOM   3732  H   GLU A 238      12.601  11.622  -3.534  1.00 81.98           H  
ATOM   3733  N   LYS A 239      10.856   8.820  -2.624  1.00 82.03           N  
ATOM   3734  N   LYS A 239      10.883   8.803  -2.656  1.00 82.03           N  
ATOM   3735  CA  LYS A 239      10.416   7.432  -2.554  1.00 81.94           C  
ATOM   3736  CA  LYS A 239      10.506   7.397  -2.539  1.00 81.94           C  
ATOM   3737  C   LYS A 239      11.489   6.488  -1.974  1.00 81.81           C  
ATOM   3738  C   LYS A 239      11.589   6.506  -1.924  1.00 81.81           C  
ATOM   3739  O   LYS A 239      11.118   5.550  -1.269  1.00 81.86           O  
ATOM   3740  O   LYS A 239      11.271   5.548  -1.210  1.00 81.86           O  
ATOM   3741  CB  LYS A 239       9.983   7.002  -3.971  1.00 81.87           C  
ATOM   3742  CB  LYS A 239      10.074   6.844  -3.901  1.00 81.87           C  
ATOM   3743  CG  LYS A 239       9.148   5.708  -4.047  1.00 82.56           C  
ATOM   3744  CG  LYS A 239       9.084   5.679  -3.831  1.00 82.56           C  
ATOM   3745  CD  LYS A 239       7.741   5.805  -3.414  1.00 84.39           C  
ATOM   3746  CD  LYS A 239       7.705   6.103  -3.285  1.00 84.39           C  
ATOM   3747  CE  LYS A 239       6.821   6.908  -3.983  1.00 84.87           C  
ATOM   3748  CE  LYS A 239       7.041   7.212  -4.132  1.00 84.87           C  
ATOM   3749  NZ  LYS A 239       6.546   6.735  -5.423  1.00 84.90           N1+
ATOM   3750  NZ  LYS A 239       6.157   6.686  -5.223  1.00 84.90           N1+
ATOM   3751  H   LYS A 239      11.118   9.155  -3.539  1.00 82.03           H  
ATOM   3752  HZ1 LYS A 239       7.413   6.779  -5.941  1.00 84.90           H  
ATOM   3753  HZ2 LYS A 239       6.108   5.840  -5.584  1.00 84.90           H  
ATOM   3754  HZ3 LYS A 239       5.932   7.472  -5.740  1.00 84.90           H  
ATOM   3755  N   TYR A 240      12.784   6.745  -2.250  1.00 81.56           N  
ATOM   3756  N   TYR A 240      12.859   6.807  -2.204  1.00 81.56           N  
ATOM   3757  CA  TYR A 240      13.899   5.945  -1.724  1.00 81.16           C  
ATOM   3758  CA  TYR A 240      13.965   6.009  -1.662  1.00 81.16           C  
ATOM   3759  C   TYR A 240      14.026   6.070  -0.202  1.00 81.16           C  
ATOM   3760  C   TYR A 240      14.043   6.154  -0.152  1.00 81.16           C  
ATOM   3761  O   TYR A 240      14.218   5.052   0.460  1.00 81.44           O  
ATOM   3762  O   TYR A 240      14.141   5.153   0.554  1.00 81.44           O  
ATOM   3763  CB  TYR A 240      15.227   6.338  -2.396  1.00 80.98           C  
ATOM   3764  CB  TYR A 240      15.304   6.383  -2.300  1.00 80.98           C  
ATOM   3765  CG  TYR A 240      16.399   5.395  -2.145  1.00 79.76           C  
ATOM   3766  CG  TYR A 240      16.453   5.406  -2.039  1.00 79.76           C  
ATOM   3767  CD1 TYR A 240      17.206   5.523  -0.992  1.00 77.60           C  
ATOM   3768  CD1 TYR A 240      17.151   5.410  -0.821  1.00 77.60           C  
ATOM   3769  CD2 TYR A 240      16.697   4.391  -3.090  1.00 78.45           C  
ATOM   3770  CD2 TYR A 240      16.861   4.500  -3.024  1.00 78.45           C  
ATOM   3771  CE1 TYR A 240      18.290   4.647  -0.783  1.00 76.21           C  
ATOM   3772  CE1 TYR A 240      18.209   4.527  -0.589  1.00 76.21           C  
ATOM   3773  CE2 TYR A 240      17.787   3.524  -2.889  1.00 77.29           C  
ATOM   3774  CE2 TYR A 240      17.922   3.614  -2.796  1.00 77.29           C  
ATOM   3775  CZ  TYR A 240      18.584   3.651  -1.736  1.00 75.72           C  
ATOM   3776  CZ  TYR A 240      18.591   3.635  -1.579  1.00 75.72           C  
ATOM   3777  OH  TYR A 240      19.642   2.813  -1.548  1.00 73.98           O  
ATOM   3778  OH  TYR A 240      19.634   2.763  -1.363  1.00 73.98           O  
ATOM   3779  H   TYR A 240      13.030   7.525  -2.845  1.00 81.56           H  
ATOM   3780  HH  TYR A 240      19.780   2.199  -2.274  1.00 73.98           H  
ATOM   3781  N   TYR A 241      13.890   7.305   0.318  1.00 80.83           N  
ATOM   3782  N   TYR A 241      13.988   7.391   0.342  1.00 80.83           N  
ATOM   3783  CA  TYR A 241      13.915   7.571   1.751  1.00 80.50           C  
ATOM   3784  CA  TYR A 241      13.992   7.621   1.781  1.00 80.50           C  
ATOM   3785  C   TYR A 241      12.721   6.953   2.494  1.00 80.24           C  
ATOM   3786  C   TYR A 241      12.847   6.889   2.460  1.00 80.24           C  
ATOM   3787  O   TYR A 241      12.916   6.566   3.639  1.00 80.17           O  
ATOM   3788  O   TYR A 241      12.992   6.424   3.580  1.00 80.17           O  
ATOM   3789  CB  TYR A 241      14.078   9.077   2.051  1.00 80.59           C  
ATOM   3790  CB  TYR A 241      13.951   9.113   2.124  1.00 80.59           C  
ATOM   3791  CG  TYR A 241      14.236   9.398   3.533  1.00 80.72           C  
ATOM   3792  CG  TYR A 241      14.170   9.379   3.598  1.00 80.72           C  
ATOM   3793  CD1 TYR A 241      13.296  10.206   4.207  1.00 80.98           C  
ATOM   3794  CD1 TYR A 241      13.242  10.090   4.341  1.00 80.98           C  
ATOM   3795  CD2 TYR A 241      15.310   8.839   4.257  1.00 81.07           C  
ATOM   3796  CD2 TYR A 241      15.299   8.892   4.251  1.00 81.07           C  
ATOM   3797  CE1 TYR A 241      13.445  10.466   5.585  1.00 82.08           C  
ATOM   3798  CE1 TYR A 241      13.433  10.319   5.700  1.00 82.08           C  
ATOM   3799  CE2 TYR A 241      15.439   9.068   5.639  1.00 81.77           C  
ATOM   3800  CE2 TYR A 241      15.502   9.115   5.602  1.00 81.77           C  
ATOM   3801  CZ  TYR A 241      14.515   9.896   6.302  1.00 82.14           C  
ATOM   3802  CZ  TYR A 241      14.567   9.829   6.325  1.00 82.14           C  
ATOM   3803  OH  TYR A 241      14.657  10.143   7.636  1.00 81.93           O  
ATOM   3804  OH  TYR A 241      14.767  10.051   7.669  1.00 81.93           O  
ATOM   3805  H   TYR A 241      13.742   8.100  -0.291  1.00 80.83           H  
ATOM   3806  HH  TYR A 241      15.393   9.672   8.029  1.00 81.93           H  
ATOM   3807  N   GLN A 242      11.546   6.804   1.848  1.00 80.10           N  
ATOM   3808  N   GLN A 242      11.722   6.771   1.764  1.00 80.10           N  
ATOM   3809  CA  GLN A 242      10.409   6.089   2.443  1.00 80.12           C  
ATOM   3810  CA  GLN A 242      10.563   6.065   2.298  1.00 80.12           C  
ATOM   3811  C   GLN A 242      10.694   4.602   2.666  1.00 79.40           C  
ATOM   3812  C   GLN A 242      10.883   4.605   2.586  1.00 79.40           C  
ATOM   3813  O   GLN A 242      10.431   4.113   3.761  1.00 79.36           O  
ATOM   3814  O   GLN A 242      10.737   4.147   3.716  1.00 79.36           O  
ATOM   3815  CB  GLN A 242       9.106   6.248   1.620  1.00 80.63           C  
ATOM   3816  CB  GLN A 242       9.352   6.189   1.354  1.00 80.63           C  
ATOM   3817  CG  GLN A 242       8.479   7.655   1.539  1.00 82.36           C  
ATOM   3818  CG  GLN A 242       8.443   7.405   1.604  1.00 82.36           C  
ATOM   3819  CD  GLN A 242       8.709   8.532   2.772  1.00 84.98           C  
ATOM   3820  CD  GLN A 242       8.873   8.237   2.820  1.00 84.98           C  
ATOM   3821  NE2 GLN A 242       9.412   9.652   2.599  1.00 85.38           N  
ATOM   3822  NE2 GLN A 242       9.554   9.362   2.566  1.00 85.38           N  
ATOM   3823  OE1 GLN A 242       8.263   8.195   3.866  1.00 85.16           O  
ATOM   3824  OE1 GLN A 242       8.599   7.861   3.970  1.00 85.16           O  
ATOM   3825  H   GLN A 242      11.437   7.134   0.900  1.00 80.10           H  
ATOM   3826 HE21 GLN A 242       9.772   9.891   1.685  1.00 85.38           H  
ATOM   3827 HE22 GLN A 242       9.590  10.258   3.386  1.00 85.38           H  
ATOM   3828  N   ILE A 243      11.242   3.928   1.643  1.00 78.64           N  
ATOM   3829  N   ILE A 243      11.339   3.888   1.564  1.00 78.64           N  
ATOM   3830  CA  ILE A 243      11.591   2.509   1.694  1.00 77.82           C  
ATOM   3831  CA  ILE A 243      11.665   2.473   1.693  1.00 77.82           C  
ATOM   3832  C   ILE A 243      12.761   2.249   2.669  1.00 77.51           C  
ATOM   3833  C   ILE A 243      12.776   2.280   2.713  1.00 77.51           C  
ATOM   3834  O   ILE A 243      12.713   1.273   3.416  1.00 77.53           O  
ATOM   3835  O   ILE A 243      12.745   1.347   3.505  1.00 77.53           O  
ATOM   3836  CB  ILE A 243      11.966   1.968   0.284  1.00 77.68           C  
ATOM   3837  CB  ILE A 243      12.070   1.895   0.331  1.00 77.68           C  
ATOM   3838  CG1 ILE A 243      10.819   2.163  -0.737  1.00 77.45           C  
ATOM   3839  CG1 ILE A 243      10.983   2.177  -0.710  1.00 77.45           C  
ATOM   3840  CG2 ILE A 243      12.381   0.484   0.289  1.00 77.79           C  
ATOM   3841  CG2 ILE A 243      12.318   0.407   0.439  1.00 77.79           C  
ATOM   3842  CD1 ILE A 243      11.268   2.039  -2.203  1.00 77.38           C  
ATOM   3843  CD1 ILE A 243      11.435   2.005  -2.146  1.00 77.38           C  
ATOM   3844  H   ILE A 243      11.434   4.408   0.774  1.00 78.64           H  
ATOM   3845  N   CYS A 244      13.756   3.153   2.669  1.00 77.23           N  
ATOM   3846  N   CYS A 244      13.739   3.192   2.694  1.00 77.23           N  
ATOM   3847  CA  CYS A 244      14.930   3.108   3.534  1.00 76.93           C  
ATOM   3848  CA  CYS A 244      14.878   3.164   3.595  1.00 76.93           C  
ATOM   3849  C   CYS A 244      14.576   3.361   5.012  1.00 76.60           C  
ATOM   3850  C   CYS A 244      14.474   3.445   5.038  1.00 76.60           C  
ATOM   3851  O   CYS A 244      14.964   2.555   5.855  1.00 76.52           O  
ATOM   3852  O   CYS A 244      14.798   2.663   5.925  1.00 76.52           O  
ATOM   3853  CB  CYS A 244      16.032   4.057   3.025  1.00 77.11           C  
ATOM   3854  CB  CYS A 244      15.931   4.172   3.131  1.00 77.11           C  
ATOM   3855  SG  CYS A 244      17.606   3.739   3.865  1.00 77.49           S  
ATOM   3856  SG  CYS A 244      17.624   3.816   3.640  1.00 77.49           S  
ATOM   3857  H   CYS A 244      13.718   3.926   2.017  1.00 77.23           H  
ATOM   3858  HG  CYS A 244      18.297   4.680   3.213  1.00 77.49           H  
ATOM   3859  N   GLU A 245      13.817   4.438   5.293  1.00 76.43           N  
ATOM   3860  N   GLU A 245      13.767   4.552   5.270  1.00 76.43           N  
ATOM   3861  CA  GLU A 245      13.338   4.798   6.632  1.00 76.52           C  
ATOM   3862  CA  GLU A 245      13.321   4.923   6.617  1.00 76.52           C  
ATOM   3863  C   GLU A 245      12.379   3.746   7.216  1.00 76.05           C  
ATOM   3864  C   GLU A 245      12.420   3.837   7.191  1.00 76.05           C  
ATOM   3865  O   GLU A 245      12.494   3.459   8.404  1.00 76.04           O  
ATOM   3866  O   GLU A 245      12.494   3.520   8.383  1.00 76.04           O  
ATOM   3867  CB  GLU A 245      12.703   6.208   6.622  1.00 76.82           C  
ATOM   3868  CB  GLU A 245      12.592   6.274   6.624  1.00 76.82           C  
ATOM   3869  CG  GLU A 245      12.301   6.742   8.019  1.00 79.15           C  
ATOM   3870  CG  GLU A 245      12.656   7.008   7.964  1.00 79.15           C  
ATOM   3871  CD  GLU A 245      11.624   8.123   8.041  1.00 82.27           C  
ATOM   3872  CD  GLU A 245      11.673   8.180   8.085  1.00 82.27           C  
ATOM   3873  OE1 GLU A 245      11.623   8.720   9.141  1.00 82.64           O  
ATOM   3874  OE1 GLU A 245      11.565   8.763   9.196  1.00 82.64           O  
ATOM   3875  OE2 GLU A 245      11.099   8.561   6.992  1.00 83.38           O1-
ATOM   3876  OE2 GLU A 245      11.006   8.532   7.078  1.00 83.38           O1-
ATOM   3877  H   GLU A 245      13.528   5.059   4.547  1.00 76.43           H  
ATOM   3878  N   SER A 246      11.495   3.168   6.377  1.00 75.44           N  
ATOM   3879  N   SER A 246      11.579   3.270   6.323  1.00 75.44           N  
ATOM   3880  CA  SER A 246      10.587   2.074   6.743  1.00 74.45           C  
ATOM   3881  CA  SER A 246      10.702   2.161   6.670  1.00 74.45           C  
ATOM   3882  C   SER A 246      11.344   0.838   7.235  1.00 73.67           C  
ATOM   3883  C   SER A 246      11.547   1.016   7.186  1.00 73.67           C  
ATOM   3884  O   SER A 246      11.157   0.439   8.383  1.00 73.74           O  
ATOM   3885  O   SER A 246      11.687   0.839   8.395  1.00 73.74           O  
ATOM   3886  CB  SER A 246       9.669   1.677   5.565  1.00 74.48           C  
ATOM   3887  CB  SER A 246       9.911   1.706   5.443  1.00 74.48           C  
ATOM   3888  OG  SER A 246       8.537   2.515   5.503  1.00 75.11           O  
ATOM   3889  OG  SER A 246       8.521   1.838   5.655  1.00 75.11           O  
ATOM   3890  H   SER A 246      11.454   3.473   5.413  1.00 75.44           H  
ATOM   3891  HG  SER A 246       8.819   3.372   5.167  1.00 75.11           H  
ATOM   3892  N   VAL A 247      12.190   0.275   6.356  1.00 72.69           N  
ATOM   3893  N   VAL A 247      12.132   0.264   6.260  1.00 72.69           N  
ATOM   3894  CA  VAL A 247      12.954  -0.940   6.617  1.00 71.79           C  
ATOM   3895  CA  VAL A 247      12.912  -0.918   6.589  1.00 71.79           C  
ATOM   3896  C   VAL A 247      13.915  -0.782   7.810  1.00 71.70           C  
ATOM   3897  C   VAL A 247      13.784  -0.702   7.831  1.00 71.70           C  
ATOM   3898  O   VAL A 247      13.853  -1.615   8.709  1.00 71.74           O  
ATOM   3899  O   VAL A 247      13.573  -1.351   8.851  1.00 71.74           O  
ATOM   3900  CB  VAL A 247      13.716  -1.427   5.350  1.00 71.53           C  
ATOM   3901  CB  VAL A 247      13.749  -1.366   5.393  1.00 71.53           C  
ATOM   3902  CG1 VAL A 247      14.748  -2.546   5.600  1.00 71.10           C  
ATOM   3903  CG1 VAL A 247      14.488  -2.642   5.710  1.00 71.10           C  
ATOM   3904  CG2 VAL A 247      12.726  -1.898   4.267  1.00 70.98           C  
ATOM   3905  CG2 VAL A 247      12.864  -1.555   4.183  1.00 70.98           C  
ATOM   3906  H   VAL A 247      12.307   0.684   5.438  1.00 72.69           H  
ATOM   3907  N   LEU A 248      14.728   0.291   7.831  1.00 71.32           N  
ATOM   3908  N   LEU A 248      14.715   0.245   7.769  1.00 71.32           N  
ATOM   3909  CA  LEU A 248      15.707   0.547   8.894  1.00 71.22           C  
ATOM   3910  CA  LEU A 248      15.664   0.443   8.868  1.00 71.22           C  
ATOM   3911  C   LEU A 248      15.104   0.843  10.276  1.00 71.27           C  
ATOM   3912  C   LEU A 248      15.027   0.658  10.245  1.00 71.27           C  
ATOM   3913  O   LEU A 248      15.751   0.495  11.260  1.00 70.96           O  
ATOM   3914  O   LEU A 248      15.559   0.191  11.258  1.00 70.96           O  
ATOM   3915  CB  LEU A 248      16.701   1.651   8.483  1.00 70.88           C  
ATOM   3916  CB  LEU A 248      16.661   1.563   8.552  1.00 70.88           C  
ATOM   3917  CG  LEU A 248      17.683   1.242   7.364  1.00 70.28           C  
ATOM   3918  CG  LEU A 248      17.601   1.316   7.370  1.00 70.28           C  
ATOM   3919  CD1 LEU A 248      18.665   2.385   7.075  1.00 70.18           C  
ATOM   3920  CD1 LEU A 248      18.569   2.455   7.264  1.00 70.18           C  
ATOM   3921  CD2 LEU A 248      18.453  -0.054   7.679  1.00 68.70           C  
ATOM   3922  CD2 LEU A 248      18.346  -0.003   7.462  1.00 68.70           C  
ATOM   3923  H   LEU A 248      14.703   0.963   7.074  1.00 71.32           H  
ATOM   3924  N   LYS A 249      13.893   1.425  10.344  1.00 71.63           N  
ATOM   3925  N   LYS A 249      13.898   1.362  10.275  1.00 71.63           N  
ATOM   3926  CA  LYS A 249      13.139   1.614  11.590  1.00 71.95           C  
ATOM   3927  CA  LYS A 249      13.167   1.592  11.522  1.00 71.95           C  
ATOM   3928  C   LYS A 249      12.782   0.267  12.242  1.00 71.64           C  
ATOM   3929  C   LYS A 249      12.777   0.258  12.151  1.00 71.64           C  
ATOM   3930  O   LYS A 249      13.108   0.053  13.409  1.00 71.62           O  
ATOM   3931  O   LYS A 249      12.997   0.039  13.348  1.00 71.62           O  
ATOM   3932  CB  LYS A 249      11.870   2.448  11.302  1.00 72.16           C  
ATOM   3933  CB  LYS A 249      11.924   2.466  11.287  1.00 72.16           C  
ATOM   3934  CG  LYS A 249      10.943   2.709  12.507  1.00 73.36           C  
ATOM   3935  CG  LYS A 249      11.049   2.696  12.526  1.00 73.36           C  
ATOM   3936  CD  LYS A 249       9.470   2.765  12.085  1.00 75.19           C  
ATOM   3937  CD  LYS A 249       9.580   2.394  12.228  1.00 75.19           C  
ATOM   3938  CE  LYS A 249       8.520   2.904  13.282  1.00 75.32           C  
ATOM   3939  CE  LYS A 249       8.640   3.152  13.165  1.00 75.32           C  
ATOM   3940  NZ  LYS A 249       7.114   2.748  12.871  1.00 75.82           N1+
ATOM   3941  NZ  LYS A 249       7.220   2.884  12.783  1.00 75.82           N1+
ATOM   3942  H   LYS A 249      13.422   1.701   9.493  1.00 71.63           H  
ATOM   3943  HZ1 LYS A 249       6.991   1.830  12.467  1.00 75.82           H  
ATOM   3944  HZ2 LYS A 249       6.513   2.842  13.677  1.00 75.82           H  
ATOM   3945  HZ3 LYS A 249       6.879   3.453  12.187  1.00 75.82           H  
ATOM   3946  N   GLU A 250      12.124  -0.602  11.457  1.00 71.19           N  
ATOM   3947  N   GLU A 250      12.223  -0.631  11.329  1.00 71.19           N  
ATOM   3948  CA  GLU A 250      11.686  -1.935  11.864  1.00 71.13           C  
ATOM   3949  CA  GLU A 250      11.761  -1.917  11.817  1.00 71.13           C  
ATOM   3950  C   GLU A 250      12.871  -2.875  12.155  1.00 70.63           C  
ATOM   3951  C   GLU A 250      12.948  -2.816  12.088  1.00 70.63           C  
ATOM   3952  O   GLU A 250      12.789  -3.656  13.101  1.00 70.91           O  
ATOM   3953  O   GLU A 250      12.926  -3.595  13.039  1.00 70.91           O  
ATOM   3954  CB  GLU A 250      10.756  -2.524  10.779  1.00 71.31           C  
ATOM   3955  CB  GLU A 250      10.757  -2.558  10.855  1.00 71.31           C  
ATOM   3956  CG  GLU A 250       9.511  -1.673  10.430  1.00 73.64           C  
ATOM   3957  CG  GLU A 250       9.599  -1.633  10.443  1.00 73.64           C  
ATOM   3958  CD  GLU A 250       8.426  -1.681  11.513  1.00 75.39           C  
ATOM   3959  CD  GLU A 250       8.412  -1.635  11.415  1.00 75.39           C  
ATOM   3960  OE1 GLU A 250       7.581  -2.602  11.465  1.00 76.67           O  
ATOM   3961  OE1 GLU A 250       7.557  -2.542  11.301  1.00 76.67           O  
ATOM   3962  OE2 GLU A 250       8.437  -0.755  12.355  1.00 75.11           O1-
ATOM   3963  OE2 GLU A 250       8.318  -0.727  12.283  1.00 75.11           O1-
ATOM   3964  H   GLU A 250      11.897  -0.336  10.508  1.00 71.19           H  
ATOM   3965  N   VAL A 251      13.953  -2.758  11.362  1.00 70.18           N  
ATOM   3966  N   VAL A 251      13.997  -2.676  11.280  1.00 70.18           N  
ATOM   3967  CA  VAL A 251      15.199  -3.506  11.526  1.00 69.57           C  
ATOM   3968  CA  VAL A 251      15.227  -3.457  11.448  1.00 69.57           C  
ATOM   3969  C   VAL A 251      15.952  -3.106  12.805  1.00 69.28           C  
ATOM   3970  C   VAL A 251      15.930  -3.100  12.748  1.00 69.28           C  
ATOM   3971  O   VAL A 251      16.341  -4.003  13.543  1.00 69.59           O  
ATOM   3972  O   VAL A 251      16.269  -3.988  13.531  1.00 69.59           O  
ATOM   3973  CB  VAL A 251      16.134  -3.377  10.284  1.00 69.49           C  
ATOM   3974  CB  VAL A 251      16.214  -3.317  10.247  1.00 69.49           C  
ATOM   3975  CG1 VAL A 251      17.631  -3.638  10.540  1.00 69.37           C  
ATOM   3976  CG1 VAL A 251      17.559  -3.914  10.579  1.00 69.37           C  
ATOM   3977  CG2 VAL A 251      15.656  -4.261   9.118  1.00 69.28           C  
ATOM   3978  CG2 VAL A 251      15.680  -4.012   9.019  1.00 69.28           C  
ATOM   3979  H   VAL A 251      13.926  -2.110  10.584  1.00 70.18           H  
ATOM   3980  N   TYR A 252      16.128  -1.798  13.061  1.00 68.92           N  
ATOM   3981  N   TYR A 252      16.141  -1.807  12.976  1.00 68.92           N  
ATOM   3982  CA  TYR A 252      16.794  -1.278  14.261  1.00 68.71           C  
ATOM   3983  CA  TYR A 252      16.823  -1.329  14.183  1.00 68.71           C  
ATOM   3984  C   TYR A 252      16.075  -1.661  15.564  1.00 68.28           C  
ATOM   3985  C   TYR A 252      16.099  -1.720  15.473  1.00 68.28           C  
ATOM   3986  O   TYR A 252      16.743  -2.060  16.517  1.00 68.14           O  
ATOM   3987  O   TYR A 252      16.738  -2.212  16.402  1.00 68.14           O  
ATOM   3988  CB  TYR A 252      16.984   0.248  14.134  1.00 68.94           C  
ATOM   3989  CB  TYR A 252      17.013   0.188  14.118  1.00 68.94           C  
ATOM   3990  CG  TYR A 252      17.431   0.968  15.396  1.00 69.62           C  
ATOM   3991  CG  TYR A 252      17.402   0.870  15.422  1.00 69.62           C  
ATOM   3992  CD1 TYR A 252      18.781   0.922  15.802  1.00 69.61           C  
ATOM   3993  CD1 TYR A 252      18.728   0.844  15.887  1.00 69.61           C  
ATOM   3994  CD2 TYR A 252      16.487   1.663  16.182  1.00 70.02           C  
ATOM   3995  CD2 TYR A 252      16.449   1.574  16.170  1.00 70.02           C  
ATOM   3996  CE1 TYR A 252      19.182   1.559  16.993  1.00 69.99           C  
ATOM   3997  CE1 TYR A 252      19.092   1.490  17.079  1.00 69.99           C  
ATOM   3998  CE2 TYR A 252      16.888   2.299  17.372  1.00 70.70           C  
ATOM   3999  CE2 TYR A 252      16.797   2.225  17.358  1.00 70.70           C  
ATOM   4000  CZ  TYR A 252      18.235   2.247  17.778  1.00 70.84           C  
ATOM   4001  CZ  TYR A 252      18.119   2.184  17.810  1.00 70.84           C  
ATOM   4002  OH  TYR A 252      18.620   2.868  18.930  1.00 70.01           O  
ATOM   4003  OH  TYR A 252      18.455   2.840  18.987  1.00 70.01           O  
ATOM   4004  H   TYR A 252      15.784  -1.106  12.407  1.00 68.92           H  
ATOM   4005  HH  TYR A 252      19.562   2.798  19.102  1.00 70.01           H  
ATOM   4006  N   GLN A 253      14.737  -1.548  15.565  1.00 67.81           N  
ATOM   4007  N   GLN A 253      14.779  -1.489  15.515  1.00 67.81           N  
ATOM   4008  CA  GLN A 253      13.868  -1.920  16.680  1.00 67.25           C  
ATOM   4009  CA  GLN A 253      13.925  -1.845  16.658  1.00 67.25           C  
ATOM   4010  C   GLN A 253      13.951  -3.420  17.025  1.00 66.92           C  
ATOM   4011  C   GLN A 253      14.004  -3.337  16.983  1.00 66.92           C  
ATOM   4012  O   GLN A 253      14.015  -3.760  18.205  1.00 66.96           O  
ATOM   4013  O   GLN A 253      14.081  -3.726  18.152  1.00 66.96           O  
ATOM   4014  CB  GLN A 253      12.430  -1.464  16.350  1.00  0.00           C  
ATOM   4015  CB  GLN A 253      12.467  -1.435  16.396  1.00 67.30           C  
ATOM   4016  CG  GLN A 253      11.371  -1.814  17.421  1.00  0.00           C  
ATOM   4017  CD  GLN A 253       9.977  -1.253  17.122  1.00  0.00           C  
ATOM   4018  NE2 GLN A 253       9.567  -1.227  15.851  1.00  0.00           N  
ATOM   4019  OE1 GLN A 253       9.263  -0.861  18.041  1.00  0.00           O  
ATOM   4020  H   GLN A 253      14.270  -1.199  14.738  1.00 67.81           H  
ATOM   4021 HE21 GLN A 253      10.165  -1.562  15.109  1.00  0.00           H  
ATOM   4022 HE22 GLN A 253       8.648  -0.878  15.620  1.00  0.00           H  
ATOM   4023  N   ALA A 254      13.959  -4.272  15.986  1.00 66.33           N  
ATOM   4024  N   ALA A 254      14.001  -4.159  15.937  1.00 66.33           N  
ATOM   4025  CA  ALA A 254      13.990  -5.727  16.106  1.00 65.78           C  
ATOM   4026  CA  ALA A 254      14.072  -5.600  16.083  1.00 65.78           C  
ATOM   4027  C   ALA A 254      15.393  -6.277  16.415  1.00 65.47           C  
ATOM   4028  C   ALA A 254      15.498  -6.078  16.363  1.00 65.47           C  
ATOM   4029  O   ALA A 254      15.543  -7.025  17.380  1.00 65.35           O  
ATOM   4030  O   ALA A 254      15.750  -6.708  17.399  1.00 65.35           O  
ATOM   4031  CB  ALA A 254      13.415  -6.337  14.818  1.00 65.74           C  
ATOM   4032  CB  ALA A 254      13.493  -6.287  14.845  1.00 65.74           C  
ATOM   4033  H   ALA A 254      13.903  -3.907  15.045  1.00 66.33           H  
ATOM   4034  N   PHE A 255      16.388  -5.907  15.590  1.00 64.97           N  
ATOM   4035  N   PHE A 255      16.422  -5.767  15.451  1.00 64.97           N  
ATOM   4036  CA  PHE A 255      17.759  -6.416  15.654  1.00 64.69           C  
ATOM   4037  CA  PHE A 255      17.785  -6.290  15.520  1.00 64.69           C  
ATOM   4038  C   PHE A 255      18.580  -5.815  16.808  1.00 64.67           C  
ATOM   4039  C   PHE A 255      18.570  -5.751  16.721  1.00 64.67           C  
ATOM   4040  O   PHE A 255      19.362  -6.548  17.409  1.00 64.48           O  
ATOM   4041  O   PHE A 255      19.327  -6.498  17.348  1.00 64.48           O  
ATOM   4042  CB  PHE A 255      18.448  -6.221  14.283  1.00 64.55           C  
ATOM   4043  CB  PHE A 255      18.534  -6.035  14.205  1.00 64.55           C  
ATOM   4044  CG  PHE A 255      19.850  -6.791  14.148  1.00 64.84           C  
ATOM   4045  CG  PHE A 255      19.892  -6.705  14.127  1.00 64.84           C  
ATOM   4046  CD1 PHE A 255      20.070  -8.176  14.288  1.00 64.49           C  
ATOM   4047  CD1 PHE A 255      20.029  -8.072  14.337  1.00 64.49           C  
ATOM   4048  CD2 PHE A 255      20.951  -5.944  13.902  1.00 64.66           C  
ATOM   4049  CD2 PHE A 255      21.037  -5.957  13.844  1.00 64.66           C  
ATOM   4050  CE1 PHE A 255      21.357  -8.686  14.192  1.00 65.50           C  
ATOM   4051  CE1 PHE A 255      21.288  -8.681  14.271  1.00 65.50           C  
ATOM   4052  CE2 PHE A 255      22.229  -6.477  13.812  1.00 64.19           C  
ATOM   4053  CE2 PHE A 255      22.300  -6.558  13.775  1.00 64.19           C  
ATOM   4054  CZ  PHE A 255      22.433  -7.843  13.955  1.00 64.49           C  
ATOM   4055  CZ  PHE A 255      22.430  -7.918  13.986  1.00 64.49           C  
ATOM   4056  H   PHE A 255      16.193  -5.265  14.831  1.00 64.97           H  
ATOM   4057  N   ASN A 256      18.385  -4.515  17.101  1.00 64.71           N  
ATOM   4058  N   ASN A 256      18.357  -4.469  17.039  1.00 64.71           N  
ATOM   4059  CA  ASN A 256      19.077  -3.743  18.145  1.00 64.70           C  
ATOM   4060  CA  ASN A 256      19.054  -3.743  18.119  1.00 64.70           C  
ATOM   4061  C   ASN A 256      20.622  -3.797  18.009  1.00 63.73           C  
ATOM   4062  C   ASN A 256      20.587  -3.852  18.041  1.00 63.73           C  
ATOM   4063  O   ASN A 256      21.284  -4.342  18.892  1.00 63.81           O  
ATOM   4064  O   ASN A 256      21.213  -4.496  18.888  1.00 63.81           O  
ATOM   4065  CB  ASN A 256      18.555  -4.161  19.548  1.00 65.36           C  
ATOM   4066  CB  ASN A 256      18.522  -4.143  19.525  1.00 65.36           C  
ATOM   4067  CG  ASN A 256      18.959  -3.193  20.667  1.00 67.00           C  
ATOM   4068  CG  ASN A 256      19.117  -3.266  20.666  1.00 67.00           C  
ATOM   4069  ND2 ASN A 256      18.312  -2.028  20.737  1.00 69.05           N  
ATOM   4070  ND2 ASN A 256      18.578  -2.047  20.817  1.00 69.05           N  
ATOM   4071  OD1 ASN A 256      19.850  -3.494  21.459  1.00 65.74           O  
ATOM   4072  OD1 ASN A 256      20.044  -3.678  21.384  1.00 65.74           O  
ATOM   4073  H   ASN A 256      17.703  -3.993  16.567  1.00 64.71           H  
ATOM   4074 HD21 ASN A 256      17.583  -1.806  20.075  1.00 69.05           H  
ATOM   4075 HD22 ASN A 256      18.546  -1.362  21.458  1.00 69.05           H  
ATOM   4076  N   PRO A 257      21.181  -3.289  16.886  1.00 62.77           N  
ATOM   4077  N   PRO A 257      21.191  -3.221  17.039  1.00 62.77           N  
ATOM   4078  CA  PRO A 257      22.634  -3.348  16.642  1.00 62.19           C  
ATOM   4079  CA  PRO A 257      22.614  -3.438  16.758  1.00 62.19           C  
ATOM   4080  C   PRO A 257      23.452  -2.479  17.615  1.00 61.55           C  
ATOM   4081  C   PRO A 257      23.538  -2.596  17.647  1.00 61.55           C  
ATOM   4082  O   PRO A 257      22.949  -1.466  18.098  1.00 61.14           O  
ATOM   4083  O   PRO A 257      23.126  -1.566  18.185  1.00 61.14           O  
ATOM   4084  CB  PRO A 257      22.768  -2.862  15.193  1.00 62.12           C  
ATOM   4085  CB  PRO A 257      22.749  -3.038  15.287  1.00 62.12           C  
ATOM   4086  CG  PRO A 257      21.581  -1.938  14.983  1.00 62.80           C  
ATOM   4087  CG  PRO A 257      21.389  -2.502  14.884  1.00 62.80           C  
ATOM   4088  CD  PRO A 257      20.481  -2.599  15.799  1.00 62.76           C  
ATOM   4089  CD  PRO A 257      20.594  -2.245  16.119  1.00 62.76           C  
ATOM   4090  N   LYS A 258      24.694  -2.908  17.877  1.00 60.85           N  
ATOM   4091  N   LYS A 258      24.780  -3.057  17.796  1.00 60.85           N  
ATOM   4092  CA  LYS A 258      25.683  -2.192  18.685  1.00 60.03           C  
ATOM   4093  CA  LYS A 258      25.782  -2.382  18.617  1.00 60.03           C  
ATOM   4094  C   LYS A 258      26.700  -1.416  17.829  1.00 59.34           C  
ATOM   4095  C   LYS A 258      26.721  -1.472  17.801  1.00 59.34           C  
ATOM   4096  O   LYS A 258      27.375  -0.536  18.362  1.00 59.16           O  
ATOM   4097  O   LYS A 258      27.383  -0.602  18.368  1.00 59.16           O  
ATOM   4098  CB  LYS A 258      26.401  -3.195  19.616  1.00 60.32           C  
ATOM   4099  CB  LYS A 258      26.571  -3.415  19.434  1.00 60.32           C  
ATOM   4100  CG  LYS A 258      25.494  -3.921  20.627  1.00 60.66           C  
ATOM   4101  CG  LYS A 258      25.931  -3.828  20.799  1.00 60.66           C  
ATOM   4102  CD  LYS A 258      24.494  -2.990  21.343  1.00 59.94           C  
ATOM   4103  CD  LYS A 258      24.528  -3.237  21.050  1.00 59.94           C  
ATOM   4104  CE  LYS A 258      23.997  -3.510  22.699  1.00 61.67           C  
ATOM   4105  CE  LYS A 258      24.065  -3.429  22.503  1.00 61.67           C  
ATOM   4106  NZ  LYS A 258      24.968  -3.242  23.776  1.00 63.09           N1+
ATOM   4107  NZ  LYS A 258      24.937  -2.764  23.542  1.00 63.09           N1+
ATOM   4108  H   LYS A 258      25.022  -3.757  17.432  1.00 60.85           H  
ATOM   4109  HZ1 LYS A 258      25.132  -2.248  23.843  1.00 63.09           H  
ATOM   4110  HZ2 LYS A 258      24.601  -3.580  24.654  1.00 63.09           H  
ATOM   4111  HZ3 LYS A 258      25.838  -3.712  23.573  1.00 63.09           H  
ATOM   4112  N   ALA A 259      26.772  -1.725  16.527  1.00 58.62           N  
ATOM   4113  N   ALA A 259      26.746  -1.678  16.476  1.00 58.62           N  
ATOM   4114  CA  ALA A 259      27.571  -1.009  15.541  1.00 57.25           C  
ATOM   4115  CA  ALA A 259      27.548  -0.910  15.498  1.00 57.25           C  
ATOM   4116  C   ALA A 259      26.929  -1.166  14.160  1.00 56.29           C  
ATOM   4117  C   ALA A 259      26.954  -1.050  14.091  1.00 56.29           C  
ATOM   4118  O   ALA A 259      26.163  -2.103  13.936  1.00 55.89           O  
ATOM   4119  O   ALA A 259      26.250  -2.016  13.801  1.00 55.89           O  
ATOM   4120  CB  ALA A 259      29.024  -1.510  15.566  1.00 57.05           C  
ATOM   4121  CB  ALA A 259      29.019  -1.370  15.501  1.00 57.05           C  
ATOM   4122  H   ALA A 259      26.182  -2.457  16.156  1.00 58.62           H  
ATOM   4123  N   VAL A 260      27.245  -0.224  13.263  1.00 55.45           N  
ATOM   4124  N   VAL A 260      27.246  -0.083  13.223  1.00 55.45           N  
ATOM   4125  CA  VAL A 260      26.710  -0.163  11.909  1.00 54.59           C  
ATOM   4126  CA  VAL A 260      26.682  -0.039  11.872  1.00 54.59           C  
ATOM   4127  C   VAL A 260      27.877  -0.062  10.908  1.00 54.23           C  
ATOM   4128  C   VAL A 260      27.789   0.064  10.825  1.00 54.23           C  
ATOM   4129  O   VAL A 260      28.928   0.485  11.239  1.00 54.32           O  
ATOM   4130  O   VAL A 260      28.796   0.721  11.056  1.00 54.32           O  
ATOM   4131  CB  VAL A 260      25.772   1.065  11.721  1.00 54.37           C  
ATOM   4132  CB  VAL A 260      25.691   1.153  11.702  1.00 54.37           C  
ATOM   4133  CG1 VAL A 260      25.098   1.104  10.337  1.00 54.39           C  
ATOM   4134  CG1 VAL A 260      25.122   1.196  10.293  1.00 54.39           C  
ATOM   4135  CG2 VAL A 260      24.674   1.126  12.795  1.00 53.64           C  
ATOM   4136  CG2 VAL A 260      24.551   1.067  12.691  1.00 53.64           C  
ATOM   4137  H   VAL A 260      27.892   0.514  13.519  1.00 55.45           H  
ATOM   4138  N   VAL A 261      27.669  -0.592   9.695  1.00 53.85           N  
ATOM   4139  N   VAL A 261      27.604  -0.597   9.685  1.00 53.85           N  
ATOM   4140  CA  VAL A 261      28.592  -0.472   8.575  1.00 53.52           C  
ATOM   4141  CA  VAL A 261      28.525  -0.466   8.556  1.00 53.52           C  
ATOM   4142  C   VAL A 261      27.778  -0.054   7.341  1.00 53.57           C  
ATOM   4143  C   VAL A 261      27.770  -0.034   7.311  1.00 53.57           C  
ATOM   4144  O   VAL A 261      27.071  -0.880   6.766  1.00 53.75           O  
ATOM   4145  O   VAL A 261      26.994  -0.811   6.757  1.00 53.75           O  
ATOM   4146  CB  VAL A 261      29.344  -1.802   8.289  1.00 53.51           C  
ATOM   4147  CB  VAL A 261      29.270  -1.774   8.239  1.00 53.51           C  
ATOM   4148  CG1 VAL A 261      30.303  -1.712   7.082  1.00 52.98           C  
ATOM   4149  CG1 VAL A 261      30.213  -1.566   7.046  1.00 52.98           C  
ATOM   4150  CG2 VAL A 261      30.116  -2.288   9.522  1.00 52.36           C  
ATOM   4151  CG2 VAL A 261      30.024  -2.274   9.455  1.00 52.36           C  
ATOM   4152  H   VAL A 261      26.797  -1.069   9.504  1.00 53.85           H  
ATOM   4153  N   LEU A 262      27.879   1.230   6.968  1.00 53.49           N  
ATOM   4154  N   LEU A 262      28.015   1.197   6.872  1.00 53.49           N  
ATOM   4155  CA  LEU A 262      27.249   1.774   5.769  1.00 53.69           C  
ATOM   4156  CA  LEU A 262      27.290   1.786   5.754  1.00 53.69           C  
ATOM   4157  C   LEU A 262      28.168   1.633   4.568  1.00 54.10           C  
ATOM   4158  C   LEU A 262      28.066   1.798   4.466  1.00 54.10           C  
ATOM   4159  O   LEU A 262      29.364   1.878   4.676  1.00 54.08           O  
ATOM   4160  O   LEU A 262      29.175   2.345   4.381  1.00 54.08           O  
ATOM   4161  CB  LEU A 262      26.868   3.256   5.972  1.00 53.53           C  
ATOM   4162  CB  LEU A 262      26.869   3.211   6.068  1.00 53.53           C  
ATOM   4163  CG  LEU A 262      25.350   3.439   6.114  1.00 53.95           C  
ATOM   4164  CG  LEU A 262      25.376   3.381   5.911  1.00 53.95           C  
ATOM   4165  CD1 LEU A 262      24.865   2.705   7.365  1.00 55.37           C  
ATOM   4166  CD1 LEU A 262      24.729   2.700   7.108  1.00 55.37           C  
ATOM   4167  CD2 LEU A 262      24.956   4.927   6.121  1.00 52.98           C  
ATOM   4168  CD2 LEU A 262      24.977   4.850   5.816  1.00 52.98           C  
ATOM   4169  H   LEU A 262      28.516   1.843   7.458  1.00 53.49           H  
ATOM   4170  N   GLN A 263      27.546   1.304   3.437  1.00 54.59           N  
ATOM   4171  N   GLN A 263      27.456   1.206   3.452  1.00 54.59           N  
ATOM   4172  CA  GLN A 263      28.159   1.260   2.129  1.00 55.21           C  
ATOM   4173  CA  GLN A 263      27.988   1.274   2.108  1.00 55.21           C  
ATOM   4174  C   GLN A 263      27.244   2.124   1.254  1.00 55.18           C  
ATOM   4175  C   GLN A 263      27.134   2.253   1.298  1.00 55.18           C  
ATOM   4176  O   GLN A 263      26.084   1.774   1.038  1.00 54.67           O  
ATOM   4177  O   GLN A 263      25.942   2.057   1.076  1.00 54.67           O  
ATOM   4178  CB  GLN A 263      28.320  -0.226   1.746  1.00 55.59           C  
ATOM   4179  CB  GLN A 263      28.038  -0.121   1.495  1.00 55.59           C  
ATOM   4180  CG  GLN A 263      29.173  -0.491   0.494  1.00 56.29           C  
ATOM   4181  CG  GLN A 263      29.083  -0.289   0.417  1.00 56.29           C  
ATOM   4182  CD  GLN A 263      28.390  -0.424  -0.812  1.00 57.59           C  
ATOM   4183  CD  GLN A 263      28.480  -0.262  -0.969  1.00 57.59           C  
ATOM   4184  NE2 GLN A 263      29.100  -0.524  -1.930  1.00 58.72           N  
ATOM   4185  NE2 GLN A 263      29.307  -0.503  -1.987  1.00 58.72           N  
ATOM   4186  OE1 GLN A 263      27.169  -0.303  -0.816  1.00 57.42           O  
ATOM   4187  OE1 GLN A 263      27.276  -0.042  -1.121  1.00 57.42           O  
ATOM   4188  H   GLN A 263      26.556   1.097   3.459  1.00 54.59           H  
ATOM   4189 HE21 GLN A 263      30.098  -0.685  -1.890  1.00 58.72           H  
ATOM   4190 HE22 GLN A 263      28.643  -0.477  -2.832  1.00 58.72           H  
ATOM   4191  N   LEU A 264      27.770   3.293   0.865  1.00 55.84           N  
ATOM   4192  N   LEU A 264      27.770   3.340   0.903  1.00 55.84           N  
ATOM   4193  CA  LEU A 264      27.027   4.390   0.254  1.00 56.27           C  
ATOM   4194  CA  LEU A 264      27.090   4.474   0.300  1.00 56.27           C  
ATOM   4195  C   LEU A 264      27.514   4.577  -1.187  1.00 57.01           C  
ATOM   4196  C   LEU A 264      27.511   4.644  -1.164  1.00 57.01           C  
ATOM   4197  O   LEU A 264      28.111   5.607  -1.493  1.00 57.23           O  
ATOM   4198  O   LEU A 264      27.940   5.722  -1.583  1.00 57.23           O  
ATOM   4199  CB  LEU A 264      27.235   5.671   1.108  1.00 55.74           C  
ATOM   4200  CB  LEU A 264      27.401   5.728   1.114  1.00 55.74           C  
ATOM   4201  CG  LEU A 264      26.660   5.607   2.540  1.00 54.89           C  
ATOM   4202  CG  LEU A 264      26.807   5.689   2.515  1.00 54.89           C  
ATOM   4203  CD1 LEU A 264      27.113   6.817   3.384  1.00 53.83           C  
ATOM   4204  CD1 LEU A 264      27.309   6.829   3.362  1.00 53.83           C  
ATOM   4205  CD2 LEU A 264      25.127   5.427   2.545  1.00 55.09           C  
ATOM   4206  CD2 LEU A 264      25.290   5.740   2.394  1.00 55.09           C  
ATOM   4207  H   LEU A 264      28.738   3.492   1.083  1.00 55.84           H  
ATOM   4208  N   GLY A 265      27.255   3.580  -2.052  1.00 57.44           N  
ATOM   4209  N   GLY A 265      27.397   3.555  -1.923  1.00 57.44           N  
ATOM   4210  CA  GLY A 265      27.629   3.619  -3.468  1.00 57.92           C  
ATOM   4211  CA  GLY A 265      27.696   3.550  -3.339  1.00 57.92           C  
ATOM   4212  C   GLY A 265      26.917   4.770  -4.192  1.00 58.37           C  
ATOM   4213  C   GLY A 265      27.033   4.706  -4.052  1.00 58.37           C  
ATOM   4214  O   GLY A 265      25.704   4.946  -4.063  1.00 58.78           O  
ATOM   4215  O   GLY A 265      25.882   5.049  -3.762  1.00 58.78           O  
ATOM   4216  H   GLY A 265      26.769   2.756  -1.726  1.00 57.44           H  
ATOM   4217  N   ALA A 266      27.700   5.536  -4.964  1.00 58.68           N  
ATOM   4218  N   ALA A 266      27.776   5.296  -4.985  1.00 58.68           N  
ATOM   4219  CA  ALA A 266      27.267   6.707  -5.725  1.00 58.81           C  
ATOM   4220  CA  ALA A 266      27.359   6.485  -5.726  1.00 58.81           C  
ATOM   4221  C   ALA A 266      26.703   6.369  -7.116  1.00 58.78           C  
ATOM   4222  C   ALA A 266      26.597   6.165  -7.000  1.00 58.78           C  
ATOM   4223  O   ALA A 266      26.271   7.277  -7.821  1.00 59.34           O  
ATOM   4224  O   ALA A 266      25.959   7.038  -7.564  1.00 59.34           O  
ATOM   4225  CB  ALA A 266      28.458   7.662  -5.852  1.00 58.91           C  
ATOM   4226  CB  ALA A 266      28.589   7.357  -6.059  1.00 58.91           C  
ATOM   4227  H   ALA A 266      28.679   5.299  -5.056  1.00 58.68           H  
ATOM   4228  N   ASP A 267      26.698   5.083  -7.492  1.00 58.93           N  
ATOM   4229  N   ASP A 267      26.670   4.920  -7.458  1.00 58.93           N  
ATOM   4230  CA  ASP A 267      26.144   4.552  -8.743  1.00 58.74           C  
ATOM   4231  CA  ASP A 267      26.049   4.503  -8.723  1.00 58.74           C  
ATOM   4232  C   ASP A 267      24.604   4.613  -8.847  1.00 58.65           C  
ATOM   4233  C   ASP A 267      24.499   4.518  -8.749  1.00 58.65           C  
ATOM   4234  O   ASP A 267      24.070   4.471  -9.947  1.00 58.82           O  
ATOM   4235  O   ASP A 267      23.888   4.104  -9.729  1.00 58.82           O  
ATOM   4236  CB  ASP A 267      26.684   3.142  -9.102  1.00 58.59           C  
ATOM   4237  CB  ASP A 267      26.597   3.133  -9.151  1.00 58.59           C  
ATOM   4238  CG  ASP A 267      26.701   2.100  -7.973  1.00 58.21           C  
ATOM   4239  CG  ASP A 267      26.646   2.136  -8.008  1.00 58.21           C  
ATOM   4240  OD1 ASP A 267      26.078   2.341  -6.916  1.00 57.86           O  
ATOM   4241  OD1 ASP A 267      26.009   2.373  -6.967  1.00 57.86           O  
ATOM   4242  OD2 ASP A 267      27.268   1.007  -8.215  1.00 59.19           O1-
ATOM   4243  OD2 ASP A 267      27.280   1.069  -8.066  1.00 59.19           O1-
ATOM   4244  H   ASP A 267      27.046   4.385  -6.849  1.00 58.93           H  
ATOM   4245  N   THR A 268      23.921   4.856  -7.716  1.00 58.58           N  
ATOM   4246  N   THR A 268      23.872   4.984  -7.677  1.00 58.58           N  
ATOM   4247  CA  THR A 268      22.488   5.150  -7.651  1.00 58.64           C  
ATOM   4248  CA  THR A 268      22.429   5.183  -7.661  1.00 58.64           C  
ATOM   4249  C   THR A 268      22.140   6.581  -8.121  1.00 58.86           C  
ATOM   4250  C   THR A 268      22.087   6.569  -8.154  1.00 58.86           C  
ATOM   4251  O   THR A 268      20.976   6.847  -8.420  1.00 58.63           O  
ATOM   4252  O   THR A 268      20.922   6.876  -8.401  1.00 58.63           O  
ATOM   4253  CB  THR A 268      21.967   5.046  -6.193  1.00 58.91           C  
ATOM   4254  CB  THR A 268      21.874   5.081  -6.231  1.00 58.91           C  
ATOM   4255  CG2 THR A 268      22.232   3.689  -5.538  1.00 58.71           C  
ATOM   4256  CG2 THR A 268      22.281   3.786  -5.554  1.00 58.71           C  
ATOM   4257  OG1 THR A 268      22.508   6.056  -5.364  1.00 59.28           O  
ATOM   4258  OG1 THR A 268      22.460   6.111  -5.418  1.00 59.28           O  
ATOM   4259  H   THR A 268      24.429   4.928  -6.847  1.00 58.58           H  
ATOM   4260  HG1 THR A 268      23.371   5.767  -5.052  1.00 59.28           H  
ATOM   4261  N   ILE A 269      23.130   7.487  -8.113  1.00 59.61           N  
ATOM   4262  N   ILE A 269      23.101   7.424  -8.254  1.00 59.61           N  
ATOM   4263  CA  ILE A 269      22.942   8.914  -8.346  1.00 59.94           C  
ATOM   4264  CA  ILE A 269      22.881   8.862  -8.435  1.00 59.94           C  
ATOM   4265  C   ILE A 269      22.734   9.197  -9.846  1.00 60.21           C  
ATOM   4266  C   ILE A 269      22.713   9.198  -9.902  1.00 60.21           C  
ATOM   4267  O   ILE A 269      23.336   8.528 -10.686  1.00 60.67           O  
ATOM   4268  O   ILE A 269      23.339   8.575 -10.760  1.00 60.67           O  
ATOM   4269  CB  ILE A 269      24.151   9.730  -7.792  1.00 59.64           C  
ATOM   4270  CB  ILE A 269      24.022   9.701  -7.775  1.00 59.64           C  
ATOM   4271  CG1 ILE A 269      24.433   9.435  -6.294  1.00 59.01           C  
ATOM   4272  CG1 ILE A 269      24.189   9.341  -6.288  1.00 59.01           C  
ATOM   4273  CG2 ILE A 269      24.083  11.253  -8.019  1.00 60.52           C  
ATOM   4274  CG2 ILE A 269      23.796  11.216  -7.961  1.00 60.52           C  
ATOM   4275  CD1 ILE A 269      23.344   9.881  -5.308  1.00 56.73           C  
ATOM   4276  CD1 ILE A 269      23.227  10.021  -5.309  1.00 56.73           C  
ATOM   4277  H   ILE A 269      24.070   7.199  -7.880  1.00 59.61           H  
ATOM   4278  N   ALA A 270      21.875  10.185 -10.146  1.00 60.64           N  
ATOM   4279  N   ALA A 270      21.844  10.165 -10.172  1.00 60.64           N  
ATOM   4280  CA  ALA A 270      21.580  10.679 -11.490  1.00 61.43           C  
ATOM   4281  CA  ALA A 270      21.669  10.744 -11.496  1.00 61.43           C  
ATOM   4282  C   ALA A 270      22.846  11.155 -12.220  1.00 62.15           C  
ATOM   4283  C   ALA A 270      23.011  11.018 -12.164  1.00 62.15           C  
ATOM   4284  O   ALA A 270      23.709  11.763 -11.592  1.00 62.64           O  
ATOM   4285  O   ALA A 270      23.956  11.457 -11.516  1.00 62.64           O  
ATOM   4286  CB  ALA A 270      20.578  11.831 -11.363  1.00 61.35           C  
ATOM   4287  CB  ALA A 270      20.888  12.022 -11.387  1.00 61.35           C  
ATOM   4288  H   ALA A 270      21.413  10.672  -9.388  1.00 60.64           H  
ATOM   4289  N   GLY A 271      22.935  10.860 -13.524  1.00 62.85           N  
ATOM   4290  N   GLY A 271      23.106  10.730 -13.456  1.00 62.85           N  
ATOM   4291  CA  GLY A 271      24.089  11.205 -14.356  1.00 63.59           C  
ATOM   4292  CA  GLY A 271      24.318  11.021 -14.190  1.00 63.59           C  
ATOM   4293  C   GLY A 271      25.196  10.138 -14.309  1.00 64.40           C  
ATOM   4294  C   GLY A 271      25.350   9.917 -14.163  1.00 64.40           C  
ATOM   4295  O   GLY A 271      26.129  10.229 -15.106  1.00 64.61           O  
ATOM   4296  O   GLY A 271      26.313   9.966 -14.946  1.00 64.61           O  
ATOM   4297  H   GLY A 271      22.185  10.352 -13.971  1.00 62.85           H  
ATOM   4298  N   ASP A 272      25.099   9.121 -13.431  1.00 64.82           N  
ATOM   4299  N   ASP A 272      25.179   8.931 -13.276  1.00 64.82           N  
ATOM   4300  CA  ASP A 272      25.964   7.939 -13.444  1.00 65.16           C  
ATOM   4301  CA  ASP A 272      26.033   7.749 -13.322  1.00 65.16           C  
ATOM   4302  C   ASP A 272      25.658   7.123 -14.723  1.00 65.26           C  
ATOM   4303  C   ASP A 272      25.699   7.002 -14.600  1.00 65.26           C  
ATOM   4304  O   ASP A 272      24.476   6.904 -14.993  1.00 65.62           O  
ATOM   4305  O   ASP A 272      24.541   6.711 -14.848  1.00 65.62           O  
ATOM   4306  CB  ASP A 272      25.739   7.092 -12.173  1.00 65.12           C  
ATOM   4307  CB  ASP A 272      25.842   6.848 -12.108  1.00 65.12           C  
ATOM   4308  CG  ASP A 272      26.849   6.066 -11.944  1.00 66.93           C  
ATOM   4309  CG  ASP A 272      27.009   5.872 -11.925  1.00 66.93           C  
ATOM   4310  OD1 ASP A 272      27.886   6.482 -11.384  1.00 67.87           O  
ATOM   4311  OD1 ASP A 272      28.063   6.260 -11.363  1.00 67.87           O  
ATOM   4312  OD2 ASP A 272      26.720   4.935 -12.459  1.00 68.70           O1-
ATOM   4313  OD2 ASP A 272      26.972   4.692 -12.330  1.00 68.70           O1-
ATOM   4314  H   ASP A 272      24.326   9.092 -12.781  1.00 64.82           H  
ATOM   4315  N   PRO A 273      26.690   6.722 -15.507  1.00 65.50           N  
ATOM   4316  N   PRO A 273      26.701   6.700 -15.421  1.00 65.50           N  
ATOM   4317  CA  PRO A 273      26.492   6.017 -16.790  1.00 65.49           C  
ATOM   4318  CA  PRO A 273      26.473   6.035 -16.717  1.00 65.49           C  
ATOM   4319  C   PRO A 273      25.792   4.648 -16.697  1.00 65.49           C  
ATOM   4320  C   PRO A 273      25.698   4.726 -16.573  1.00 65.49           C  
ATOM   4321  O   PRO A 273      25.260   4.191 -17.708  1.00 65.43           O  
ATOM   4322  O   PRO A 273      25.163   4.215 -17.553  1.00 65.43           O  
ATOM   4323  CB  PRO A 273      27.910   5.896 -17.372  1.00 65.30           C  
ATOM   4324  CB  PRO A 273      27.889   5.733 -17.204  1.00 65.30           C  
ATOM   4325  CG  PRO A 273      28.820   5.913 -16.157  1.00 65.23           C  
ATOM   4326  CG  PRO A 273      28.728   5.771 -15.960  1.00 65.23           C  
ATOM   4327  CD  PRO A 273      28.116   6.899 -15.235  1.00 65.56           C  
ATOM   4328  CD  PRO A 273      28.136   6.906 -15.158  1.00 65.56           C  
ATOM   4329  N   MET A 274      25.756   4.049 -15.493  1.00 65.60           N  
ATOM   4330  N   MET A 274      25.646   4.197 -15.354  1.00 65.60           N  
ATOM   4331  CA  MET A 274      24.999   2.833 -15.190  1.00 65.77           C  
ATOM   4332  CA  MET A 274      24.865   3.004 -15.070  1.00 65.77           C  
ATOM   4333  C   MET A 274      23.470   3.062 -15.139  1.00 65.55           C  
ATOM   4334  C   MET A 274      23.372   3.321 -14.987  1.00 65.55           C  
ATOM   4335  O   MET A 274      22.731   2.084 -15.242  1.00 65.52           O  
ATOM   4336  O   MET A 274      22.537   2.426 -14.846  1.00 65.52           O  
ATOM   4337  CB  MET A 274      25.583   2.205 -13.909  1.00 65.98           C  
ATOM   4338  CB  MET A 274      25.358   2.325 -13.801  1.00 65.98           C  
ATOM   4339  CG  MET A 274      25.492   0.673 -13.859  1.00 66.59           C  
ATOM   4340  CG  MET A 274      25.632   0.852 -14.005  1.00 66.59           C  
ATOM   4341  SD  MET A 274      26.898  -0.105 -13.019  1.00 67.28           S  
ATOM   4342  SD  MET A 274      27.041   0.321 -13.059  1.00 67.28           S  
ATOM   4343  CE  MET A 274      28.146  -0.068 -14.331  1.00 66.99           C  
ATOM   4344  CE  MET A 274      28.068  -0.383 -14.336  1.00 66.99           C  
ATOM   4345  H   MET A 274      26.214   4.485 -14.703  1.00 65.60           H  
ATOM   4346  N   CYS A 275      23.052   4.344 -15.058  1.00 65.24           N  
ATOM   4347  N   CYS A 275      23.058   4.611 -15.032  1.00 65.24           N  
ATOM   4348  CA  CYS A 275      21.777   4.941 -15.484  1.00 64.74           C  
ATOM   4349  CA  CYS A 275      21.754   5.102 -15.469  1.00 64.74           C  
ATOM   4350  C   CYS A 275      20.531   4.107 -15.126  1.00 64.48           C  
ATOM   4351  C   CYS A 275      20.575   4.183 -15.117  1.00 64.48           C  
ATOM   4352  O   CYS A 275      19.798   3.669 -16.014  1.00 64.55           O  
ATOM   4353  O   CYS A 275      19.862   3.710 -16.000  1.00 64.55           O  
ATOM   4354  CB  CYS A 275      21.853   5.347 -16.977  1.00 64.81           C  
ATOM   4355  CB  CYS A 275      21.835   5.334 -16.981  1.00 64.81           C  
ATOM   4356  SG  CYS A 275      20.443   6.368 -17.510  1.00 63.84           S  
ATOM   4357  SG  CYS A 275      20.464   6.216 -17.717  1.00 63.84           S  
ATOM   4358  H   CYS A 275      23.772   5.036 -14.900  1.00 65.24           H  
ATOM   4359  HG  CYS A 275      19.533   5.394 -17.403  1.00 63.84           H  
ATOM   4360  N   SER A 276      20.353   3.872 -13.819  1.00 64.10           N  
ATOM   4361  N   SER A 276      20.385   3.934 -13.827  1.00 64.10           N  
ATOM   4362  CA  SER A 276      19.331   2.978 -13.288  1.00 63.88           C  
ATOM   4363  CA  SER A 276      19.288   3.094 -13.364  1.00 63.88           C  
ATOM   4364  C   SER A 276      18.440   3.747 -12.308  1.00 64.02           C  
ATOM   4365  C   SER A 276      18.414   3.791 -12.324  1.00 64.02           C  
ATOM   4366  O   SER A 276      17.317   4.080 -12.675  1.00 63.99           O  
ATOM   4367  O   SER A 276      17.227   4.000 -12.567  1.00 63.99           O  
ATOM   4368  CB  SER A 276      20.015   1.762 -12.652  1.00 63.89           C  
ATOM   4369  CB  SER A 276      19.812   1.765 -12.830  1.00 63.89           C  
ATOM   4370  OG  SER A 276      20.507   0.893 -13.651  1.00 63.52           O  
ATOM   4371  OG  SER A 276      20.549   1.095 -13.833  1.00 63.52           O  
ATOM   4372  H   SER A 276      21.004   4.259 -13.151  1.00 64.10           H  
ATOM   4373  HG  SER A 276      21.220   1.340 -14.121  1.00 63.52           H  
ATOM   4374  N   PHE A 277      18.956   4.072 -11.113  1.00 64.13           N  
ATOM   4375  N   PHE A 277      18.996   4.154 -11.177  1.00 64.13           N  
ATOM   4376  CA  PHE A 277      18.259   4.916 -10.135  1.00 63.99           C  
ATOM   4377  CA  PHE A 277      18.266   4.891 -10.136  1.00 63.99           C  
ATOM   4378  C   PHE A 277      18.501   6.409 -10.412  1.00 63.98           C  
ATOM   4379  C   PHE A 277      18.381   6.388 -10.380  1.00 63.98           C  
ATOM   4380  O   PHE A 277      19.345   6.754 -11.242  1.00 63.83           O  
ATOM   4381  O   PHE A 277      19.139   6.824 -11.253  1.00 63.83           O  
ATOM   4382  CB  PHE A 277      18.702   4.524  -8.714  1.00 64.05           C  
ATOM   4383  CB  PHE A 277      18.799   4.571  -8.740  1.00 64.05           C  
ATOM   4384  CG  PHE A 277      18.391   3.113  -8.245  1.00 64.50           C  
ATOM   4385  CG  PHE A 277      18.511   3.175  -8.262  1.00 64.50           C  
ATOM   4386  CD1 PHE A 277      18.950   2.673  -7.027  1.00 64.96           C  
ATOM   4387  CD1 PHE A 277      19.191   2.670  -7.156  1.00 64.96           C  
ATOM   4388  CD2 PHE A 277      17.484   2.269  -8.927  1.00 65.38           C  
ATOM   4389  CD2 PHE A 277      17.565   2.369  -8.895  1.00 65.38           C  
ATOM   4390  CE1 PHE A 277      18.636   1.420  -6.527  1.00 66.27           C  
ATOM   4391  CE1 PHE A 277      18.941   1.380  -6.688  1.00 66.27           C  
ATOM   4392  CE2 PHE A 277      17.184   1.019  -8.414  1.00 66.08           C  
ATOM   4393  CE2 PHE A 277      17.301   1.072  -8.437  1.00 66.08           C  
ATOM   4394  CZ  PHE A 277      17.752   0.608  -7.220  1.00 66.52           C  
ATOM   4395  CZ  PHE A 277      17.988   0.575  -7.336  1.00 66.52           C  
ATOM   4396  H   PHE A 277      19.894   3.790 -10.868  1.00 64.13           H  
ATOM   4397  N   ASN A 278      17.733   7.265  -9.723  1.00 63.98           N  
ATOM   4398  N   ASN A 278      17.640   7.180  -9.607  1.00 63.98           N  
ATOM   4399  CA  ASN A 278      17.688   8.705  -9.973  1.00 64.13           C  
ATOM   4400  CA  ASN A 278      17.674   8.624  -9.802  1.00 64.13           C  
ATOM   4401  C   ASN A 278      17.848   9.515  -8.681  1.00 64.10           C  
ATOM   4402  C   ASN A 278      17.875   9.463  -8.553  1.00 64.10           C  
ATOM   4403  O   ASN A 278      17.168  10.523  -8.486  1.00 64.16           O  
ATOM   4404  O   ASN A 278      17.151  10.426  -8.282  1.00 64.16           O  
ATOM   4405  CB  ASN A 278      16.387   9.034 -10.748  1.00 64.20           C  
ATOM   4406  CB  ASN A 278      16.474   9.099 -10.595  1.00 64.20           C  
ATOM   4407  CG  ASN A 278      16.640   9.795 -12.045  1.00 65.16           C  
ATOM   4408  CG  ASN A 278      16.888   9.853 -11.818  1.00 65.16           C  
ATOM   4409  ND2 ASN A 278      15.810   9.533 -13.052  1.00 66.86           N  
ATOM   4410  ND2 ASN A 278      16.116   9.709 -12.890  1.00 66.86           N  
ATOM   4411  OD1 ASN A 278      17.549  10.618 -12.137  1.00 64.94           O  
ATOM   4412  OD1 ASN A 278      17.920  10.544 -11.816  1.00 64.94           O  
ATOM   4413  H   ASN A 278      17.075   6.923  -9.034  1.00 63.98           H  
ATOM   4414 HD21 ASN A 278      15.059   8.869 -12.937  1.00 66.86           H  
ATOM   4415 HD22 ASN A 278      15.875  10.067 -13.906  1.00 66.86           H  
ATOM   4416  N   MET A 279      18.779   9.067  -7.828  1.00 64.05           N  
ATOM   4417  N   MET A 279      18.913   9.108  -7.821  1.00 64.05           N  
ATOM   4418  CA  MET A 279      19.110   9.726  -6.573  1.00 63.95           C  
ATOM   4419  CA  MET A 279      19.184   9.712  -6.541  1.00 63.95           C  
ATOM   4420  C   MET A 279      19.895  11.028  -6.783  1.00 63.67           C  
ATOM   4421  C   MET A 279      19.971  11.000  -6.657  1.00 63.67           C  
ATOM   4422  O   MET A 279      20.562  11.215  -7.799  1.00 63.24           O  
ATOM   4423  O   MET A 279      20.698  11.218  -7.621  1.00 63.24           O  
ATOM   4424  CB  MET A 279      19.898   8.743  -5.678  1.00 64.22           C  
ATOM   4425  CB  MET A 279      19.929   8.702  -5.674  1.00 64.22           C  
ATOM   4426  CG  MET A 279      19.120   7.472  -5.307  1.00 64.56           C  
ATOM   4427  CG  MET A 279      19.100   7.461  -5.396  1.00 64.56           C  
ATOM   4428  SD  MET A 279      17.544   7.776  -4.469  1.00 64.41           S  
ATOM   4429  SD  MET A 279      17.478   7.942  -4.786  1.00 64.41           S  
ATOM   4430  CE  MET A 279      18.159   8.503  -2.927  1.00 63.84           C  
ATOM   4431  CE  MET A 279      17.927   8.806  -3.266  1.00 63.84           C  
ATOM   4432  H   MET A 279      19.320   8.246  -8.063  1.00 64.05           H  
ATOM   4433  N   THR A 280      19.831  11.880  -5.760  1.00 63.51           N  
ATOM   4434  N   THR A 280      19.775  11.863  -5.670  1.00 63.51           N  
ATOM   4435  CA  THR A 280      20.788  12.940  -5.486  1.00 63.65           C  
ATOM   4436  CA  THR A 280      20.685  12.959  -5.404  1.00 63.65           C  
ATOM   4437  C   THR A 280      21.489  12.586  -4.151  1.00 63.37           C  
ATOM   4438  C   THR A 280      21.369  12.599  -4.087  1.00 63.37           C  
ATOM   4439  O   THR A 280      20.967  11.758  -3.395  1.00 63.69           O  
ATOM   4440  O   THR A 280      20.838  11.793  -3.312  1.00 63.69           O  
ATOM   4441  CB  THR A 280      20.113  14.342  -5.383  1.00 63.97           C  
ATOM   4442  CB  THR A 280      19.928  14.302  -5.273  1.00 63.97           C  
ATOM   4443  CG2 THR A 280      19.079  14.619  -6.481  1.00 63.93           C  
ATOM   4444  CG2 THR A 280      18.926  14.494  -6.414  1.00 63.93           C  
ATOM   4445  OG1 THR A 280      19.553  14.629  -4.116  1.00 64.70           O  
ATOM   4446  OG1 THR A 280      19.120  14.289  -4.087  1.00 64.70           O  
ATOM   4447  H   THR A 280      19.174  11.696  -5.010  1.00 63.51           H  
ATOM   4448  HG1 THR A 280      18.656  14.272  -4.085  1.00 64.70           H  
ATOM   4449  N   PRO A 281      22.638  13.233  -3.849  1.00 62.79           N  
ATOM   4450  N   PRO A 281      22.550  13.150  -3.836  1.00 62.79           N  
ATOM   4451  CA  PRO A 281      23.316  13.077  -2.548  1.00 62.85           C  
ATOM   4452  CA  PRO A 281      23.221  12.949  -2.548  1.00 62.85           C  
ATOM   4453  C   PRO A 281      22.483  13.454  -1.312  1.00 62.83           C  
ATOM   4454  C   PRO A 281      22.362  13.353  -1.339  1.00 62.83           C  
ATOM   4455  O   PRO A 281      22.799  12.974  -0.228  1.00 62.28           O  
ATOM   4456  O   PRO A 281      22.559  12.837  -0.234  1.00 62.28           O  
ATOM   4457  CB  PRO A 281      24.555  13.975  -2.667  1.00 62.74           C  
ATOM   4458  CB  PRO A 281      24.458  13.838  -2.664  1.00 62.74           C  
ATOM   4459  CG  PRO A 281      24.812  14.070  -4.161  1.00 62.87           C  
ATOM   4460  CG  PRO A 281      24.700  13.923  -4.116  1.00 62.87           C  
ATOM   4461  CD  PRO A 281      23.408  14.102  -4.738  1.00 62.64           C  
ATOM   4462  CD  PRO A 281      23.360  13.952  -4.763  1.00 62.64           C  
ATOM   4463  N   VAL A 282      21.444  14.287  -1.500  1.00 63.25           N  
ATOM   4464  N   VAL A 282      21.420  14.265  -1.560  1.00 63.25           N  
ATOM   4465  CA  VAL A 282      20.513  14.729  -0.464  1.00 63.82           C  
ATOM   4466  CA  VAL A 282      20.513  14.715  -0.507  1.00 63.82           C  
ATOM   4467  C   VAL A 282      19.579  13.591  -0.001  1.00 64.02           C  
ATOM   4468  C   VAL A 282      19.676  13.535   0.017  1.00 64.02           C  
ATOM   4469  O   VAL A 282      19.295  13.512   1.193  1.00 64.15           O  
ATOM   4470  O   VAL A 282      19.570  13.324   1.238  1.00 64.15           O  
ATOM   4471  CB  VAL A 282      19.630  15.915  -0.955  1.00 63.82           C  
ATOM   4472  CB  VAL A 282      19.570  15.871  -0.978  1.00 63.82           C  
ATOM   4473  CG1 VAL A 282      18.770  16.533   0.166  1.00 63.90           C  
ATOM   4474  CG1 VAL A 282      19.178  16.761   0.199  1.00 63.90           C  
ATOM   4475  CG2 VAL A 282      20.463  17.023  -1.628  1.00 64.21           C  
ATOM   4476  CG2 VAL A 282      20.203  16.705  -2.097  1.00 64.21           C  
ATOM   4477  H   VAL A 282      21.248  14.629  -2.430  1.00 63.25           H  
ATOM   4478  N   GLY A 283      19.152  12.717  -0.932  1.00 63.83           N  
ATOM   4479  N   GLY A 283      19.105  12.770  -0.916  1.00 63.83           N  
ATOM   4480  CA  GLY A 283      18.268  11.582  -0.659  1.00 63.79           C  
ATOM   4481  CA  GLY A 283      18.287  11.616  -0.588  1.00 63.79           C  
ATOM   4482  C   GLY A 283      18.992  10.481   0.129  1.00 63.75           C  
ATOM   4483  C   GLY A 283      19.030  10.548   0.187  1.00 63.75           C  
ATOM   4484  O   GLY A 283      18.440   9.982   1.109  1.00 63.77           O  
ATOM   4485  O   GLY A 283      18.525  10.033   1.187  1.00 63.77           O  
ATOM   4486  H   GLY A 283      19.445  12.842  -1.892  1.00 63.83           H  
ATOM   4487  N   ILE A 284      20.238  10.149  -0.260  1.00 63.86           N  
ATOM   4488  N   ILE A 284      20.233  10.212  -0.281  1.00 63.86           N  
ATOM   4489  CA  ILE A 284      21.135   9.279   0.514  1.00 63.65           C  
ATOM   4490  CA  ILE A 284      21.092   9.247   0.413  1.00 63.65           C  
ATOM   4491  C   ILE A 284      21.618   9.950   1.817  1.00 63.91           C  
ATOM   4492  C   ILE A 284      21.532   9.833   1.767  1.00 63.91           C  
ATOM   4493  O   ILE A 284      21.854   9.250   2.800  1.00 63.90           O  
ATOM   4494  O   ILE A 284      21.549   9.126   2.789  1.00 63.90           O  
ATOM   4495  CB  ILE A 284      22.350   8.779  -0.337  1.00 63.29           C  
ATOM   4496  CB  ILE A 284      22.288   8.835  -0.484  1.00 63.29           C  
ATOM   4497  CG1 ILE A 284      21.836   7.752  -1.373  1.00 62.95           C  
ATOM   4498  CG1 ILE A 284      21.848   7.763  -1.484  1.00 62.95           C  
ATOM   4499  CG2 ILE A 284      23.521   8.175   0.480  1.00 62.76           C  
ATOM   4500  CG2 ILE A 284      23.476   8.370   0.347  1.00 62.76           C  
ATOM   4501  CD1 ILE A 284      22.912   7.073  -2.229  1.00 63.14           C  
ATOM   4502  CD1 ILE A 284      22.986   7.195  -2.337  1.00 63.14           C  
ATOM   4503  H   ILE A 284      20.636  10.587  -1.079  1.00 63.86           H  
ATOM   4504  N   GLY A 285      21.714  11.289   1.817  1.00 63.86           N  
ATOM   4505  N   GLY A 285      21.844  11.131   1.763  1.00 63.86           N  
ATOM   4506  CA  GLY A 285      22.082  12.110   2.966  1.00 64.26           C  
ATOM   4507  CA  GLY A 285      22.191  11.855   2.970  1.00 64.26           C  
ATOM   4508  C   GLY A 285      21.012  12.064   4.061  1.00 64.58           C  
ATOM   4509  C   GLY A 285      21.086  11.869   4.019  1.00 64.58           C  
ATOM   4510  O   GLY A 285      21.375  12.060   5.233  1.00 64.51           O  
ATOM   4511  O   GLY A 285      21.377  11.853   5.223  1.00 64.51           O  
ATOM   4512  H   GLY A 285      21.530  11.787   0.956  1.00 63.86           H  
ATOM   4513  N   LYS A 286      19.718  11.972   3.698  1.00 64.61           N  
ATOM   4514  N   LYS A 286      19.827  11.909   3.577  1.00 64.61           N  
ATOM   4515  CA  LYS A 286      18.619  11.727   4.636  1.00 64.71           C  
ATOM   4516  CA  LYS A 286      18.708  11.768   4.503  1.00 64.71           C  
ATOM   4517  C   LYS A 286      18.670  10.324   5.259  1.00 64.89           C  
ATOM   4518  C   LYS A 286      18.771  10.402   5.190  1.00 64.89           C  
ATOM   4519  O   LYS A 286      18.368  10.196   6.445  1.00 65.23           O  
ATOM   4520  O   LYS A 286      18.475  10.295   6.390  1.00 65.23           O  
ATOM   4521  CB  LYS A 286      17.249  11.981   3.976  1.00 64.70           C  
ATOM   4522  CB  LYS A 286      17.358  11.969   3.809  1.00 64.70           C  
ATOM   4523  CG  LYS A 286      16.905  13.471   3.796  1.00 64.82           C  
ATOM   4524  CG  LYS A 286      16.867  13.429   3.792  1.00 64.82           C  
ATOM   4525  CD  LYS A 286      15.396  13.736   3.643  1.00 65.27           C  
ATOM   4526  CD  LYS A 286      15.349  13.546   3.860  1.00 65.27           C  
ATOM   4527  CE  LYS A 286      14.769  13.096   2.392  1.00 65.82           C  
ATOM   4528  CE  LYS A 286      14.676  13.238   2.507  1.00 65.82           C  
ATOM   4529  NZ  LYS A 286      13.322  13.364   2.313  1.00 64.87           N1+
ATOM   4530  NZ  LYS A 286      13.182  13.370   2.574  1.00 64.87           N1+
ATOM   4531  H   LYS A 286      19.472  12.011   2.717  1.00 64.61           H  
ATOM   4532  HZ1 LYS A 286      13.165  14.361   2.265  1.00 64.87           H  
ATOM   4533  HZ2 LYS A 286      12.942  12.925   1.487  1.00 64.87           H  
ATOM   4534  HZ3 LYS A 286      12.864  12.992   3.133  1.00 64.87           H  
ATOM   4535  N   CYS A 287      19.083   9.315   4.471  1.00 64.55           N  
ATOM   4536  N   CYS A 287      19.175   9.370   4.445  1.00 64.55           N  
ATOM   4537  CA  CYS A 287      19.300   7.940   4.931  1.00 64.45           C  
ATOM   4538  CA  CYS A 287      19.309   8.031   5.018  1.00 64.45           C  
ATOM   4539  C   CYS A 287      20.464   7.869   5.937  1.00 63.97           C  
ATOM   4540  C   CYS A 287      20.485   8.000   5.978  1.00 63.97           C  
ATOM   4541  O   CYS A 287      20.339   7.202   6.962  1.00 63.73           O  
ATOM   4542  O   CYS A 287      20.426   7.361   7.033  1.00 63.73           O  
ATOM   4543  CB  CYS A 287      19.571   6.960   3.772  1.00 64.66           C  
ATOM   4544  CB  CYS A 287      19.477   6.975   3.927  1.00 64.66           C  
ATOM   4545  SG  CYS A 287      18.242   6.997   2.535  1.00 66.70           S  
ATOM   4546  SG  CYS A 287      18.188   6.986   2.646  1.00 66.70           S  
ATOM   4547  H   CYS A 287      19.316   9.504   3.506  1.00 64.55           H  
ATOM   4548  HG  CYS A 287      18.483   8.234   2.087  1.00 66.70           H  
ATOM   4549  N   LEU A 288      21.556   8.594   5.636  1.00 63.58           N  
ATOM   4550  N   LEU A 288      21.550   8.708   5.610  1.00 63.58           N  
ATOM   4551  CA  LEU A 288      22.742   8.718   6.478  1.00 63.21           C  
ATOM   4552  CA  LEU A 288      22.736   8.793   6.449  1.00 63.21           C  
ATOM   4553  C   LEU A 288      22.456   9.481   7.786  1.00 63.43           C  
ATOM   4554  C   LEU A 288      22.416   9.514   7.753  1.00 63.43           C  
ATOM   4555  O   LEU A 288      22.853   8.988   8.837  1.00 63.35           O  
ATOM   4556  O   LEU A 288      22.837   9.088   8.820  1.00 63.35           O  
ATOM   4557  CB  LEU A 288      23.897   9.300   5.631  1.00 62.85           C  
ATOM   4558  CB  LEU A 288      23.884   9.471   5.696  1.00 62.85           C  
ATOM   4559  CG  LEU A 288      25.243   9.584   6.341  1.00 62.23           C  
ATOM   4560  CG  LEU A 288      25.224   9.646   6.427  1.00 62.23           C  
ATOM   4561  CD1 LEU A 288      25.775   8.396   7.161  1.00 60.35           C  
ATOM   4562  CD1 LEU A 288      25.768   8.341   6.990  1.00 60.35           C  
ATOM   4563  CD2 LEU A 288      26.312  10.025   5.326  1.00 61.09           C  
ATOM   4564  CD2 LEU A 288      26.245  10.306   5.519  1.00 61.09           C  
ATOM   4565  H   LEU A 288      21.582   9.100   4.761  1.00 63.58           H  
ATOM   4566  N   LYS A 289      21.700  10.594   7.720  1.00 64.09           N  
ATOM   4567  N   LYS A 289      21.654  10.602   7.649  1.00 64.09           N  
ATOM   4568  CA  LYS A 289      21.166  11.320   8.883  1.00 64.27           C  
ATOM   4569  CA  LYS A 289      21.155  11.340   8.812  1.00 64.27           C  
ATOM   4570  C   LYS A 289      20.329  10.435   9.826  1.00 64.42           C  
ATOM   4571  C   LYS A 289      20.392  10.395   9.729  1.00 64.42           C  
ATOM   4572  O   LYS A 289      20.467  10.569  11.041  1.00 64.57           O  
ATOM   4573  O   LYS A 289      20.593  10.403  10.944  1.00 64.57           O  
ATOM   4574  CB  LYS A 289      20.314  12.522   8.419  1.00 64.01           C  
ATOM   4575  CB  LYS A 289      20.239  12.484   8.369  1.00 64.01           C  
ATOM   4576  CG  LYS A 289      21.113  13.750   7.952  1.00 64.22           C  
ATOM   4577  CG  LYS A 289      20.944  13.793   8.112  1.00 64.22           C  
ATOM   4578  CD  LYS A 289      20.199  14.774   7.249  1.00 65.38           C  
ATOM   4579  CD  LYS A 289      20.032  14.757   7.367  1.00 65.38           C  
ATOM   4580  CE  LYS A 289      20.912  16.042   6.752  1.00 66.13           C  
ATOM   4581  CE  LYS A 289      20.804  15.936   6.767  1.00 66.13           C  
ATOM   4582  NZ  LYS A 289      21.323  16.929   7.856  1.00 66.79           N1+
ATOM   4583  NZ  LYS A 289      20.963  17.078   7.725  1.00 66.79           N1+
ATOM   4584  H   LYS A 289      21.415  10.944   6.814  1.00 64.09           H  
ATOM   4585  HZ1 LYS A 289      21.966  16.437   8.462  1.00 66.79           H  
ATOM   4586  HZ2 LYS A 289      21.777  17.750   7.481  1.00 66.79           H  
ATOM   4587  HZ3 LYS A 289      20.510  17.208   8.387  1.00 66.79           H  
ATOM   4588  N   TYR A 290      19.504   9.543   9.246  1.00 64.61           N  
ATOM   4589  N   TYR A 290      19.535   9.569   9.129  1.00 64.61           N  
ATOM   4590  CA  TYR A 290      18.656   8.602   9.978  1.00 64.85           C  
ATOM   4591  CA  TYR A 290      18.755   8.584   9.869  1.00 64.85           C  
ATOM   4592  C   TYR A 290      19.470   7.567  10.774  1.00 64.83           C  
ATOM   4593  C   TYR A 290      19.629   7.599  10.659  1.00 64.83           C  
ATOM   4594  O   TYR A 290      19.193   7.366  11.954  1.00 65.05           O  
ATOM   4595  O   TYR A 290      19.523   7.533  11.885  1.00 65.05           O  
ATOM   4596  CB  TYR A 290      17.652   7.932   9.014  1.00 64.77           C  
ATOM   4597  CB  TYR A 290      17.770   7.844   8.954  1.00 64.77           C  
ATOM   4598  CG  TYR A 290      16.615   7.078   9.716  1.00 66.01           C  
ATOM   4599  CG  TYR A 290      16.761   7.058   9.735  1.00 66.01           C  
ATOM   4600  CD1 TYR A 290      15.449   7.686  10.223  1.00 67.39           C  
ATOM   4601  CD1 TYR A 290      15.556   7.637  10.144  1.00 67.39           C  
ATOM   4602  CD2 TYR A 290      16.835   5.698   9.920  1.00 67.65           C  
ATOM   4603  CD2 TYR A 290      17.023   5.735  10.109  1.00 67.65           C  
ATOM   4604  CE1 TYR A 290      14.532   6.933  10.977  1.00 68.64           C  
ATOM   4605  CE1 TYR A 290      14.622   6.903  10.894  1.00 68.64           C  
ATOM   4606  CE2 TYR A 290      15.915   4.947  10.676  1.00 68.55           C  
ATOM   4607  CE2 TYR A 290      16.106   4.996  10.854  1.00 68.55           C  
ATOM   4608  CZ  TYR A 290      14.780   5.571  11.227  1.00 69.35           C  
ATOM   4609  CZ  TYR A 290      14.909   5.585  11.243  1.00 69.35           C  
ATOM   4610  OH  TYR A 290      13.930   4.862  12.021  1.00 70.22           O  
ATOM   4611  OH  TYR A 290      14.010   4.847  11.975  1.00 70.22           O  
ATOM   4612  H   TYR A 290      19.447   9.503   8.238  1.00 64.61           H  
ATOM   4613  HH  TYR A 290      13.176   5.378  12.316  1.00 70.22           H  
ATOM   4614  N   ILE A 291      20.469   6.951  10.124  1.00 64.72           N  
ATOM   4615  N   ILE A 291      20.485   6.846   9.965  1.00 64.72           N  
ATOM   4616  CA  ILE A 291      21.385   5.992  10.744  1.00 64.49           C  
ATOM   4617  CA  ILE A 291      21.391   5.888  10.616  1.00 64.49           C  
ATOM   4618  C   ILE A 291      22.288   6.614  11.831  1.00 64.48           C  
ATOM   4619  C   ILE A 291      22.256   6.541  11.707  1.00 64.48           C  
ATOM   4620  O   ILE A 291      22.520   5.967  12.852  1.00 64.64           O  
ATOM   4621  O   ILE A 291      22.614   5.902  12.705  1.00 64.64           O  
ATOM   4622  CB  ILE A 291      22.242   5.287   9.654  1.00 64.46           C  
ATOM   4623  CB  ILE A 291      22.273   5.164   9.551  1.00 64.46           C  
ATOM   4624  CG1 ILE A 291      21.392   4.227   8.899  1.00 64.14           C  
ATOM   4625  CG1 ILE A 291      21.478   4.031   8.895  1.00 64.14           C  
ATOM   4626  CG2 ILE A 291      23.566   4.670  10.153  1.00 63.62           C  
ATOM   4627  CG2 ILE A 291      23.578   4.632  10.154  1.00 63.62           C  
ATOM   4628  CD1 ILE A 291      21.508   4.266   7.366  1.00 63.29           C  
ATOM   4629  CD1 ILE A 291      21.647   3.948   7.403  1.00 63.29           C  
ATOM   4630  H   ILE A 291      20.634   7.159   9.148  1.00 64.72           H  
ATOM   4631  N   LEU A 292      22.761   7.853  11.602  1.00 64.21           N  
ATOM   4632  N   LEU A 292      22.572   7.816  11.511  1.00 64.21           N  
ATOM   4633  CA  LEU A 292      23.606   8.611  12.531  1.00 64.14           C  
ATOM   4634  CA  LEU A 292      23.467   8.538  12.404  1.00 64.14           C  
ATOM   4635  C   LEU A 292      22.902   8.972  13.854  1.00 64.27           C  
ATOM   4636  C   LEU A 292      22.842   8.846  13.765  1.00 64.27           C  
ATOM   4637  O   LEU A 292      23.591   9.088  14.868  1.00 64.79           O  
ATOM   4638  O   LEU A 292      23.525   8.778  14.792  1.00 64.79           O  
ATOM   4639  CB  LEU A 292      24.126   9.892  11.838  1.00 63.96           C  
ATOM   4640  CB  LEU A 292      23.975   9.826  11.733  1.00 63.96           C  
ATOM   4641  CG  LEU A 292      25.262   9.667  10.815  1.00 62.83           C  
ATOM   4642  CG  LEU A 292      25.121   9.691  10.729  1.00 62.83           C  
ATOM   4643  CD1 LEU A 292      25.495  10.944   9.989  1.00 62.41           C  
ATOM   4644  CD1 LEU A 292      25.449  11.035  10.136  1.00 62.41           C  
ATOM   4645  CD2 LEU A 292      26.571   9.180  11.466  1.00 62.22           C  
ATOM   4646  CD2 LEU A 292      26.360   9.070  11.349  1.00 62.22           C  
ATOM   4647  H   LEU A 292      22.540   8.313  10.728  1.00 64.21           H  
ATOM   4648  N   GLN A 293      21.561   9.112  13.833  1.00 64.05           N  
ATOM   4649  N   GLN A 293      21.556   9.187  13.764  1.00 64.05           N  
ATOM   4650  CA  GLN A 293      20.727   9.438  14.999  1.00 64.09           C  
ATOM   4651  CA  GLN A 293      20.802   9.494  14.980  1.00 64.09           C  
ATOM   4652  C   GLN A 293      20.750   8.347  16.091  1.00 63.62           C  
ATOM   4653  C   GLN A 293      20.785   8.362  16.025  1.00 63.62           C  
ATOM   4654  O   GLN A 293      20.464   8.664  17.244  1.00 63.47           O  
ATOM   4655  O   GLN A 293      20.456   8.596  17.187  1.00 63.47           O  
ATOM   4656  CB  GLN A 293      19.285   9.765  14.521  1.00 64.73           C  
ATOM   4657  CB  GLN A 293      19.363   9.834  14.603  1.00 64.73           C  
ATOM   4658  CG  GLN A 293      18.220   8.665  14.749  1.00 66.25           C  
ATOM   4659  CG  GLN A 293      18.450   8.593  14.592  1.00 66.25           C  
ATOM   4660  CD  GLN A 293      16.890   8.969  14.070  1.00 68.66           C  
ATOM   4661  CD  GLN A 293      17.050   8.881  14.136  1.00 68.66           C  
ATOM   4662  NE2 GLN A 293      16.314   7.964  13.413  1.00 70.47           N  
ATOM   4663  NE2 GLN A 293      16.459   7.923  13.423  1.00 70.47           N  
ATOM   4664  OE1 GLN A 293      16.372  10.079  14.161  1.00 69.13           O  
ATOM   4665  OE1 GLN A 293      16.495   9.948  14.427  1.00 69.13           O  
ATOM   4666  H   GLN A 293      21.069   8.992  12.959  1.00 64.05           H  
ATOM   4667 HE21 GLN A 293      16.775   7.067  13.347  1.00 70.47           H  
ATOM   4668 HE22 GLN A 293      15.428   8.102  12.950  1.00 70.47           H  
ATOM   4669  N   TRP A 294      21.066   7.094  15.714  1.00 63.39           N  
ATOM   4670  N   TRP A 294      21.112   7.144  15.595  1.00 63.39           N  
ATOM   4671  CA  TRP A 294      21.154   5.947  16.620  1.00 63.31           C  
ATOM   4672  CA  TRP A 294      21.205   5.974  16.471  1.00 63.31           C  
ATOM   4673  C   TRP A 294      22.325   6.027  17.618  1.00 63.55           C  
ATOM   4674  C   TRP A 294      22.375   6.055  17.442  1.00 63.55           C  
ATOM   4675  O   TRP A 294      22.331   5.256  18.576  1.00 63.80           O  
ATOM   4676  O   TRP A 294      22.472   5.241  18.363  1.00 63.80           O  
ATOM   4677  CB  TRP A 294      21.241   4.645  15.798  1.00 63.19           C  
ATOM   4678  CB  TRP A 294      21.385   4.698  15.643  1.00 63.19           C  
ATOM   4679  CG  TRP A 294      20.120   4.334  14.846  1.00 62.38           C  
ATOM   4680  CG  TRP A 294      20.204   4.278  14.852  1.00 62.38           C  
ATOM   4681  CD1 TRP A 294      18.825   4.706  14.978  1.00 62.40           C  
ATOM   4682  CD1 TRP A 294      18.906   4.626  15.069  1.00 62.40           C  
ATOM   4683  CD2 TRP A 294      20.165   3.470  13.672  1.00 62.27           C  
ATOM   4684  CD2 TRP A 294      20.202   3.407  13.715  1.00 62.27           C  
ATOM   4685  CE2 TRP A 294      18.850   3.374  13.124  1.00 61.72           C  
ATOM   4686  CE2 TRP A 294      18.862   3.275  13.287  1.00 61.72           C  
ATOM   4687  CE3 TRP A 294      21.184   2.745  13.016  1.00 62.79           C  
ATOM   4688  CE3 TRP A 294      21.202   2.719  13.004  1.00 62.79           C  
ATOM   4689  NE1 TRP A 294      18.077   4.155  13.957  1.00 62.68           N  
ATOM   4690  NE1 TRP A 294      18.095   4.034  14.130  1.00 62.68           N  
ATOM   4691  CZ2 TRP A 294      18.567   2.596  11.989  1.00 60.73           C  
ATOM   4692  CZ2 TRP A 294      18.491   2.492  12.184  1.00 60.73           C  
ATOM   4693  CZ3 TRP A 294      20.915   1.961  11.876  1.00 62.01           C  
ATOM   4694  CZ3 TRP A 294      20.829   1.929  11.901  1.00 62.01           C  
ATOM   4695  CH2 TRP A 294      19.606   1.882  11.365  1.00 61.21           C  
ATOM   4696  CH2 TRP A 294      19.483   1.829  11.508  1.00 61.21           C  
ATOM   4697  H   TRP A 294      21.280   6.910  14.743  1.00 63.39           H  
ATOM   4698  HE1 TRP A 294      17.080   4.299  13.871  1.00 62.68           H  
ATOM   4699  N   GLN A 295      23.287   6.941  17.380  1.00 63.65           N  
ATOM   4700  N   GLN A 295      23.275   7.010  17.213  1.00 63.65           N  
ATOM   4701  CA  GLN A 295      24.476   7.199  18.202  1.00 64.07           C  
ATOM   4702  CA  GLN A 295      24.466   7.203  18.042  1.00 64.07           C  
ATOM   4703  C   GLN A 295      25.466   6.011  18.281  1.00 63.49           C  
ATOM   4704  C   GLN A 295      25.294   5.929  18.241  1.00 63.49           C  
ATOM   4705  O   GLN A 295      26.342   6.014  19.146  1.00 63.76           O  
ATOM   4706  O   GLN A 295      25.946   5.753  19.277  1.00 63.76           O  
ATOM   4707  CB  GLN A 295      24.076   7.764  19.600  1.00 64.64           C  
ATOM   4708  CB  GLN A 295      24.102   7.827  19.397  1.00 64.64           C  
ATOM   4709  CG  GLN A 295      24.510   9.224  19.842  1.00 67.09           C  
ATOM   4710  CG  GLN A 295      24.693   9.238  19.608  1.00 67.09           C  
ATOM   4711  CD  GLN A 295      23.666  10.263  19.098  1.00 69.01           C  
ATOM   4712  CD  GLN A 295      23.747  10.356  19.179  1.00 69.01           C  
ATOM   4713  NE2 GLN A 295      24.303  11.322  18.597  1.00 68.62           N  
ATOM   4714  NE2 GLN A 295      22.438  10.087  19.213  1.00 68.62           N  
ATOM   4715  OE1 GLN A 295      22.447  10.140  19.014  1.00 70.86           O  
ATOM   4716  OE1 GLN A 295      24.198  11.452  18.827  1.00 70.86           O  
ATOM   4717  H   GLN A 295      23.187   7.541  16.572  1.00 63.65           H  
ATOM   4718 HE21 GLN A 295      25.302  11.420  18.695  1.00 68.62           H  
ATOM   4719 HE22 GLN A 295      23.779  12.038  18.113  1.00 68.62           H  
ATOM   4720  N   LEU A 296      25.329   5.032  17.371  1.00 62.51           N  
ATOM   4721  N   LEU A 296      25.270   5.053  17.240  1.00 62.51           N  
ATOM   4722  CA  LEU A 296      26.169   3.838  17.290  1.00 61.50           C  
ATOM   4723  CA  LEU A 296      26.047   3.829  17.279  1.00 61.50           C  
ATOM   4724  C   LEU A 296      27.522   4.132  16.626  1.00 60.83           C  
ATOM   4725  C   LEU A 296      27.410   4.069  16.696  1.00 60.83           C  
ATOM   4726  O   LEU A 296      27.668   5.132  15.919  1.00 61.43           O  
ATOM   4727  O   LEU A 296      27.656   5.126  16.136  1.00 61.43           O  
ATOM   4728  CB  LEU A 296      25.414   2.745  16.496  1.00 61.60           C  
ATOM   4729  CB  LEU A 296      25.344   2.769  16.464  1.00 61.60           C  
ATOM   4730  CG  LEU A 296      24.135   2.231  17.185  1.00 62.23           C  
ATOM   4731  CG  LEU A 296      24.173   2.114  17.181  1.00 62.23           C  
ATOM   4732  CD1 LEU A 296      23.405   1.219  16.292  1.00 62.41           C  
ATOM   4733  CD1 LEU A 296      23.417   1.228  16.193  1.00 62.41           C  
ATOM   4734  CD2 LEU A 296      24.409   1.653  18.587  1.00 61.24           C  
ATOM   4735  CD2 LEU A 296      24.658   1.329  18.414  1.00 61.24           C  
ATOM   4736  H   LEU A 296      24.594   5.102  16.683  1.00 62.51           H  
ATOM   4737  N   ALA A 297      28.475   3.209  16.840  1.00 59.93           N  
ATOM   4738  N   ALA A 297      28.304   3.094  16.827  1.00 59.93           N  
ATOM   4739  CA  ALA A 297      29.741   3.141  16.114  1.00 58.98           C  
ATOM   4740  CA  ALA A 297      29.557   3.108  16.074  1.00 58.98           C  
ATOM   4741  C   ALA A 297      29.476   2.827  14.633  1.00 58.53           C  
ATOM   4742  C   ALA A 297      29.232   2.901  14.604  1.00 58.53           C  
ATOM   4743  O   ALA A 297      28.907   1.775  14.354  1.00 58.63           O  
ATOM   4744  O   ALA A 297      28.442   2.028  14.246  1.00 58.63           O  
ATOM   4745  CB  ALA A 297      30.616   2.060  16.763  1.00 59.10           C  
ATOM   4746  CB  ALA A 297      30.482   2.028  16.557  1.00 59.10           C  
ATOM   4747  H   ALA A 297      28.269   2.418  17.433  1.00 59.93           H  
ATOM   4748  N   THR A 298      29.828   3.754  13.728  1.00 57.80           N  
ATOM   4749  N   THR A 298      29.828   3.711  13.743  1.00 57.80           N  
ATOM   4750  CA  THR A 298      29.452   3.669  12.315  1.00 56.82           C  
ATOM   4751  CA  THR A 298      29.482   3.663  12.333  1.00 56.82           C  
ATOM   4752  C   THR A 298      30.694   3.702  11.406  1.00 56.15           C  
ATOM   4753  C   THR A 298      30.706   3.677  11.434  1.00 56.15           C  
ATOM   4754  O   THR A 298      31.462   4.659  11.455  1.00 56.26           O  
ATOM   4755  O   THR A 298      31.548   4.580  11.525  1.00 56.26           O  
ATOM   4756  CB  THR A 298      28.496   4.821  11.908  1.00 56.96           C  
ATOM   4757  CB  THR A 298      28.513   4.798  11.995  1.00 56.96           C  
ATOM   4758  CG2 THR A 298      27.986   4.744  10.457  1.00 56.67           C  
ATOM   4759  CG2 THR A 298      27.972   4.620  10.591  1.00 56.67           C  
ATOM   4760  OG1 THR A 298      27.358   4.805  12.750  1.00 57.35           O  
ATOM   4761  OG1 THR A 298      27.343   4.682  12.828  1.00 57.35           O  
ATOM   4762  H   THR A 298      30.282   4.608  14.026  1.00 57.80           H  
ATOM   4763  HG1 THR A 298      27.643   4.950  13.657  1.00 57.35           H  
ATOM   4764  N   LEU A 299      30.850   2.665  10.571  1.00 55.11           N  
ATOM   4765  N   LEU A 299      30.803   2.661  10.578  1.00 55.11           N  
ATOM   4766  CA  LEU A 299      31.902   2.566   9.561  1.00 53.63           C  
ATOM   4767  CA  LEU A 299      31.863   2.569   9.580  1.00 53.63           C  
ATOM   4768  C   LEU A 299      31.308   2.923   8.191  1.00 53.02           C  
ATOM   4769  C   LEU A 299      31.271   2.960   8.224  1.00 53.02           C  
ATOM   4770  O   LEU A 299      30.525   2.151   7.645  1.00 52.83           O  
ATOM   4771  O   LEU A 299      30.371   2.299   7.724  1.00 52.83           O  
ATOM   4772  CB  LEU A 299      32.521   1.152   9.629  1.00 53.36           C  
ATOM   4773  CB  LEU A 299      32.434   1.153   9.567  1.00 53.36           C  
ATOM   4774  CG  LEU A 299      33.508   0.768   8.502  1.00 53.56           C  
ATOM   4775  CG  LEU A 299      33.539   0.745   8.586  1.00 53.56           C  
ATOM   4776  CD1 LEU A 299      34.575   1.849   8.247  1.00 55.02           C  
ATOM   4777  CD1 LEU A 299      34.422   1.924   8.225  1.00 55.02           C  
ATOM   4778  CD2 LEU A 299      34.144  -0.609   8.785  1.00 50.98           C  
ATOM   4779  CD2 LEU A 299      34.387  -0.397   9.127  1.00 50.98           C  
ATOM   4780  H   LEU A 299      30.186   1.902  10.597  1.00 55.11           H  
ATOM   4781  N   ILE A 300      31.684   4.098   7.672  1.00 52.48           N  
ATOM   4782  N   ILE A 300      31.771   4.056   7.650  1.00 52.48           N  
ATOM   4783  CA  ILE A 300      31.198   4.656   6.415  1.00 51.52           C  
ATOM   4784  CA  ILE A 300      31.256   4.617   6.394  1.00 51.52           C  
ATOM   4785  C   ILE A 300      32.141   4.235   5.272  1.00 51.39           C  
ATOM   4786  C   ILE A 300      32.121   4.255   5.180  1.00 51.39           C  
ATOM   4787  O   ILE A 300      33.321   4.577   5.296  1.00 50.86           O  
ATOM   4788  O   ILE A 300      33.271   4.696   5.067  1.00 50.86           O  
ATOM   4789  CB  ILE A 300      31.161   6.212   6.488  1.00 51.25           C  
ATOM   4790  CB  ILE A 300      31.144   6.136   6.510  1.00 51.25           C  
ATOM   4791  CG1 ILE A 300      30.289   6.743   7.650  1.00 50.82           C  
ATOM   4792  CG1 ILE A 300      30.360   6.522   7.774  1.00 50.82           C  
ATOM   4793  CG2 ILE A 300      30.807   6.904   5.155  1.00 51.51           C  
ATOM   4794  CG2 ILE A 300      30.549   6.725   5.230  1.00 51.51           C  
ATOM   4795  CD1 ILE A 300      28.780   6.573   7.457  1.00 49.14           C  
ATOM   4796  CD1 ILE A 300      28.855   6.568   7.611  1.00 49.14           C  
ATOM   4797  H   ILE A 300      32.357   4.666   8.173  1.00 52.48           H  
ATOM   4798  N   LEU A 301      31.592   3.509   4.291  1.00 51.27           N  
ATOM   4799  N   LEU A 301      31.554   3.453   4.277  1.00 51.27           N  
ATOM   4800  CA  LEU A 301      32.284   3.042   3.094  1.00 51.05           C  
ATOM   4801  CA  LEU A 301      32.269   2.995   3.075  1.00 51.05           C  
ATOM   4802  C   LEU A 301      31.633   3.655   1.848  1.00 50.91           C  
ATOM   4803  C   LEU A 301      31.639   3.483   1.778  1.00 50.91           C  
ATOM   4804  O   LEU A 301      30.465   4.046   1.887  1.00 50.49           O  
ATOM   4805  O   LEU A 301      30.426   3.690   1.708  1.00 50.49           O  
ATOM   4806  CB  LEU A 301      32.230   1.497   3.029  1.00 50.86           C  
ATOM   4807  CB  LEU A 301      32.341   1.475   3.027  1.00 50.86           C  
ATOM   4808  CG  LEU A 301      32.923   0.759   4.196  1.00 50.72           C  
ATOM   4809  CG  LEU A 301      32.902   0.726   4.217  1.00 50.72           C  
ATOM   4810  CD1 LEU A 301      32.676  -0.762   4.114  1.00 50.54           C  
ATOM   4811  CD1 LEU A 301      32.761  -0.762   3.966  1.00 50.54           C  
ATOM   4812  CD2 LEU A 301      34.423   1.098   4.292  1.00 52.52           C  
ATOM   4813  CD2 LEU A 301      34.354   1.108   4.431  1.00 52.52           C  
ATOM   4814  H   LEU A 301      30.621   3.231   4.364  1.00 51.27           H  
ATOM   4815  N   GLY A 302      32.402   3.696   0.750  1.00 51.03           N  
ATOM   4816  N   GLY A 302      32.480   3.649   0.757  1.00 51.03           N  
ATOM   4817  CA  GLY A 302      31.940   4.139  -0.562  1.00 51.24           C  
ATOM   4818  CA  GLY A 302      32.040   4.049  -0.567  1.00 51.24           C  
ATOM   4819  C   GLY A 302      31.300   2.955  -1.291  1.00 51.26           C  
ATOM   4820  C   GLY A 302      31.486   2.879  -1.363  1.00 51.26           C  
ATOM   4821  O   GLY A 302      30.327   2.384  -0.803  1.00 51.67           O  
ATOM   4822  O   GLY A 302      30.617   2.158  -0.900  1.00 51.67           O  
ATOM   4823  H   GLY A 302      33.348   3.342   0.796  1.00 51.03           H  
ATOM   4824  N   GLY A 303      31.829   2.617  -2.474  1.00 51.11           N  
ATOM   4825  N   GLY A 303      31.974   2.687  -2.575  1.00 51.11           N  
ATOM   4826  CA  GLY A 303      31.282   1.563  -3.318  1.00 51.10           C  
ATOM   4827  CA  GLY A 303      31.414   1.660  -3.425  1.00 51.10           C  
ATOM   4828  C   GLY A 303      31.543   1.933  -4.772  1.00 51.30           C  
ATOM   4829  C   GLY A 303      31.414   2.040  -4.881  1.00 51.30           C  
ATOM   4830  O   GLY A 303      32.626   2.405  -5.115  1.00 51.51           O  
ATOM   4831  O   GLY A 303      32.406   2.551  -5.408  1.00 51.51           O  
ATOM   4832  H   GLY A 303      32.636   3.112  -2.826  1.00 51.11           H  
ATOM   4833  N   GLY A 304      30.539   1.693  -5.628  1.00 51.38           N  
ATOM   4834  N   GLY A 304      30.298   1.775  -5.543  1.00 51.38           N  
ATOM   4835  CA  GLY A 304      30.548   2.078  -7.034  1.00 51.43           C  
ATOM   4836  CA  GLY A 304      30.168   2.091  -6.952  1.00 51.43           C  
ATOM   4837  C   GLY A 304      30.327   3.588  -7.190  1.00 51.40           C  
ATOM   4838  C   GLY A 304      30.176   3.596  -7.106  1.00 51.40           C  
ATOM   4839  O   GLY A 304      29.998   4.297  -6.237  1.00 50.94           O  
ATOM   4840  O   GLY A 304      29.790   4.303  -6.174  1.00 50.94           O  
ATOM   4841  H   GLY A 304      29.685   1.270  -5.281  1.00 51.38           H  
ATOM   4842  N   GLY A 305      30.538   4.072  -8.418  1.00 51.34           N  
ATOM   4843  N   GLY A 305      30.644   4.066  -8.264  1.00 51.34           N  
ATOM   4844  CA  GLY A 305      30.519   5.491  -8.735  1.00 51.60           C  
ATOM   4845  CA  GLY A 305      30.684   5.479  -8.592  1.00 51.60           C  
ATOM   4846  C   GLY A 305      31.390   5.654  -9.978  1.00 51.91           C  
ATOM   4847  C   GLY A 305      31.373   5.676  -9.928  1.00 51.91           C  
ATOM   4848  O   GLY A 305      32.606   5.471  -9.914  1.00 52.28           O  
ATOM   4849  O   GLY A 305      32.599   5.566 -10.017  1.00 52.28           O  
ATOM   4850  H   GLY A 305      30.783   3.443  -9.170  1.00 51.34           H  
ATOM   4851  N   TYR A 306      30.738   5.965 -11.107  1.00 51.77           N  
ATOM   4852  N   TYR A 306      30.601   5.966 -10.972  1.00 51.77           N  
ATOM   4853  CA  TYR A 306      31.286   5.865 -12.464  1.00 51.66           C  
ATOM   4854  CA  TYR A 306      31.136   5.878 -12.330  1.00 51.66           C  
ATOM   4855  C   TYR A 306      31.166   7.175 -13.252  1.00 51.77           C  
ATOM   4856  C   TYR A 306      31.021   7.178 -13.109  1.00 51.77           C  
ATOM   4857  O   TYR A 306      31.943   7.366 -14.187  1.00 51.62           O  
ATOM   4858  O   TYR A 306      31.680   7.370 -14.144  1.00 51.62           O  
ATOM   4859  CB  TYR A 306      30.619   4.674 -13.189  1.00 51.64           C  
ATOM   4860  CB  TYR A 306      30.517   4.681 -13.049  1.00 51.64           C  
ATOM   4861  CG  TYR A 306      30.767   3.386 -12.404  1.00 51.18           C  
ATOM   4862  CG  TYR A 306      30.622   3.445 -12.190  1.00 51.18           C  
ATOM   4863  CD1 TYR A 306      29.641   2.756 -11.831  1.00 50.78           C  
ATOM   4864  CD1 TYR A 306      29.483   2.844 -11.645  1.00 50.78           C  
ATOM   4865  CD2 TYR A 306      32.063   2.897 -12.137  1.00 51.28           C  
ATOM   4866  CD2 TYR A 306      31.871   2.919 -11.859  1.00 51.28           C  
ATOM   4867  CE1 TYR A 306      29.819   1.684 -10.938  1.00 50.77           C  
ATOM   4868  CE1 TYR A 306      29.588   1.722 -10.822  1.00 50.77           C  
ATOM   4869  CE2 TYR A 306      32.240   1.843 -11.230  1.00 51.86           C  
ATOM   4870  CE2 TYR A 306      31.987   1.799 -11.033  1.00 51.86           C  
ATOM   4871  CZ  TYR A 306      31.122   1.259 -10.616  1.00 51.38           C  
ATOM   4872  CZ  TYR A 306      30.845   1.207 -10.525  1.00 51.38           C  
ATOM   4873  OH  TYR A 306      31.321   0.296  -9.686  1.00 52.23           O  
ATOM   4874  OH  TYR A 306      30.973   0.108  -9.720  1.00 52.23           O  
ATOM   4875  H   TYR A 306      29.734   6.111 -11.064  1.00 51.77           H  
ATOM   4876  HH  TYR A 306      30.501  -0.128  -9.415  1.00 52.23           H  
ATOM   4877  N   ASN A 307      30.288   8.090 -12.809  1.00 51.80           N  
ATOM   4878  N   ASN A 307      30.177   8.068 -12.595  1.00 51.80           N  
ATOM   4879  CA  ASN A 307      30.454   9.523 -13.030  1.00 51.44           C  
ATOM   4880  CA  ASN A 307      30.287   9.483 -12.901  1.00 51.44           C  
ATOM   4881  C   ASN A 307      31.296  10.006 -11.844  1.00 50.86           C  
ATOM   4882  C   ASN A 307      31.255  10.029 -11.876  1.00 50.86           C  
ATOM   4883  O   ASN A 307      30.760  10.168 -10.748  1.00 50.80           O  
ATOM   4884  O   ASN A 307      30.896  10.239 -10.715  1.00 50.80           O  
ATOM   4885  CB  ASN A 307      29.072  10.205 -13.145  1.00 51.76           C  
ATOM   4886  CB  ASN A 307      28.937  10.163 -12.757  1.00 51.76           C  
ATOM   4887  CG  ASN A 307      29.114  11.707 -13.471  1.00 52.44           C  
ATOM   4888  CG  ASN A 307      28.973  11.613 -13.167  1.00 52.44           C  
ATOM   4889  ND2 ASN A 307      28.148  12.178 -14.260  1.00 53.23           N  
ATOM   4890  ND2 ASN A 307      27.937  12.029 -13.874  1.00 53.23           N  
ATOM   4891  OD1 ASN A 307      29.975  12.447 -13.001  1.00 53.07           O  
ATOM   4892  OD1 ASN A 307      29.910  12.360 -12.846  1.00 53.07           O  
ATOM   4893  H   ASN A 307      29.642   7.834 -12.073  1.00 51.80           H  
ATOM   4894 HD21 ASN A 307      27.442  11.555 -14.634  1.00 53.23           H  
ATOM   4895 HD22 ASN A 307      28.117  13.160 -14.492  1.00 53.23           H  
ATOM   4896  N   LEU A 308      32.607  10.165 -12.085  1.00 50.24           N  
ATOM   4897  N   LEU A 308      32.499  10.216 -12.278  1.00 50.24           N  
ATOM   4898  CA  LEU A 308      33.601  10.446 -11.049  1.00 49.90           C  
ATOM   4899  CA  LEU A 308      33.518  10.487 -11.282  1.00 49.90           C  
ATOM   4900  C   LEU A 308      33.397  11.803 -10.354  1.00 50.08           C  
ATOM   4901  C   LEU A 308      33.211  11.761 -10.481  1.00 50.08           C  
ATOM   4902  O   LEU A 308      33.666  11.896  -9.157  1.00 50.07           O  
ATOM   4903  O   LEU A 308      33.273  11.759  -9.251  1.00 50.07           O  
ATOM   4904  CB  LEU A 308      35.033  10.339 -11.623  1.00 49.47           C  
ATOM   4905  CB  LEU A 308      34.916  10.474 -11.902  1.00 49.47           C  
ATOM   4906  CG  LEU A 308      35.380   9.060 -12.425  1.00 48.72           C  
ATOM   4907  CG  LEU A 308      35.413   9.147 -12.510  1.00 48.72           C  
ATOM   4908  CD1 LEU A 308      36.869   9.070 -12.831  1.00 48.17           C  
ATOM   4909  CD1 LEU A 308      36.943   9.172 -12.722  1.00 48.17           C  
ATOM   4910  CD2 LEU A 308      34.980   7.734 -11.737  1.00 46.76           C  
ATOM   4911  CD2 LEU A 308      35.020   7.907 -11.707  1.00 46.76           C  
ATOM   4912  H   LEU A 308      32.967   9.993 -13.012  1.00 50.24           H  
ATOM   4913  N   ALA A 309      32.896  12.807 -11.096  1.00 50.25           N  
ATOM   4914  N   ALA A 309      32.827  12.828 -11.178  1.00 50.25           N  
ATOM   4915  CA  ALA A 309      32.559  14.126 -10.566  1.00 50.16           C  
ATOM   4916  CA  ALA A 309      32.507  14.097 -10.532  1.00 50.16           C  
ATOM   4917  C   ALA A 309      31.303  14.099  -9.680  1.00 50.34           C  
ATOM   4918  C   ALA A 309      31.284  13.981  -9.617  1.00 50.34           C  
ATOM   4919  O   ALA A 309      31.322  14.731  -8.628  1.00 50.00           O  
ATOM   4920  O   ALA A 309      31.307  14.453  -8.478  1.00 50.00           O  
ATOM   4921  CB  ALA A 309      32.423  15.128 -11.720  1.00 50.02           C  
ATOM   4922  CB  ALA A 309      32.316  15.196 -11.576  1.00 50.02           C  
ATOM   4923  H   ALA A 309      32.682  12.647 -12.070  1.00 50.25           H  
ATOM   4924  N   ASN A 310      30.259  13.345 -10.076  1.00 50.79           N  
ATOM   4925  N   ASN A 310      30.229  13.336 -10.111  1.00 50.79           N  
ATOM   4926  CA  ASN A 310      29.043  13.144  -9.269  1.00 51.29           C  
ATOM   4927  CA  ASN A 310      29.025  13.126  -9.321  1.00 51.29           C  
ATOM   4928  C   ASN A 310      29.284  12.271  -8.031  1.00 51.40           C  
ATOM   4929  C   ASN A 310      29.293  12.351  -8.046  1.00 51.40           C  
ATOM   4930  O   ASN A 310      28.591  12.473  -7.037  1.00 51.51           O  
ATOM   4931  O   ASN A 310      28.683  12.615  -7.019  1.00 51.51           O  
ATOM   4932  CB  ASN A 310      27.902  12.552 -10.126  1.00 51.53           C  
ATOM   4933  CB  ASN A 310      27.996  12.391 -10.148  1.00 51.53           C  
ATOM   4934  CG  ASN A 310      27.263  13.550 -11.097  1.00 53.19           C  
ATOM   4935  CG  ASN A 310      27.148  13.318 -10.984  1.00 53.19           C  
ATOM   4936  ND2 ASN A 310      26.169  13.152 -11.740  1.00 54.46           N  
ATOM   4937  ND2 ASN A 310      26.042  12.780 -11.487  1.00 54.46           N  
ATOM   4938  OD1 ASN A 310      27.731  14.670 -11.271  1.00 53.74           O
[truncated: 99,678 more chars]
