# Supplementary material for: Exploration of Hydrazide-Based HDAC8 PROTACs for the Treatment of Hematological Malignancies and Solid Tumors
Source: J Med Chem. 2024 Aug 1;67(16):14016–39. doi: 10.1021/acs.jmedchem.4c00836 (PMC11345830; doi:10.1021/acs.jmedchem.4c00836)
Supplement: Supplementary file 5 — jm4c00836_si_005.csv [file jm4c00836_si_005.csv]

Compounds		HDAC1 inhibition IC50 (uM)	HDAC2 inhibition IC50 (uM)	HDAC3 inhibition IC50 (uM)	HDAC8 inhibition IC50 (uM)
Z1	O=C(NNCCCCCC)C1=CC=C(CNC(CCCNC2=C(C(N(C3C(NC(CC3)=O)=O)C4=O)=O)C4=CC=C2)=O)C=C1
Z2	O=C(NCC1=CC=C(C=C1)C(NNCCCCCC)=O)CCCCNC2=C(C(N(C3C(NC(CC3)=O)=O)C4=O)=O)C4=CC=C2
Z3	O=C(NNCCCCCC)C1=CC=C(CNC(CCCCCNC2=C(C(N(C3C(NC(CC3)=O)=O)C4=O)=O)C4=CC=C2)=O)C=C1
Z4	O=C1N(C2C(NC(CC2)=O)=O)C(C(C1=CC=C3)=C3NCCCCCCC(NCC4=CC=C(C=C4)C(NNCCCCCC)=O)=O)=O
Z5	O=C1N(C2C(NC(CC2)=O)=O)C(C(C1=CC=C3)=C3NCCCCCCCC(NCC4=CC=C(C(NNCCCCCC)=O)C=C4)=O)=O
Z6	O=C1N(C2C(NC(CC2)=O)=O)C(C(C1=CC=C3)=C3NCCCCCCCCCC(NCC4=CC=C(C(NNCCCCCC)=O)C=C4)=O)=O
Z7	O=C1N(C2C(NC(CC2)=O)=O)C(C(C1=CC=C3)=C3NCCCCCCCCCCCC(NCC4=CC=C(C(NNCCCCCC)=O)C=C4)=O)=O
Z8	O[C@H](C[C@H]1C(NCC2=CC=C(C3=C(C)N=CS3)C=C2)=O)CN1C([C@H](C(C)(C)C)NC(CCC(NCC4=CC=C(C(NNCCCCCC)=O)C=C4)=O)=O)=O
Z9	O=C(N[C@@H](C(C)(C)C)C(N1[C@H](C(NCC2=CC=C(C3=C(C)N=CS3)C=C2)=O)C[C@@H](O)C1)=O)CCCCC(NCC4=CC=C(C(NNCCCCCC)=O)C=C4)=O
Z10	O=C([C@@H](NC(CCCCCCC(NCC1=CC=C(C(NNCCCCCC)=O)C=C1)=O)=O)C(C)(C)C)N2[C@H](C(NCC3=CC=C(C4=C(C)N=CS4)C=C3)=O)C[C@@H](O)C2
Z11	O=C(N[C@@H](C(C)(C)C)C(N1[C@H](C(NCC2=CC=C(C3=C(C)N=CS3)C=C2)=O)C[C@@H](O)C1)=O)CCCCCCCC(NCC4=CC=C(C(NNCCCCCC)=O)C=C4)=O
Z12	O=C(N[C@@H](C(C)(C)C)C(N1[C@H](C(NCC2=CC=C(C3=C(C)N=CS3)C=C2)=O)C[C@@H](O)C1)=O)CCCCCCCCC(NCC(C=C4)=CC=C4C(NNCCCCCC)=O)=O
Z13	O=C([C@@H](NC(CCCCCCCCCCC(NCC1=CC=C(C(NNCCCCCC)=O)C=C1)=O)=O)C(C)(C)C)N2[C@H](C(NCC3=CC=C(C4=C(C)N=CS4)C=C3)=O)C[C@@H](O)C2
Z14	O=C(C1CCN(C2=CC=C3C(N(C(C3=C2)=O)C4CCC(NC4=O)=O)=O)CC1)NCC(C=C5)=CC=C5C(NNCCCCCC)=O
Z15	O=C1N(C2C(NC(CC2)=O)=O)C(C3=CC(N4CCC(CNCC5=CC=C(C(NNCCCCCC)=O)C=C5)CC4)=CC=C31)=O
Z16	O=C(N1)C(NC(C=C2)=CC=C2C(CC3)CCN3CC(NCC(C=C4)=CC=C4C(NNCCCCCC)=O)=O)CCC1=O	1.7+/-0.3	20.1 +/- 4.6	1.2 +/- 0.2	2.7 +/- 0.9
Z17	CCCCCCNNC(C1=CC=C(CNC(COC2=CC=C(N3C(NC(CC3)=O)=O)C=C2)=O)C=C1)=O
Z18	O=C(NNCCCCCC)C1=CC=CC(NCC2=CC=C(C(N3CCC(C4=CC=C(NC5C(NC(CC5)=O)=O)C=C4)CC3)=O)C=C2)=C1
NC-Z16	O=C(N1)C(NC(C=C2)=CC=C2C(CC3)CCN3CC(NCC(C=C4)=CC=C4C(NN(C(OC(C)(C)C)=O)CCCCCC)=O)=O)CCC1=O				16.6 +/-2.8
6	CCCCCCNNC(C1=CC=C(CNC(C)=O)C=C1)=O	0.94 +/-0.05	8.0+/- 1.0	9.5 +/-0.7	0.60+/- 0.08
SAHA	O=C(CCCCCCC(NO)=O)NC1=CC=CC=C1	0.016 +/- 0.002	0.14 +/- 0.02	0.017+/- 0.001
32	O=C(NCC1=CC=C(C(NNCCCCCC)=O)C=C1)CN(CC2)CCC2C3=CC=C(NC(C)=O)C=C3
